# Supplementary material for: A suite of mathematical solutions to describe ternary complex formation and their application to targeted protein degradation by heterobifunctional ligands
Source: J Biol Chem. 2020 Aug 28;295(45):15280–91. doi: 10.1074/jbc.RA120.014715 (PMC7650257; doi:10.1074/jbc.RA120.014715)
Supplement: Supporting Information [file supp_RA120.014715_161351_2_supp_587114_qfn6vn.xlsx]

## Sheet: PLEcalc_v1.2_backup
Calculation of [PLE] from [L_free]; (Figure 1B)								Calculation of [PLE] from [L_total]; (Supporting Information 1B)												Application of these templates for a binary complex system: P + L <=> PL
	conc, nM								conc, nM
P_total	40	Exact Math Solutions						P_total	40	Exact Math Solutions										For both cases on the left, set E_total = 0
E_total	40	f(L) = Pt + Et + L/alpha x (1+Kp1/L)(1+Ke1/L)						E_total	40	f(L) = Pt + Et + L/alpha x (1+Kp1/L)(1+Ke1/L)
K_P1	1000	PLE = [f(L) - sqrt(f(L)^2 - 4PtEt)]/2						K_P1	1000	PLE = [f(L) - sqrt(f(L)^2 - 4PtEt)]/2
K_E1	100	PL = (Pt-PLE) x L/(L+Kp1)						K_E1	100	PL = (Pt-PLE) x L/(L+Kp1)
alpha	1	EL = (Et-PLE) x L/(L+Ke1)						alpha	1	EL = (Et-PLE) x L/(L+Ke1)
	conc, nM	conc, nM	conc, nM	conc, nM	conc, nM				conc, nM	conc, nM	conc, nM	conc, nM	conc, nM	conc, nM	conc, nM
	L_free	PLE	PL	EL	L_total				L_total	L_free, estimated	PLE	PL	EL	total L	LSS
	1.3793	0.021715	0.0550661	0.543918	2				2	2	0.031261	0.0797779	0.783701	2.89474	0.800559
	4.17133	0.0635999	0.165896	1.59917	6				6	6	0.0896229	0.238034	2.25908	8.58673	6.6912
	12.8001	0.177678	0.503289	4.51889	18				18	18	0.236921	0.70308	6.06555	25.0056	49.0778
	40.5975	0.434385	1.5436	11.4246	54				54	54	0.518583	2.02277	13.8441	70.3855	268.484
	134.115	0.777089	4.63832	22.4692	162				162	162	0.816966	5.46269	24.2277	192.507	930.698
	441.249	0.866264	11.9811	31.9035	486				486	486	0.855201	12.8024	32.4648	532.122	2127.28
	1397.67	0.604091	22.965	36.7654	1458				1458	1458	0.59128	23.3759	36.8793	1518.85	3702.29
	4302.68	0.290612	32.2208	38.8075	4374				4374	4374	0.286914	32.3232	38.8254	4445.44	5103.04
	13045.3	0.112416	37.0477	39.5841	13122				13122	13122	0.111814	37.0636	39.5865	13198.8	5892.4
	39287.1	0.0395358	38.9686	39.859	39366				39366	39366	0.0394589	38.9706	39.8593	39444.9	6220.37
	118018	0.0134229	39.6506	39.9527	118098				118098	118098	0.0134139	39.6508	39.9528	118178	6338.87
	354214	0.00450204	39.8829	39.9842	354294				354294	354294	0.00450103	39.8829	39.9842	354374	6379.48
Provide [P_total], [E_total], K_P1, K_E1, and alpha values in cells B3-B7								Provide [P_total], [E_total], K_P1, K_E1, and alpha values in cells J3-J7
To calculate [PLE], [PL], & [EL] as a function of [L_free],								To calculate [PLE], [PL], & [EL] as a function of [L_total],
Enter [L_free] within the highlighted area in Column-B									Enter [L_total] within the bright-yellow highlighted area in Column-J
Values of [PLE], [PL], & [EL] at equilibrium are automatically calculated									Enter estimated [L_free] in light-yellow highlighted area in Column-K for each [L_total]
									Estimated [L_free] can be any non-zero number <= [L_total].
									Go to Data-->Solver
									Enter "Set Objective:" as "LSS" (cell $P$11 or any cells within the range $P$11 - $P22)
									Enter "To:" as Min
									Enter "By Changing Variable Cells:" as "L_free, estimated" (cell $K$11or any matching cells within the range $K$11 - $K$22)
									Hit "Solve" button
									Accept the result by hitting "OK" button
									Notice that the value in the cell $K$11 has changed to 1.4 from 2.0
									Repeat the process for other L_total
									Below is the final results for all the [L_total] in this table.
										conc, nM
									P_total	40
									E_total	40
									K_P1	1000
									K_E1	100
									alpha	1
									conc, nM	conc, nM	conc, nM	conc, nM	conc, nM	conc, nM	conc, nM
									L_total	L_free, estimated	PLE	PL	EL	total L	LSS
									2	1.3793	0.021715	0.0550661	0.543918	2	1.11971e-25
									6	4.17133	0.0635999	0.165896	1.59917	6	1.17537e-25
									18	12.8001	0.177678	0.503289	4.51889	18	3.1509e-25
									54	40.5975	0.434385	1.5436	11.4246	54	1.26218e-27
									162	134.115	0.777089	4.63832	22.4692	162	7.27014e-27
									486	441.249	0.866264	11.9811	31.9035	486	0
									1458	1397.67	0.604091	22.965	36.7654	1458	0
									4374	4302.68	0.290612	32.2208	38.8075	4374	0
									13122	13045.3	0.112416	37.0477	39.5841	13122	3.30872e-24
									39366	39287.1	0.0395358	38.9686	39.859	39366	1.91112e-20
									118098	118018	0.0134229	39.6506	39.9527	118098	0.000714048
									354294	354214	0.00450204	39.8829	39.9842	354294	8.08226e-05

## Sheet: PLEcalc_v1.2
Calculation of [PLE] from [L_free]; (Figure 1B)								Calculation of [PLE] from [L_total]; (Supporting Information 1B)												Application of these templates for a binary complex system: P + L <=> PL
	conc, nM								conc, nM
P_total	40	Exact Math Solutions						P_total	40	Exact Math Solutions										For both cases on the left, set E_total = 0
E_total	40	f(L) = Pt + Et + L/alpha x (1+Kp1/L)(1+Ke1/L)						E_total	40	f(L) = Pt + Et + L/alpha x (1+Kp1/L)(1+Ke1/L)
K_P1	1000	PLE = [f(L) - sqrt(f(L)^2 - 4PtEt)]/2						K_P1	1000	PLE = [f(L) - sqrt(f(L)^2 - 4PtEt)]/2
K_E1	100	PL = (Pt-PLE) x L/(L+Kp1)						K_E1	100	PL = (Pt-PLE) x L/(L+Kp1)
alpha	1	EL = (Et-PLE) x L/(L+Ke1)						alpha	1	EL = (Et-PLE) x L/(L+Ke1)
	conc, nM	conc, nM	conc, nM	conc, nM	conc, nM				conc, nM	conc, nM	conc, nM	conc, nM	conc, nM	conc, nM	conc, nM
	L_free	PLE	PL	EL	L_total				L_total	L_free, estimated	PLE	PL	EL	total L	LSS
	1.3793	0.021715	0.0550661	0.543918	2				2	2	0.031261	0.0797779	0.783701	2.89474	0.800559
	4.17133	0.0635999	0.165896	1.59917	6				6	6	0.0896229	0.238034	2.25908	8.58673	6.6912
	12.8001	0.177678	0.503289	4.51889	18				18	18	0.236921	0.70308	6.06555	25.0056	49.0778
	40.5975	0.434385	1.5436	11.4246	54				54	54	0.518583	2.02277	13.8441	70.3855	268.484
	134.115	0.777089	4.63832	22.4692	162				162	162	0.816966	5.46269	24.2277	192.507	930.698
	441.249	0.866264	11.9811	31.9035	486				486	486	0.855201	12.8024	32.4648	532.122	2127.28
	1397.67	0.604091	22.965	36.7654	1458				1458	1458	0.59128	23.3759	36.8793	1518.85	3702.29
	4302.68	0.290612	32.2208	38.8075	4374				4374	4374	0.286914	32.3232	38.8254	4445.44	5103.04
	13045.3	0.112416	37.0477	39.5841	13122				13122	13122	0.111814	37.0636	39.5865	13198.8	5892.4
	39287.1	0.0395358	38.9686	39.859	39366				39366	39366	0.0394589	38.9706	39.8593	39444.9	6220.37
	118018	0.0134229	39.6506	39.9527	118098				118098	118098	0.0134139	39.6508	39.9528	118178	6338.87
	354214	0.00450204	39.8829	39.9842	354294				354294	354294	0.00450103	39.8829	39.9842	354374	6379.48
Provide [P_total], [E_total], K_P1, K_E1, and alpha values in cells B3-B7								Provide [P_total], [E_total], K_P1, K_E1, and alpha values in cells J3-J7
To calculate [PLE], [PL], & [EL] as a function of [L_free],								To calculate [PLE], [PL], & [EL] as a function of [L_total],
Enter [L_free] within the highlighted area in Column-B									Enter [L_total] within the bright-yellow highlighted area in Column-J
Values of [PLE], [PL], & [EL] at equilibrium are automatically calculated									Enter estimated [L_free] in light-yellow highlighted area in Column-K for each [L_total]
									Estimated [L_free] can be any non-zero number <= [L_total].
									Go to Data-->Solver
									Enter "Set Objective:" as "LSS" (cell $P$11 or any cells within the range $P$11 - $P22)
									Enter "To:" as Min
									Enter "By Changing Variable Cells:" as "L_free, estimated" (cell $K$11or any matching cells within the range $K$11 - $K$22)
									Hit "Solve" button
									Accept the result by hitting "OK" button
									Notice that the value in the cell $K$11 has changed to 1.4 from 2.0
									Repeat the process for other L_total
									Below is the final results for all the [L_total] in this table.
										conc, nM
									P_total	40
									E_total	40
									K_P1	1000
									K_E1	100
									alpha	1
									conc, nM	conc, nM	conc, nM	conc, nM	conc, nM	conc, nM	conc, nM
									L_total	L_free, estimated	PLE	PL	EL	total L	LSS
									2	1.3793	0.021715	0.0550661	0.543918	2	1.11971e-25
									6	4.17133	0.0635999	0.165896	1.59917	6	1.17537e-25
									18	12.8001	0.177678	0.503289	4.51889	18	3.1509e-25
									54	40.5975	0.434385	1.5436	11.4246	54	1.26218e-27
									162	134.115	0.777089	4.63832	22.4692	162	7.27014e-27
									486	441.249	0.866264	11.9811	31.9035	486	0
									1458	1397.67	0.604091	22.965	36.7654	1458	0
									4374	4302.68	0.290612	32.2208	38.8075	4374	0
									13122	13045.3	0.112416	37.0477	39.5841	13122	3.30872e-24
									39366	39287.1	0.0395358	38.9686	39.859	39366	1.91112e-20
									118098	118018	0.0134229	39.6506	39.9527	118098	0.000714048
									354294	354214	0.00450204	39.8829	39.9842	354294	8.08226e-05
