# Supplementary material for: A suite of mathematical solutions to describe ternary complex formation and their application to targeted protein degradation by heterobifunctional ligands
Source: J Biol Chem. 2020 Aug 28;295(45):15280–91. doi: 10.1074/jbc.RA120.014715 (PMC7650257; doi:10.1074/jbc.RA120.014715)
Supplement: Supporting Information [file supp_RA120.014715_161351_2_supp_587112_qfn6vn.xlsx]

## Sheet: Run_backup
Control Panel	K_P1		K_E1		K_E2		K_P2		K_3		Ki_P-C		Ki_E-C								Simulation Summary
Section 1.	Rxn. 1a, P-L:PL		Rxn. 2a, E-L:EL		Rxn. 1b, PL-E:PLE		Rxn. 2b, P-LE:PLE		Rxn. 3, P-L-E:PLE		Rxn. C1, P-C:PC		Rxn. C2, E-C:EC								Precision		E_total	100	100	100
Delta rxn	Kd, nM	t1/2, sec	Kd, nM	t1/2, sec	Kd, nM	t1/2, sec	Kd, nM	t1/2, sec	Kd, nM^2	t1/2, sec	Kd, nM	t1/2, sec	Kd, nM	t1/2, sec							0.01		P_total	40	40	40
alpha	25	240	80	134.164	14.5455	314.643	4.54545	562.85	363.636	62.9285	25	240	100	120									K_E1	80	80	80
5.5	k_on	k_off	k_on	k_off	k_on	k_off	k_on	k_off	k_on	k_off	k_on	k_off	k_on	k_off									K_P1	25	25	25
	1/sec/nM	1/sec	1/sec/nM	1/sec	1/sec/nM	1/sec	1/sec/nM	1/sec	1/sec/nM^2	1/sec	1/sec/nM	1/sec	1/sec/nM	1/sec									alpha	5.5	5.5	5.5
Suggested Value	0.000115525	0.00288811	6.45802e-05	0.00516641	0.000151454	0.00220297	0.000270929	0.0012315	3.02908e-05	0.0110148	0.000115525	0.00288811	5.77623e-05	0.00577623								total L	free L	PLE sim	PL sim	EL sim	PLE Eq	time, min
	k_P-L.on	k_P-L.off	k_E-L.on	k_E-L.off	k_PL-E.on	k_PL-E.off	k_P-LE.on	k_P-LE.off	k_P-L-E.on	k_P-L-E.off	k_P-C.on	k_P-C.off	k_E-C.on	k_E-C.off							Dr1	2	0.13974	1.46342	0.220439	0.176396	1.44933	1884.64
	delta	delta	delta	delta	delta	delta	delta	delta	delta	delta	delta	delta	delta	delta							Dr2	6	0.494002	4.36089	0.614193	0.530915	4.49038	1955.94
Selected Value	0.000115525	0.00288811	6.45802e-05	0.00516641	0.000151454	0.00220297	0.000270929	0.0012315	0	0	0	0	0	0							Dr3	18	1.88867	11.8373	2.13069	2.14336	11.7573	2147.21
Comment	100	120	t1/2=15sec*SQRT(100nM/Kd); Kd.1b=Kd.2a/alpha; t1/2.1b=t1/2.2a x sqrt(alpha); Kd.2b=Kd.1a/alpha; t1/2.2b=t1/2.1a x sqrt(alpha)																		Dr4	54	13.3126	24.1863	5.63341	10.8677	24.3143	2726.01
Initial Condition		Section 5b. Initial Conc of each component										Section 4.				Section 4. Scaling of		Section 7. Graphs			Dr5	162	86.7091	26.149	10.7111	38.4309	26.1631	1842.77
		P	E	L	PL	EL or LE	PLE	PC	EC	C		Sim start	delta t	Sim count		of sim time					Dr6	486	380.401	19.0288	19.668	66.9023	19.0314	659.769
		conc, nM	conc, nM	conc, nM	conc, nM	conc, nM	conc, nM	conc, nM	conc, nM	conc, nM		time, sec	sec	step		max scale	target rel Ch	max time, min			Dr7	1458	1333.86	10.2107	29.225	84.709	10.2127	234.179
Dr1		40	100	2	0	0	0	0	0	0		0	1	0		5	0.01	1	Dr1		Dr8	4374	4240.31	4.32025	35.4656	93.908	4.32049	79.7184
Dr2		40	100	6	0	0	0	0	0	0		0	1	0		5	0.01	1	Dr2		Dr9	13122	12984.3	1.58548	38.3392	97.8119	1.58837	26.5609
Dr3		40	100	18	0	0	0	0	0	0		0	1	0		5	0.01	1	Dr3		Dr10	39366	39226.7	0.498811	39.4756	99.2987	0.548645	8.82136
Dr4		40	100	54	0	0	0	0	0	0		0	1	0		5	0.01	1	Dr4		Dr11	118098	117958	0.126362	39.8656	99.806	0.185135	2.90843
Dr5		40	100	162	0	0	0	0	0	0		0	1	0		5	0.01	1	Dr5		Dr12	354294	354154	0.0324173	39.9647	99.945	0.0619668	0.957312
Dr6		40	100	486	0	0	0	0	0	0		0	1	0		5	0.01	1	Dr6
Dr7		40	100	1458	0	0	0	0	0	0		0	1	0		5	0.01	1	Dr7		Simulation results (sim_v3.5.2)				1x manual followed by 3x cycles of 500 iterations x 1000 steps/iteration								Exact Math Results			PL = Pt x L/(L+Kp1)			f(L) = Pt + Et + L/alpha x (1+Kp1/L)(1+Ke1/L)
Dr8		40	100	4374	0	0	0	0	0	0		0	1	0		5	0.01	1	Dr8		Data for Dose Response Curve				Copy data from "Conc at end of simulation" here											EL = Et x L/(L+Ke1)			PLE = [f(L) - sqrt(f(L)^2 - 4PtEt)]/2
Dr9		40	100	13122	0	0	0	0	0	0		0	1	0		5	0.01	1	Dr9							K_P1,1000;K_E1,100;a=1			K_P1,850;K_E1,225;a=3.25			K_P1,900;K_E1,85;a=1.25			K_P1,250;K_E1,100;a=5			K_P1,75;K_E1,150;a=0.85			K_P1,25;K_E1,80;a=5.5
Dr10		40	100	39366	0	0	0	0	0	0		0	1	0		5	0.01	1	Dr10		E_total	100	E_total	100		E_total	100	nM	E_total	100	nM	E_total	100	nM	E_total	100	nM	E_total	100	nM	E_total	100	nM
Dr11		40	100	118098	0	0	0	0	0	0		0	1	0		5	0.01	1	Dr11		P_total	40	P_total	40		P_total	40	nM	P_total	40	nM	P_total	40	nM	P_total	40	nM	P_total	40	nM	P_total	40	nM
Dr12		40	100	354294	0	0	0	0	0	0		0	1	0		5	0.01	1	Dr12		K_E1	100	K_E1	100		K_E1	100	nM	K_E1	225	nM	K_E1	85	nM	K_E1	100	nM	K_E1	150	nM	K_E1	80	nM
		For initiation of the simulation, copy the Section 5b and Section 4 from Initial Condition and paste value into Start Sim Cycle																			K_P1	1000	K_P1	1000	Kd, nM	K_P1	1000	nM	K_P1	850	nM	K_P1	900	nM	K_P1	250	nM	K_P1	75	nM	K_P1	25	nM
Start Sim Cycle		Section 5b. Initial Conc of each component										Section 4.				Section 5a. Add C at non zero time					alpha	1	alpha	1		alpha	1		alpha	3.25		alpha	1.25		alpha	5		alpha	0.85		alpha	5.5
		P	E	L	PL	EL or LE	PLE	PC	EC	C		Sim start	delta t	Sim count		time, sec	conc, nM				free L	PL	free L	EL	total L	free L	PLE sim	PLE Eq	free L	PLE sim	PLE Eq	free L	PLE sim	PLE Eq	free L	PLE sim	PLE Eq	free L	PLE sim	PLE Eq	free L	PLE sim	PLE Eq
Dr1		40	100	2	0	0	0	0	0	0		0	1	0		0	0		Dr1						2	0.966414	0.0381954	0.0381985	1.2856	0.0864993	0.0864967	0.880056	0.0567646	0.056762	0.684222	0.532117	0.532115	0.806111	0.237739	0.237754	0.141593	1.46737	1.46744
Dr2		40	100	6	0	0	0	0	0	0		0	1	0		0	0		Dr2						6	2.92851	0.113018	0.113027	3.87529	0.25549	0.255482	2.67185	0.167825	0.167818	2.10369	1.54701	1.547	2.45912	0.690919	0.690962	0.470457	4.31108	4.31124
Dr3		40	100	18	0	0	0	0	0	0		0	1	0		0	0		Dr3						18	9.04838	0.325166	0.325192	11.7888	0.731906	0.731883	8.30207	0.481614	0.48159	6.76368	4.22672	4.22668	7.7376	1.88449	1.88462	1.94206	11.9496	11.9497
Dr4		40	100	54	0	0	0	0	0	0		0	1	0		0	0		Dr4						54	29.4607	0.857754	0.857824	36.7357	1.92126	1.9212	27.4739	1.25941	1.25933	24.1021	9.6953	9.69518	26.2246	4.27329	4.27362	13.3715	24.3337	24.3333
Dr5		40	100	162	0	0	0	0	0	0		0	1	0		0	0		Dr5						162	106.023	1.74851	1.74866	120.117	4.02585	4.02572	102.396	2.49185	2.49205	97.9021	15.0609	15.0607	99.2105	6.16601	6.16652	86.6957	26.1636	26.1635
Dr6		40	100	486	0	0	0	0	0	0		0	1	0		0	0		Dr6						486	395.044	2.12087	2.12082	408.376	5.4416	5.44159	392.039	2.86768	2.86765	387.805	13.962	13.962	383.187	4.5171	4.51703	380.394	19.0315	19.0315
Dr7		40	100	1458	0	0	0	0	0	0		0	1	0		0	0		Dr7						1458	1342.76	1.50619	1.50618	1349.78	4.32267	4.32264	1341.08	1.95644	1.95643	1337.79	8.45961	8.45959	1331.96	2.02058	2.02057	1333.84	10.2128	10.2127
Dr8		40	100	4374	0	0	0	0	0	0		0	1	0		0	0		Dr8						4374	4244.5	0.726306	0.726304	4247.45	2.23552	2.23552	4243.71	0.922412	0.922411	4242.02	3.78862	3.78862	4238.82	0.741576	0.741574	4240.3	4.32049	4.32049
Dr9		40	100	13122	0	0	0	0	0	0		0	1	0		0	0		Dr9						13122	12985.9	0.281031	0.281031	12987	0.894775	0.894774	12985.6	0.353332	0.353331	12984.9	1.42555	1.42555	12983.6	0.255097	0.255097	12984.3	1.58837	1.58837
Dr10		40	100	39366	0	0	0	0	0	0		0	1	0		0	0		Dr10						39366	39227.3	0.0988392	0.0988391	39227.7	0.318928	0.318928	39227.2	0.123796	0.123796	39227	0.496584	0.496584	39226.5	0.0859221	0.085922	39226.8	0.548645	0.548645
Dr11		40	100	118098	0	0	0	0	0	0		0	1	0		0	0		Dr11						118098	117958	0.0335573	0.0335573	117959	0.108796	0.108796	117958	0.0419748	0.0419748	117958	0.168056	0.168056	117958	0.0287399	0.0287399	117958	0.185135	0.185135
Dr12		40	100	354294	0	0	0	0	0	0		0	1	0		0	0		Dr12						354294	354154	0.0112551	0.0112551	354154	0.0365492	0.0365492	354154	0.014072	0.014072	354154	0.0563057	0.0563057	354154	0.00959103	0.00959103	354154	0.0619668	0.0619668
		For iterative calculations, make circular reference for Section 5b & Section 4 between Start Sim Cycle and End Sim Cycle
End Sim Cycle		Section 5b. Initial Conc of each component										Section 4.			max	max sim time	Max % Change	PLE % Ch
		P	E	L	PL	EL or LE	PLE	PC	EC	C		Sim time	delta t	Sim count	sim line	minute	Av last 3 steps	Av last 3 steps
Dr1		38.3161	98.3602	0.13974	0.220439	0.176396	1.46342	0	0	0		113079	53.2611	1000	1000	1884.64	18.8278	2.92722	Dr1
Dr2		35.0249	95.1082	0.494002	0.614193	0.530915	4.36089	0	0	0		117357	133.855	1000	1000	1955.94	9.39145	1.57624	Dr2
Dr3		26.032	86.0194	1.88867	2.13069	2.14336	11.8373	0	0	0		128832	115.268	1000	1000	2147.21	24.2072	3.88921	Dr3
Dr4		10.1803	64.946	13.3126	5.63341	10.8677	24.1863	0	0	0		163561	96.3352	1000	1000	2726.01	11.5218	2.09173	Dr4
Dr5		3.13996	35.4201	86.7091	10.7111	38.4309	26.149	0	0	0		110566	50.3795	1000	1000	1842.77	20.4154	0.770899	Dr5
Dr6		1.30318	14.0689	380.401	19.668	66.9023	19.0288	0	0	0		39586.1	16.8919	1000	1000	659.769	34.028	0.574049	Dr6
Dr7		0.564303	5.08032	1333.86	29.225	84.709	10.2107	0	0	0		14050.8	8.14681	1000	1000	234.179	19.1101	0.123381	Dr7
Dr8		0.214195	1.77171	4240.31	35.4656	93.908	4.32025	0	0	0		4783.1	2.60915	1000	1000	79.7184	21.3239	0.0477197	Dr8
Dr9		0.0753056	0.602641	12984.3	38.3392	97.8119	1.58548	0	0	0		1593.66	0.835241	1000	1000	26.5609	27.6147	0.0193632	Dr9
Dr10		0.0255836	0.202468	39226.7	39.4756	99.2987	0.498811	0	0	0		529.282	0.270154	1000	1000	8.82136	17.7003	0.0159262	Dr10
Dr11		0.00799401	0.067672	117958	39.8656	99.806	0.126362	0	0	0		174.506	0.148299	1000	1000	2.90843	12.4518	0.0343541	Dr11
Dr12		0.00290464	0.0225738	354154	39.9647	99.945	0.0324173	0	0	0		57.4387	0.0358948	1000	1000	0.957312	12.0566	0.0159301	Dr12

## Sheet: Instruction
																		Instruction for Basic operation of the program
																		Please see step 8 below for help with advanced mode of operation
																		1. Overview of different components of the program
																		The program consists of multiple tabs, including "DR1" … "DR12", and "Run_v3.5.2" as shown below.
																		The tab "Run_v3.5.2" is the control panel where all the user inputs are entered.
																		The other tabs, "DR1" … "DR2" contain actual simulation program, simultaneously processing simulation under 12 different conditions.
																		They do not contain any use-modifiable sections. Users are warned NOT to change any part of these tabs.
																		It is recommended that the user select these tabs and "Hide" them to prevent any accidental modification of these program areas.
																		Notice that there is one more tab on the far lest side labeled as "Run_v3.5.2_backup"
																		This is a backup of the control panel, explained in the next section below.
																		One common use of these 12 simultaneous processing is to test outcomes under typical dose-response experiment with 12 different doses of a protac
																		2. Four different user-input areas within the control panel
																		Within the control panel, "Run_v3.5.2", there are multiple sections and some are program codes and others are user input areas.
																		All user input areas are highlighted in bright yellow.
																		All the rest are either program code areas or contain sensitive parameters for advanced use.
																		For routine operation of the program, make changes only within the user input areas marked by bright yellow highlight
																		These highlighted areas are shown below with red-colored dotted boxes around them
																		3. Critical settings within Excel
																		For more efficient operation of the program, two commonly used settings within Excel are modified in this program
																		First is the manual calculation mode of the formulas as opposed to Automatic in Box-A below
																		Second is to allow circular reference of the formulas to enable iterative calculation shown in the Box-B below.
																		Default setting for the iterative calculation is 500 maximum iterations with maximum change of 0.0001
																		4a. Basic operation of the kinetic simulation of Ternary Complex formation - Initiation
																		4b. Basic operation of the kinetic simulation of Ternary Complex formation - Rough simulation w Iterative calculation
																		4c. Basic operation of the kinetic simulation of Ternary Complex formation - 1st refinement
																		This step is optional but strongly recommended
																		4d. Basic operation of the kinetic simulation of Ternary Complex formation - 2nd refinement
																		This step is optional but recommended
																		5. Capture simulation results
																		5. Start a new simulation experiment
																		Repeat the steps above 4a-4b-4c-4d-5
																		6. Before you quit
																		Reset the system by executing step 4a above and Save the worksheet
																		7. If you accidentally changed the program codes or critical parameters outside the user defined area
																		Restore the original settings by copying the area "A1-AC57" from "Run_v3.5.2_backup" tab and pasting into the same area in the tab "Run_v3.5.2"
																		8. For additional questions
																		If you need to run the program in an advanced modes including
																		1. Competition mode
																		2. Change in simulation efficiency
																		3. Changes in kinetic parameters such as k_on and k_off rates for any given Kd values
																		4. Adaptation of the program for other purposes beyond simulation of ternary complex formation
																		Please contact Bomie Han, Ph.D. at bomiehan@lilly.com and provide your contact info including your e-mail and phone number

## Sheet: DR12
Control Panel																													Section 1. Changes in each reaction during the test delta-t																Section 2. Changes in concentration of each component
Section 1.	Rxn. 1a, P-L:PL		Rxn. 2a, E-L:EL		Rxn. 1b, PL-E:PLE		Rxn. 2b, P-LE:PLE		Rxn. 3, P-L-E:PLE		Rxn. C1, P-C:PC		Rxn. C2, E-C:EC			Section 6. Error Checking;			Pass	Pass																									with test delta-t
Delta rxn	Kd, nM	t1/2, sec	Kd, nM	t1/2, sec	Kd, nM	t1/2, sec	Kd, nM	t1/2, sec	Kd, nM^2	t1/2, sec	Kd, nM	t1/2, sec	Kd, nM	t1/2, sec			total P	total E	total L	total C
alpha	25	240	80	134.164	14.5455	314.643	4.54545	562.85	363.636	62.9285	25	240	100	120		initial	40	100	354294	0
5.5	k_on	k_off	k_on	k_off	k_on	k_off	k_on	k_off	k_on	k_off	k_on	k_off	k_on	k_off		max	pass	pass	pass	pass
	1/sec/nM	1/sec	1/sec/nM	1/sec	1/sec/nM	1/sec	1/sec/nM	1/sec	1/sec/nM^2	1/sec	1/sec/nM	1/sec	1/sec/nM	1/sec		min	pass	pass	pass	pass
Suggested Value	0.000115525	0.00288811	6.45802e-05	0.00516641	0.000151454	0.00220297	0.000270929	0.0012315	3.02908e-05	0.0110148	0.000115525	0.00288811	5.77623e-05	0.00577623															k_P-L.on	k_P-L.off	k_E-L.on	k_E-L.off	k_PL-E.on	k_PL-E.off	k_P-LE.on	k_P-LE.off	k_P-L-E.on	k_P-L-E.off	k_P-C.on	k_P-C.off	k_E-C.on	k_E-C.off			P	E	L	PL	EL
	k_P-L.on	k_P-L.off	k_E-L.on	k_E-L.off	k_PL-E.on	k_PL-E.off	k_P-LE.on	k_P-LE.off	k_P-L-E.on	k_P-L-E.off	k_P-C.on	k_P-C.off	k_E-C.on	k_E-C.off		Section 4. Scaling of delta sim time			Section 7. x-y data for graphs:										delta	delta	delta	delta	delta	delta	delta	delta	delta	delta	delta	delta	delta	delta			delta	delta	delta	delta	delta
	delta	delta	delta	delta	delta	delta	delta	delta	delta	delta	delta	delta	delta	delta		max scale	target rel Ch		max time	delta t, sec						sim line	sim step
Selected Value	0.000115525	0.00288811	6.45802e-05	0.00516641	0.000151454	0.00220297	0.000270929	0.0012315	0	0	0	0	0	0		5	0.1		1	0.6						0	0		0.000115525	0.00288811	6.45802e-05	0.00516641	0.000151454	0.00220297	0.000270929	0.0012315	0	0	0	0	0	0
Comment	100	15	t1/2=15sec*SQRT(100nM/Kd); Kd.1b=Kd.2a/alpha; t1/2.1b=t1/2.2a x sqrt(alpha); Kd.2b=Kd.1a/alpha; t1/2.2b=t1/2.1a x sqrt(alpha)																							1	1		1637.19	0	2288.04	0	0	0	0	0	0	0	0	0	0	0			-1637.19	-2288.04	-3925.22	1637.19	2288.04
Initial conc	Section 4.				Section 5b. Initial Conc of each component										Section 5a. Add Comp											2	2		3.5999	2.82251e-05	5.27753	7.05629e-05	0.00013974	0	0.000133213	0	0	0	0	0	0	0			-3.60001	-5.2776	-8.87733	3.59973	5.27732
DR12	Sim start	delta time	Sim Count		P	E	L	PL	EL or LE	PLE	PC	EC	C		time addition	conc										3	3		0.377291	3.27485e-06	0.555727	8.22205e-06	1.61174e-05	1.64846e-11	1.53576e-05	9.21519e-12	0	0	0	0	0	0			-0.377303	-0.555735	-0.933006	0.377271	0.555703
12	time, sec	at t=0			conc, nM	conc, nM	conc, nM	conc, nM	conc, nM	conc, nM	conc, nM	conc, nM	conc, nM		sec	nM										4	4		0.0346246	3.03211e-07	0.0510219	7.61557e-07	1.49147e-06	1.66573e-12	1.4211e-06	9.31169e-13	0	0	0	0	0	0			-0.0346257	-0.0510226	-0.0856454	0.0346228	0.0510197
Initial conc	0	1	0		50	50	2	0	0	0	0	0	0		0	0			Max Sim line	1000	1010	lines/match				5	5		0.0377693	3.33936e-07	0.0556819	8.3908e-07	1.64162e-06	2.00084e-12	1.56409e-06	1.1185e-12	0	0	0	0	0	0			-0.0377705	-0.0556827	-0.09345	0.0377673	0.0556795
																			time elapse	57.4387	1	sec/min				6	6		0.0411712	3.67809e-07	0.0607283	9.24613e-07	1.80697e-06	2.40195e-12	1.72153e-06	1.34273e-12	0	0	0	0	0	0			-0.0411725	-0.0607292	-0.101898	0.041169	0.0607257
Start Sim Cycle	0	1	0		40	100	354294	0	0	0	0	0	0		0	0			Max Graph line	100		Steps				7	7		0.0448466	4.05159e-07	0.0661866	1.019e-06	1.98905e-06	2.88165e-12	1.89488e-06	1.61089e-12	0	0	0	0	0	0			-0.0448481	-0.0661875	-0.111032	0.0448442	0.0661836
																			FullGraph step	0.574387	0.00957312	sec/min				8	8		0.0488121	4.46348e-07	0.0720829	1.12319e-06	2.18958e-06	3.45487e-12	2.08574e-06	1.93133e-12	0	0	0	0	0	0			-0.0488138	-0.072084	-0.120893	0.0488095	0.0720797
End Sim Cycle	57.4387	0.0358948	1000		0.00290464	0.0225738	354154	39.9647	99.945	0.0324173	0	0	0						MannualGraph step	0.6	0.01	sec/min				9	9		0.0530846	4.91779e-07	0.0784443	1.23822e-06	2.41041e-06	4.13922e-12	2.29589e-06	2.31389e-12	0	0	0	0	0	0			-0.0530864	-0.0784454	-0.131527	0.0530817	0.0784407
	Rel Ch, last 3 steps	Rel Ch, last-2 step			0.118583	3.24891e-08	9.06997e-10	8.03748e-06	4.92844e-08	0.000152037	0	0	0													10	10		0.057681	5.41896e-07	0.085298	1.36524e-06	2.65363e-06	4.95548e-12	2.52728e-06	2.7702e-12	0	0	0	0	0	0			-0.057683	-0.0852993	-0.142977	0.0576778	0.0852941
		Rel Ch, last-1 step			0.0675721	2.29239e-08	5.47203e-10	4.84912e-06	4.46324e-08	0.000137664	0	0	0													11	11		0.0626183	5.97193e-07	0.0926718	1.50555e-06	2.92152e-06	5.92815e-12	2.78206e-06	3.31394e-12	0	0	0	0	0	0			-0.0626205	-0.0926732	-0.155288	0.0626148	0.0926675
		Rel Ch, last step			0.175544	4.11941e-08	1.32608e-09	1.17513e-05	6.10275e-08	0.000188201	0	0	0			max % Ch	PLE % Ch									12	12		0.0679132	6.58217e-07	0.100594	1.66056e-06	3.21657e-06	7.08606e-12	3.06258e-06	3.96123e-12	0	0	0	0	0	0			-0.0679156	-0.100595	-0.168505	0.0679094	0.100589
	Av % Ch, last 3 steps				12.0566	3.22024e-06	9.26761e-08	0.000821262	5.16481e-06	0.0159301	0	0	0			12.0566	0.0159301									13	13		0.0735825	7.25571e-07	0.109092	1.83187e-06	3.54156e-06	8.4631e-12	3.37144e-06	4.73102e-12	0	0	0	0	0	0			-0.0735852	-0.109094	-0.182672	0.0735783	0.109087
																										14	14		0.0796425	7.99928e-07	0.118195	2.02123e-06	3.89954e-06	1.00991e-11	3.71149e-06	5.64555e-12	0	0	0	0	0	0			-0.0796454	-0.118197	-0.197835	0.0796378	0.11819
																										15	15		0.0861089	8.8203e-07	0.127931	2.23061e-06	4.29385e-06	1.20406e-11	4.08585e-06	6.73092e-12	0	0	0	0	0	0			-0.0861121	-0.127933	-0.214037	0.0861037	0.127925
																										16	16		0.0929971	9.72702e-07	0.138328	2.46217e-06	4.72818e-06	1.43425e-11	4.49798e-06	8.0177e-12	0	0	0	0	0	0			-0.0930006	-0.13833	-0.231322	0.0929914	0.138321
																										17	17		0.100322	1.07286e-06	0.149414	2.71836e-06	5.20662e-06	1.70687e-11	4.95164e-06	9.54169e-12	0	0	0	0	0	0			-0.100326	-0.149416	-0.249732	0.100316	0.149406
																										18	18		0.108097	1.18352e-06	0.161217	3.00186e-06	5.73362e-06	2.02941e-11	5.45098e-06	1.13448e-11	0	0	0	0	0	0			-0.108102	-0.161219	-0.26931	0.10809	0.161208
																										19	19		0.116337	1.3058e-06	0.173764	3.31567e-06	6.31412e-06	2.41064e-11	6.00053e-06	1.34759e-11	0	0	0	0	0	0			-0.116341	-0.173767	-0.290096	0.116329	0.173754
																										20	20		0.125053	1.44097e-06	0.187083	3.66316e-06	6.95355e-06	2.86078e-11	6.60529e-06	1.59923e-11	0	0	0	0	0	0			-0.125058	-0.187087	-0.312131	0.125045	0.187073
																										21	21		0.134258	1.59041e-06	0.201203	4.04806e-06	7.65787e-06	3.3918e-11	7.27071e-06	1.89607e-11	0	0	0	0	0	0			-0.134264	-0.201207	-0.335455	0.134249	0.201192
																										22	22		0.143963	1.75567e-06	0.216151	4.47453e-06	8.43366e-06	4.01765e-11	8.00277e-06	2.24594e-11	0	0	0	0	0	0			-0.14397	-0.216155	-0.360108	0.143953	0.216138
																										23	23		0.15418	1.93848e-06	0.231956	4.94724e-06	9.28815e-06	4.75465e-11	8.80804e-06	2.65793e-11	0	0	0	0	0	0			-0.154187	-0.231961	-0.386129	0.154169	0.231942
																										24	24		0.164918	2.14074e-06	0.248648	5.4714e-06	1.02293e-05	5.62182e-11	9.69368e-06	3.1427e-11	0	0	0	0	0	0			-0.164926	-0.248653	-0.413559	0.164906	0.248633
																										25	25		0.176188	2.36461e-06	0.266257	6.05282e-06	1.12659e-05	6.64143e-11	1.06676e-05	3.71267e-11	0	0	0	0	0	0			-0.176197	-0.266263	-0.442437	0.176175	0.266241
																										26	26		0.188	2.61246e-06	0.284816	6.69803e-06	1.24076e-05	7.83945e-11	1.17383e-05	4.38239e-11	0	0	0	0	0	0			-0.188009	-0.284822	-0.472807	0.187985	0.284798
																										27	27		0.200363	2.88695e-06	0.304358	7.41435e-06	1.36651e-05	9.24628e-11	1.29153e-05	5.16883e-11	0	0	0	0	0	0			-0.200373	-0.304365	-0.504711	0.200347	0.304338
																										28	28		0.213287	3.19107e-06	0.324921	8.20999e-06	1.505e-05	1.08974e-10	1.42088e-05	6.09185e-11	0	0	0	0	0	0			-0.213299	-0.324927	-0.538197	0.213269	0.324898
																										29	29		0.226783	3.52813e-06	0.346541	9.09416e-06	1.65753e-05	1.28345e-10	1.56301e-05	7.17469e-11	0	0	0	0	0	0			-0.226795	-0.346549	-0.573312	0.226763	0.346516
																										30	30		0.24086	3.90185e-06	0.369263	1.00772e-05	1.82552e-05	1.51061e-10	1.71914e-05	8.44458e-11	0	0	0	0	0	0			-0.240873	-0.369271	-0.610109	0.240838	0.369235
																										31	31		0.255529	4.31642e-06	0.39313	1.11709e-05	2.01054e-05	1.77695e-10	1.89064e-05	9.93343e-11	0	0	0	0	0	0			-0.255543	-0.393139	-0.648643	0.255504	0.3931
																										32	32		0.2708	4.77651e-06	0.418193	1.23884e-05	2.21432e-05	2.08914e-10	2.07895e-05	1.16786e-10	0	0	0	0	0	0			-0.270816	-0.418202	-0.688975	0.270773	0.418159
																										33	33		0.286685	5.28738e-06	0.444505	1.37446e-05	2.43877e-05	2.45506e-10	2.28568e-05	1.37242e-10	0	0	0	0	0	0			-0.286702	-0.444515	-0.73117	0.286655	0.444468
																										34	34		0.303194	5.85495e-06	0.472124	1.52563e-05	2.68598e-05	2.88393e-10	2.51258e-05	1.61217e-10	0	0	0	0	0	0			-0.303214	-0.472136	-0.775298	0.303162	0.472084
																										35	35		0.320341	6.48589e-06	0.501116	1.69427e-05	2.95828e-05	3.38665e-10	2.76155e-05	1.89319e-10	0	0	0	0	0	0			-0.320362	-0.501128	-0.821433	0.320305	0.501071
																										36	36		0.338136	7.18772e-06	0.531548	1.88255e-05	3.25823e-05	3.976e-10	3.03468e-05	2.22265e-10	0	0	0	0	0	0			-0.33816	-0.531561	-0.869658	0.338097	0.531499
																										37	37		0.356592	7.96894e-06	0.563496	2.09293e-05	3.58866e-05	4.66712e-10	3.3342e-05	2.609e-10	0	0	0	0	0	0			-0.356617	-0.563511	-0.92006	0.356548	0.563442
																										38	38		0.37572	8.83918e-06	0.597044	2.32823e-05	3.95269e-05	5.47784e-10	3.66259e-05	3.06221e-10	0	0	0	0	0	0			-0.375748	-0.59706	-0.972732	0.375672	0.596984
																										39	39		0.395531	9.80934e-06	0.63228	2.59166e-05	4.35375e-05	6.42929e-10	4.02251e-05	3.59408e-10	0	0	0	0	0	0			-0.395562	-0.632298	-1.02778	0.395478	0.632214
																										40	40		0.416036	1.08918e-05	0.669301	2.8869e-05	4.79566e-05	7.5465e-10	4.41685e-05	4.21862e-10	0	0	0	0	0	0			-0.416069	-0.669321	-1.0853	0.415977	0.669228
																										41	41		0.437244	1.21008e-05	0.708214	3.21817e-05	5.28263e-05	8.85917e-10	4.84875e-05	4.95243e-10	0	0	0	0	0	0			-0.43728	-0.708235	-1.14541	0.437179	0.708133
																										42	42		0.459162	1.34523e-05	0.749132	3.59033e-05	5.81929e-05	1.04026e-09	5.32159e-05	5.81525e-10	0	0	0	0	0	0			-0.459202	-0.749154	-1.20824	0.45909	0.749043
																										43	43		0.481796	1.49647e-05	0.79218	4.00899e-05	6.4108e-05	1.2219e-09	5.83905e-05	6.83062e-10	0	0	0	0	0	0			-0.481839	-0.792204	-1.27392	0.481717	0.792082
																										44	44		0.505148	1.66594e-05	0.837493	4.48063e-05	7.06283e-05	1.43585e-09	6.40504e-05	8.02665e-10	0	0	0	0	0	0			-0.505195	-0.837519	-1.34258	0.505061	0.837384
																										45	45		0.529217	1.85605e-05	0.885218	5.01279e-05	7.78168e-05	1.68814e-09	7.02382e-05	9.43699e-10	0	0	0	0	0	0			-0.529269	-0.885245	-1.41437	0.529121	0.885097
																										46	46		0.553998	2.06961e-05	0.935513	5.61424e-05	8.57431e-05	1.98599e-09	7.69991e-05	1.1102e-09	0	0	0	0	0	0			-0.554054	-0.935543	-1.48943	0.553892	0.93538
																										47	47		0.579479	2.30987e-05	0.988554	6.29524e-05	9.44844e-05	2.33809e-09	8.43814e-05	1.30703e-09	0	0	0	0	0	0			-0.57954	-0.988585	-1.56795	0.579361	0.988406
																										48	48		0.605641	2.58062e-05	1.04453	7.06784e-05	0.000104126	2.75493e-09	9.24364e-05	1.54005e-09	0	0	0	0	0	0			-0.605708	-1.04456	-1.65007	0.605511	1.04436
																										49	49		0.632458	2.88625e-05	1.10364	7.94625e-05	0.000114763	3.24924e-09	0.000101218	1.81638e-09	0	0	0	0	0	0			-0.632531	-1.10367	-1.73599	0.632315	1.10346
																										50	50		0.659893	3.23192e-05	1.16612	8.94729e-05	0.0001265	3.83645e-09	0.000110784	2.14464e-09	0	0	0	0	0	0			-0.659971	-1.16615	-1.82589	0.659734	1.16592
																										51	51		0.687895	3.62373e-05	1.2322	0.00010091	0.000139453	4.53545e-09	0.000121192	2.53539e-09	0	0	0	0	0	0			-0.68798	-1.23224	-1.91996	0.687719	1.23198
																										52	52		0.7164	4.06885e-05	1.30217	0.000114014	0.000153754	5.36935e-09	0.000132503	3.00156e-09	0	0	0	0	0	0			-0.716491	-1.30221	-2.01842	0.716205	1.30193
																										53	53		0.745322	4.57585e-05	1.37632	0.000129075	0.000169544	6.36665e-09	0.000144778	3.55907e-09	0	0	0	0	0	0			-0.745422	-1.37636	-2.12147	0.745107	1.37605
																										54	54		0.774557	5.155e-05	1.45497	0.000146443	0.000186984	7.56267e-09	0.000158077	4.22766e-09	0	0	0	0	0	0			-0.774663	-1.45501	-2.22933	0.774318	1.45467
																										55	55		0.803967	5.81866e-05	1.53849	0.000166548	0.000206253	9.00142e-09	0.000172458	5.03195e-09	0	0	0	0	0	0			-0.804081	-1.53853	-2.34223	0.803702	1.53815
																										56	56		0.833383	6.58188e-05	1.62728	0.000189918	0.000227548	1.07381e-08	0.000187973	6.0028e-09	0	0	0	0	0	0			-0.833505	-1.62732	-2.46041	0.83309	1.6269
																										57	57		0.862593	7.46313e-05	1.72179	0.000217212	0.00025109	1.28427e-08	0.000204665	7.17929e-09	0	0	0	0	0	0			-0.862723	-1.72182	-2.58409	0.862267	1.72136
																										58	58		0.89133	8.48526e-05	1.8225	0.000249255	0.000277124	1.54042e-08	0.000222561	8.61123e-09	0	0	0	0	0	0			-0.891468	-1.82253	-2.7135	0.890968	1.82203
																										59	59		0.919261	9.67689e-05	1.92998	0.000287099	0.000305924	1.85376e-08	0.000241669	1.03628e-08	0	0	0	0	0	0			-0.919406	-1.93	-2.84886	0.918858	1.92945
																										60	60		0.945966	0.000110743	2.04484	0.000332094	0.000337794	2.23923e-08	0.000261961	1.25177e-08	0	0	0	0	0	0			-0.946117	-2.04485	-2.99037	0.945517	2.04425
																										61	61		0.970914	0.000127242	2.16778	0.000386006	0.000373071	2.71659e-08	0.000283365	1.51862e-08	0	0	0	0	0	0			-0.97107	-2.16776	-3.13818	0.970414	2.16711
																										62	62		0.993433	0.000146876	2.29954	0.000451176	0.000412129	3.31227e-08	0.000305739	1.85162e-08	0	0	0	0	0	0			-0.993592	-2.2995	-3.29238	0.992874	2.29879
																										63	63		1.01266	0.000170455	2.44099	0.000530772	0.000455374	4.06229e-08	0.000328843	2.27089e-08	0	0	0	0	0	0			-1.01282	-2.44091	-3.45294	1.01203	2.44013
																										64	64		1.02746	0.000199083	2.59302	0.000629172	0.000503247	5.01674e-08	0.000352291	2.80444e-08	0	0	0	0	0	0			-1.02762	-2.59289	-3.61965	1.02676	2.59204
																										65	65		0.960814	0.000214385	2.54365	0.000687737	0.000511639	5.69107e-08	0.000346575	3.18141e-08	0	0	0	0	0	0			-0.960946	-2.54348	-3.50356	0.960088	2.54262
																										66	66		0.864743	0.000221166	2.40152	0.000719851	0.00049832	6.15313e-08	0.000326483	3.4397e-08	0	0	0	0	0	0			-0.864848	-2.40129	-3.26532	0.864024	2.40047
																										67	67		0.778281	0.000227269	2.26733	0.000750174	0.000483453	6.59724e-08	0.000306212	3.68797e-08	0	0	0	0	0	0			-0.77836	-2.26707	-3.04464	0.777571	2.26628
																										68	68		0.700468	0.000232764	2.14066	0.000778808	0.000467468	7.02248e-08	0.00028611	3.92569e-08	0	0	0	0	0	0			-0.700521	-2.14035	-2.84011	0.699768	2.13959
																										69	69		0.630438	0.00023771	2.02107	0.000805848	0.000450721	7.42835e-08	0.000266439	4.15257e-08	0	0	0	0	0	0			-0.630466	-2.02072	-2.65046	0.629749	2.02
																										70	70		0.567411	0.000242164	1.90817	0.000831384	0.000433503	7.81468e-08	0.000247394	4.36854e-08	0	0	0	0	0	0			-0.567417	-1.90778	-2.47451	0.566736	1.9071
																										71	71		0.510689	0.000246175	1.80159	0.000855501	0.000416054	8.18155e-08	0.000229113	4.57363e-08	0	0	0	0	0	0			-0.510672	-1.80115	-2.31118	0.510027	1.80051
																										72	72		0.45964	0.000249788	1.70098	0.000878279	0.000398565	8.52927e-08	0.000211692	4.76801e-08	0	0	0	0	0	0			-0.459602	-1.7005	-2.15949	0.458992	1.69989
																										73	73		0.413697	0.000253042	1.60599	0.000899795	0.000381191	8.85828e-08	0.00019519	4.95193e-08	0	0	0	0	0	0			-0.413639	-1.60547	-2.01853	0.413063	1.60489
																										74	74		0.372348	0.000255974	1.51631	0.00092012	0.000364056	9.16915e-08	0.000179639	5.12571e-08	0	0	0	0	0	0			-0.372272	-1.51576	-1.88749	0.371728	1.51521
																										75	75		0.335135	0.000258617	1.43166	0.000939322	0.000347256	9.46253e-08	0.00016505	5.28971e-08	0	0	0	0	0	0			-0.335042	-1.43106	-1.76559	0.33453	1.43055
																										76	76		0.301644	0.000260999	1.35174	0.000957466	0.000330867	9.73912e-08	0.000151414	5.44434e-08	0	0	0	0	0	0			-0.301535	-1.35111	-1.65216	0.301053	1.35063
																										77	77		0.271503	0.000263149	1.27629	0.000974613	0.000314945	9.99969e-08	0.000138713	5.59e-08	0	0	0	0	0	0			-0.271378	-1.27563	-1.54655	0.270925	1.27517
																										78	78		0.244376	0.000265088	1.20506	0.000990821	0.000299532	1.0245e-07	0.000126918	5.72713e-08	0	0	0	0	0	0			-0.244238	-1.20437	-1.44818	0.243811	1.20394
																										79	79		0.219962	0.00026684	1.13782	0.00100614	0.000284656	1.04758e-07	0.000115993	5.85616e-08	0	0	0	0	0	0			-0.219811	-1.1371	-1.35651	0.219411	1.1367
																										80	80		0.19799	0.000268423	1.07434	0.00102063	0.000270337	1.06929e-07	0.000105897	5.97752e-08	0	0	0	0	0	0			-0.197827	-1.07359	-1.27104	0.197451	1.07321
																										81	81		0.178215	0.000269856	1.01441	0.00103434	0.000256585	1.08971e-07	9.65869e-05	6.09165e-08	0	0	0	0	0	0			-0.178042	-1.01363	-1.19132	0.177689	1.01328
																										82	82		0.160418	0.000271153	0.957837	0.00104731	0.000243403	1.1089e-07	8.80182e-05	6.19896e-08	0	0	0	0	0	0			-0.160235	-0.957033	-1.11694	0.159903	0.956702
																										83	83		0.1444	0.00027233	0.90443	0.00105959	0.00023079	1.12695e-07	8.0145e-05	6.29987e-08	0	0	0	0	0	0			-0.144208	-0.903601	-1.0475	0.143897	0.90329
																										84	84		0.129985	0.0002734	0.854012	0.00107121	0.000218739	1.14393e-07	7.2922e-05	6.39476e-08	0	0	0	0	0	0			-0.129785	-0.853159	-0.982652	0.129493	0.852867
																										85	85		0.117011	0.000274374	0.806416	0.00108223	0.000207241	1.1599e-07	6.63049e-05	6.48402e-08	0	0	0	0	0	0			-0.116803	-0.805541	-0.92207	0.11653	0.805267
																										86	86		0.105335	0.000275264	0.761484	0.00109268	0.000196282	1.17492e-07	6.02505e-05	6.56801e-08	0	0	0	0	0	0			-0.10512	-0.760588	-0.865452	0.104864	0.760332
																										87	87		0.0948266	0.00027608	0.719069	0.00110259	0.000185849	1.18907e-07	5.47174e-05	6.6471e-08	0	0	0	0	0	0			-0.0946052	-0.718152	-0.812517	0.0943648	0.717912
																										88	88		0.0853691	0.000276829	0.679029	0.00111201	0.000175925	1.2024e-07	4.96662e-05	6.72161e-08	0	0	0	0	0	0			-0.0851418	-0.678092	-0.763009	0.0849164	0.677867
																										89	89		0.0768573	0.000277522	0.641231	0.00112096	0.000166493	1.21497e-07	4.50595e-05	6.79188e-08	0	0	0	0	0	0			-0.0766248	-0.640276	-0.71669	0.0764134	0.640065
																										90	90		0.0691969	0.000278165	0.605551	0.00112948	0.000157536	1.22683e-07	4.08618e-05	6.8582e-08	0	0	0	0	0	0			-0.0689595	-0.604579	-0.67334	0.0687613	0.604381
																										91	91		0.0623025	0.000278766	0.57187	0.00113761	0.000149034	1.23805e-07	3.70401e-05	6.92089e-08	0	0	0	0	0	0			-0.0620607	-0.570881	-0.632756	0.0618748	0.570695
																										92	92		0.0560976	0.000279331	0.540076	0.00114536	0.00014097	1.24866e-07	3.35633e-05	6.98023e-08	0	0	0	0	0	0			-0.0558518	-0.539072	-0.594749	0.0556774	0.538898
																										93	93		0.0505133	0.000279867	0.510066	0.00115278	0.000133325	1.25873e-07	3.04026e-05	7.03649e-08	0	0	0	0	0	0			-0.0502637	-0.509046	-0.559146	0.0501002	0.508882
																										94	94		0.0454874	0.00028038	0.481738	0.00115989	0.000126081	1.26829e-07	2.75311e-05	7.08994e-08	0	0	0	0	0	0			-0.0452345	-0.480704	-0.525785	0.0450811	0.48055
																										95	95		0.0409642	0.000280875	0.454999	0.00116672	0.000119219	1.27739e-07	2.49239e-05	7.14083e-08	0	0	0	0	0	0			-0.0407082	-0.453951	-0.494516	0.0405643	0.453807
																										96	96		0.0368934	0.000281359	0.429761	0.0011733	0.000112722	1.28608e-07	2.2558e-05	7.18943e-08	0	0	0	0	0	0			-0.0366345	-0.4287	-0.465199	0.0364994	0.428565
																										97	97		0.0332297	0.000281837	0.40594	0.00117966	0.000106572	1.29441e-07	2.04123e-05	7.23597e-08	0	0	0	0	0	0			-0.0329682	-0.404866	-0.437708	0.0328414	0.40474
																										98	98		0.0299324	0.000282313	0.383457	0.00118583	0.000100753	1.30241e-07	1.84672e-05	7.28069e-08	0	0	0	0	0	0			-0.0296685	-0.382371	-0.411921	0.0295495	0.382252
																										99	99		0.0269649	0.000282794	0.362237	0.00119184	9.52487e-05	1.31013e-07	1.67047e-05	7.32384e-08	0	0	0	0	0	0			-0.0266988	-0.361141	-0.387728	0.026587	0.361029
																										100	100		0.0242943	0.000283285	0.342212	0.00119772	9.00434e-05	1.31761e-07	1.51084e-05	7.36565e-08	0	0	0	0	0	0			-0.024026	-0.341104	-0.365025	0.0239211	0.340999
																										101	101		0.0218907	0.000283792	0.323313	0.0012035	8.5122e-05	1.32489e-07	1.36632e-05	7.40636e-08	0	0	0	0	0	0			-0.0216205	-0.322194	-0.343716	0.021522	0.322096
																										102	102		0.0197276	0.00028432	0.305478	0.00120921	8.04703e-05	1.33202e-07	1.23552e-05	7.44621e-08	0	0	0	0	0	0			-0.0194556	-0.30435	-0.323713	0.019363	0.304257
																										103	103		0.0177809	0.000284876	0.28865	0.00121489	7.60743e-05	1.33904e-07	1.11719e-05	7.48544e-08	0	0	0	0	0	0			-0.0175071	-0.287511	-0.304931	0.0174201	0.287424
																										104	104		0.0160289	0.000285466	0.272771	0.00122056	7.1921e-05	1.34599e-07	1.01017e-05	7.52432e-08	0	0	0	0	0	0			-0.0157535	-0.271622	-0.287294	0.0156717	0.27154
																										105	105		0.0144523	0.000286098	0.257789	0.00122628	6.79976e-05	1.35293e-07	9.13407e-06	7.56311e-08	0	0	0	0	0	0			-0.0141752	-0.25663	-0.270729	0.0140983	0.256553
																										106	106		0.0130334	0.000286779	0.243655	0.00123207	6.42922e-05	1.3599e-07	8.25949e-06	7.60208e-08	0	0	0	0	0	0			-0.0127548	-0.242487	-0.255169	0.0126824	0.242414
																										107	107		0.0117565	0.000287518	0.230321	0.00123798	6.07934e-05	1.36696e-07	7.46922e-06	7.64152e-08	0	0	0	0	0	0			-0.0114764	-0.229144	-0.240552	0.0114083	0.229076
																										108	108		0.0106074	0.000288323	0.217744	0.00124407	5.74903e-05	1.37415e-07	6.75532e-06	7.68176e-08	0	0	0	0	0	0			-0.0103258	-0.216558	-0.22682	0.0102617	0.216494
																										109	109		0.00957339	0.000289205	0.205883	0.00125036	5.43726e-05	1.38155e-07	6.11057e-06	7.72311e-08	0	0	0	0	0	0			-0.00929022	-0.204687	-0.213917	0.00922995	0.204627
																										110	110		0.00864293	0.000290174	0.194697	0.00125694	5.14305e-05	1.38922e-07	5.52842e-06	7.76596e-08	0	0	0	0	0	0			-0.00835821	-0.193492	-0.201793	0.00830146	0.193435
																										111	111		0.0078057	0.000291245	0.184151	0.00126384	4.86547e-05	1.39722e-07	5.00292e-06	7.81071e-08	0	0	0	0	0	0			-0.00751938	-0.182935	-0.190401	0.00746594	0.182882
																										112	112		0.00705239	0.00029243	0.174208	0.00127116	4.60365e-05	1.40564e-07	4.52868e-06	7.85778e-08	0	0	0	0	0	0			-0.00676441	-0.172983	-0.179697	0.00671406	0.172933
																										113	113		0.00637463	0.000293746	0.164837	0.00127895	4.35675e-05	1.41457e-07	4.10079e-06	7.90768e-08	0	0	0	0	0	0			-0.00608491	-0.163602	-0.169639	0.00603746	0.163554
																										114	114		0.00576491	0.000295211	0.156007	0.00128731	4.12399e-05	1.4241e-07	3.71484e-06	7.96095e-08	0	0	0	0	0	0			-0.00547333	-0.154761	-0.160189	0.0054286	0.154716
																										115	115		0.00521644	0.000296847	0.147688	0.00129633	3.90462e-05	1.43434e-07	3.36679e-06	8.01821e-08	0	0	0	0	0	0			-0.00492288	-0.146431	-0.151311	0.00488069	0.146388
																										116	116		0.00472315	0.000298676	0.139854	0.00130613	3.69794e-05	1.44542e-07	3.05301e-06	8.08017e-08	0	0	0	0	0	0			-0.00442744	-0.138584	-0.142972	0.00438763	0.138544
																										117	117		0.00427954	0.000300726	0.132478	0.00131683	3.50331e-05	1.45749e-07	2.77022e-06	8.14761e-08	0	0	0	0	0	0			-0.0039815	-0.131196	-0.13514	0.00394393	0.131158
																										118	118		0.00388071	0.000303031	0.125537	0.00132858	3.32009e-05	1.4707e-07	2.51545e-06	8.22148e-08	0	0	0	0	0	0			-0.00358012	-0.124241	-0.127786	0.00354463	0.124206
																										119	119		0.00352224	0.000305626	0.119008	0.00134155	3.14771e-05	1.48525e-07	2.28601e-06	8.30282e-08	0	0	0	0	0	0			-0.00321881	-0.117698	-0.120883	0.00318528	0.117665
																										120	120		0.00320014	0.000308556	0.112871	0.00135594	2.98563e-05	1.50136e-07	2.07948e-06	8.39288e-08	0	0	0	0	0	0			-0.00289358	-0.111545	-0.114407	0.00286188	0.111513
																										121	121		0.00291087	0.000311872	0.107106	0.00137199	2.83334e-05	1.5193e-07	1.89368e-06	8.49313e-08	0	0	0	0	0	0			-0.0026008	-0.105762	-0.108333	0.00257081	0.105732
																										122	122		0.00265122	0.000315635	0.101695	0.00138997	2.69037e-05	1.53936e-07	1.72665e-06	8.60529e-08	0	0	0	0	0	0			-0.00233723	-0.100332	-0.102641	0.00230884	0.100304
																										123	123		0.00241835	0.00031992	0.0966214	0.00141021	2.5563e-05	1.56192e-07	1.57661e-06	8.73142e-08	0	0	0	0	0	0			-0.00209992	-0.0952366	-0.0973096	0.00207302	0.0952097
																										124	124		0.0022097	0.000324815	0.0918698	0.00143312	2.43071e-05	1.58743e-07	1.442e-06	8.87401e-08	0	0	0	0	0	0			-0.00188624	-0.0904609	-0.0923216	0.00186074	0.0904354
																										125	125		0.002023	0.000330428	0.0874268	0.00145918	2.31327e-05	1.61642e-07	1.3214e-06	9.03609e-08	0	0	0	0	0	0			-0.0016938	-0.0859906	-0.0876602	0.0016696	0.0859664
																										126	126		0.00185624	0.000336893	0.0832801	0.00148898	2.20364e-05	1.64957e-07	1.21355e-06	9.22135e-08	0	0	0	0	0	0			-0.00152047	-0.081813	-0.0833105	0.00149748	0.08179
																										127	127		0.00170766	0.000344375	0.0794192	0.00152329	2.10156e-05	1.68768e-07	1.11736e-06	9.43444e-08	0	0	0	0	0	0			-0.0013643	-0.0779168	-0.0792592	0.00134243	0.0778949
																										128	128		0.00157571	0.000353085	0.0758356	0.00156302	2.0068e-05	1.73182e-07	1.03185e-06	9.68117e-08	0	0	0	0	0	0			-0.00122356	-0.0742924	-0.0754952	0.00120273	0.0742716
																										129	129		0.00145908	0.000363292	0.0725224	0.0016094	1.91919e-05	1.78331e-07	9.56221e-07	9.96901e-08	0	0	0	0	0	0			-0.00109665	-0.070932	-0.0720088	0.00107678	0.0709122
																										130	130		0.0013567	0.000375343	0.0694756	0.00166397	1.83861e-05	1.84389e-07	8.89782e-07	1.03077e-07	0	0	0	0	0	0			-0.000982144	-0.0678299	-0.068793	0.000963156	0.0678109
																										131	131		0.00126772	0.000389705	0.066694	0.00172882	1.76504e-05	1.91586e-07	8.32015e-07	1.071e-07	0	0	0	0	0	0			-0.000878739	-0.0649826	-0.0658432	0.000860555	0.0649644
																										132	132		0.00119157	0.000407005	0.06418	0.00180677	1.69855e-05	2.00234e-07	7.82573e-07	1.11934e-07	0	0	0	0	0	0			-0.000785236	-0.06239	-0.0631578	0.00076778	0.0623726
																										133	133		0.00112803	0.00042812	0.0619412	0.00190172	1.63933e-05	2.10768e-07	7.4133e-07	1.17823e-07	0	0	0	0	0	0			-0.000700529	-0.0600557	-0.0607394	0.000683723	0.0600389
																										134	134		0.00107729	0.000454304	0.0599919	0.00201929	1.58777e-05	2.23809e-07	7.08445e-07	1.25113e-07	0	0	0	0	0	0			-0.000623574	-0.0579883	-0.0585956	0.000607337	0.057972
																										135	135		0.00104023	0.000487425	0.058356	0.00216782	1.5445e-05	2.40284e-07	6.84501e-07	1.34323e-07	0	0	0	0	0	0			-0.000553359	-0.0562034	-0.056741	0.000537604	0.0561876
																										136	136		0.00100786	0.000524041	0.056465	0.00233206	1.49447e-05	2.585e-07	6.63604e-07	1.44506e-07	0	0	0	0	0	0			-0.000484341	-0.0541476	-0.0546168	0.000469136	0.0541324
																										137	137		0.000921487	0.000526317	0.0510386	0.00234344	1.35087e-05	2.59773e-07	6.07063e-07	1.45218e-07	0	0	0	0	0	0			-0.000395632	-0.0487084	-0.0490903	0.000381921	0.0486947
																										138	138		0.000851426	0.000528867	0.0461568	0.00235593	1.22167e-05	2.61168e-07	5.61184e-07	1.45997e-07	0	0	0	0	0	0			-0.000322974	-0.0438129	-0.0441235	0.000310603	0.0438005
																										139	139		0.00079483	0.000531728	0.0417656	0.0023697	1.10545e-05	2.62705e-07	5.24113e-07	1.46857e-07	0	0	0	0	0	0			-0.000263479	-0.0394066	-0.039659	0.00025231	0.0393955
																										140	140		0.000749373	0.000534942	0.037816	0.00238496	1.00092e-05	2.64406e-07	4.94335e-07	1.47808e-07	0	0	0	0	0	0			-0.000214778	-0.0354408	-0.0356454	0.000204686	0.0354307
																										141	141		0.000713163	0.000538558	0.0342642	0.00240193	9.06918e-06	2.66297e-07	4.70617e-07	1.48864e-07	0	0	0	0	0	0			-0.000174926	-0.0318711	-0.0320369	0.000165801	0.031862
																										142	142		0.000684659	0.000542633	0.031071	0.00242087	8.22401e-06	2.68405e-07	4.51953e-07	1.50043e-07	0	0	0	0	0	0			-0.000142328	-0.0286581	-0.0287922	0.000134071	0.0286498
																										143	143		0.000662622	0.000547232	0.0282008	0.00244209	7.46435e-06	2.70766e-07	4.37533e-07	1.51363e-07	0	0	0	0	0	0			-0.000115676	-0.0257659	-0.0258741	0.000108196	0.0257585
																										144	144		0.000646056	0.000552435	0.025622	0.00246594	6.78178e-06	2.73419e-07	4.26706e-07	1.52846e-07	0	0	0	0	0	0			-9.38954e-05	-0.0231625	-0.0232496	8.71132e-05	0.0231557
																										145	145		0.000634173	0.000558332	0.0233059	0.00249284	6.16876e-06	2.76411e-07	4.18955e-07	1.54518e-07	0	0	0	0	0	0			-7.61056e-05	-0.0208189	-0.0208889	6.99488e-05	0.0208128
																										146	146		0.00062636	0.000565033	0.021227	0.00252329	5.61852e-06	2.79795e-07	4.13881e-07	1.5641e-07	0	0	0	0	0	0			-6.15844e-05	-0.018709	-0.018765	5.59882e-05	0.0187035
																										147	147		0.000622157	0.00057267	0.0193625	0.00255788	5.12501e-06	2.83638e-07	4.11182e-07	1.58558e-07	0	0	0	0	0	0			-4.97393e-05	-0.0168094	-0.0168541	4.46453e-05	0.0168043
																										148	148		0.000621236	0.000581401	0.0176919	0.00259732	4.68283e-06	2.88019e-07	4.10644e-07	1.61008e-07	0	0	0	0	0	0			-4.00848e-05	-0.015099	-0.0151344	3.54403e-05	0.0150943
																										149	149		0.000623393	0.000591419	0.0161971	0.00264247	4.28717e-06	2.93035e-07	4.12133e-07	1.63812e-07	0	0	0	0	0	0			-3.22225e-05	-0.0135586	-0.0135866	2.79801e-05	0.0135543
																										150	150		0.000628541	0.000602963	0.0148619	0.00269443	3.93377e-06	2.98805e-07	4.15594e-07	1.67037e-07	0	0	0	0	0	0			-2.58262e-05	-0.0121711	-0.012193	2.19427e-05	0.0121672
																										151	151		0.000636708	0.00061633	0.0136722	0.0027545	3.61888e-06	3.05475e-07	4.21046e-07	1.70766e-07	0	0	0	0	0	0			-2.06282e-05	-0.010921	-0.0109381	1.70645e-05	0.0109174
																										152	152		0.00064805	0.000631894	0.0126157	0.00282437	3.33924e-06	3.13234e-07	4.28595e-07	1.75103e-07	0	0	0	0	0	0			-1.64094e-05	-0.00979437	-0.0098075	1.31299e-05	0.00979109
																										153	153		0.000662869	0.000650137	0.0116819	0.0029062	3.09208e-06	3.22318e-07	4.38439e-07	1.80181e-07	0	0	0	0	0	0			-1.29902e-05	-0.00877849	-0.00878846	9.96216e-06	0.00877547
																										154	154		0.000681641	0.000671682	0.0108622	0.00300279	2.87509e-06	3.3304e-07	4.50897e-07	1.86175e-07	0	0	0	0	0	0			-1.02236e-05	-0.00786191	-0.00786933	7.41681e-06	0.00785911
																										155	155		0.000705077	0.000697361	0.0101497	0.00311784	2.68651e-06	3.45811e-07	4.66437e-07	1.93314e-07	0	0	0	0	0	0			-7.98919e-06	-0.00703417	-0.00703955	5.37537e-06	0.00703156
																										156	156		0.000734201	0.000728297	0.00953994	0.00325639	2.52512e-06	3.61189e-07	4.8574e-07	2.01911e-07	0	0	0	0	0	0			-6.18846e-06	-0.00628571	-0.00628945	3.74071e-06	0.00628326
																										157	157		0.0007705	0.000766056	0.00903109	0.00342545	2.39043e-06	3.79953e-07	5.09789e-07	2.124e-07	0	0	0	0	0	0			-4.7408e-06	-0.00560765	-0.00561009	2.43294e-06	0.00560535
																										158	158		0.00081615	0.000812884	0.00862483	0.00363506	2.2829e-06	4.03217e-07	5.40024e-07	2.25405e-07	0	0	0	0	0	0			-3.5803e-06	-0.00499166	-0.00499304	1.386e-06	0.00498946
																										159	159		0.000874435	0.000872119	0.00832799	0.00390015	2.20433e-06	4.32639e-07	5.78621e-07	2.41852e-07	0	0	0	0	0	0			-2.65311e-06	-0.00442961	-0.00443015	5.44652e-07	0.0044275
																										160	160		0.000950502	0.000948952	0.00815551	0.00424396	2.15868e-06	4.70795e-07	6.28985e-07	2.63183e-07	0	0	0	0	0	0			-1.91529e-06	-0.00391324	-0.00391311	-1.38395e-07	0.00391119
																										161	161		0.00105285	0.00105192	0.00813642	0.00470467	2.15362e-06	5.21927e-07	6.96743e-07	2.91766e-07	0	0	0	0	0	0			-1.33107e-06	-0.00343338	-0.00343267	-7.05606e-07	0.00343134
																										162	162		0.00119655	0.00119614	0.00832671	0.00534988	2.20399e-06	5.93534e-07	7.9187e-07	3.31796e-07	0	0	0	0	0	0			-8.71509e-07	-0.00297844	-0.00297724	-1.19902e-06	0.00297637
																										163	163		0.00141106	0.00141109	0.00884074	0.00631149	2.34005e-06	7.0026e-07	9.33865e-07	3.91457e-07	0	0	0	0	0	0			-5.13647e-07	-0.00253089	-0.00252922	-1.66855e-06	0.00252871
																										164	164		0.0017627	0.00176313	0.00994173	0.00788636	2.63147e-06	8.75056e-07	1.16662e-06	4.89171e-07	0	0	0	0	0	0			-2.40552e-07	-0.00205713	-0.00205494	-2.19331e-06	0.0020547
																										165	165		0.00243843	0.00243933	0.0123791	0.0109112	3.27662e-06	1.21081e-06	1.6139e-06	6.76865e-07	0	0	0	0	0	0			-4.50221e-08	-0.00146995	-0.00146699	-2.95781e-06	0.00146694
																										166	166		0.004249	0.00425068	0.0194142	0.019014	5.13873e-06	2.11034e-06	2.81231e-06	1.17972e-06	0	0	0	0	0	0			3.94614e-08	-0.000403275	-0.000398575	-4.70045e-06	0.000398615
																										167	167		0.0212465	0.0212534	0.0885807	0.0950718	2.34463e-05	1.05612e-05	1.40628e-05	5.90387e-06	0	0	0	0	0	0			-1.29725e-06	0.00647822	0.00649796	-1.97469e-05	-0.00649926
																										168	168		0.00689839	0.00690165	0.0316415	0.0308722	8.37515e-06	3.43045e-06	4.56587e-06	1.91768e-06	0	0	0	0	0	0			6.09276e-07	-0.000774227	-0.000766025	-8.20217e-06	0.000766634
																										169	169		0.0206316	0.020628	0.0851147	0.0922747	2.25289e-05	1.0262e-05	1.36558e-05	5.73666e-06	0	0	0	0	0	0			-1.15088e-05	0.00714776	0.00715644	-8.67721e-06	-0.00716795
																										170	170		0.0060043	0.0060104	0.0272799	0.0268856	7.22068e-06	2.99073e-06	3.9741e-06	1.67187e-06	0	0	0	0	0	0			3.79453e-06	-0.000398562	-0.000388235	-1.03267e-05	0.00039203
																										171	171		0.0302236	0.030052	0.124534	0.134431	3.29628e-05	1.49724e-05	2.00046e-05	8.36982e-06	0	0	0	0	0	0			-0.000183262	0.00987805	0.00972441	0.000153637	-0.00990768
																										172	172		0.00631219	0.00636337	0.0290066	0.0284644	7.6777e-06	3.1711e-06	4.17788e-06	1.7727e-06	0	0	0	0	0	0			4.87732e-05	-0.000546623	-0.000490938	-5.5685e-05	0.000539712
																										173	173		0.0285174	0.0267839	0.109882	0.119813	2.90845e-05	1.33624e-05	1.88754e-05	7.46978e-06	0	0	0	0	0	0			-0.00174489	0.00991434	0.00819658	0.00171776	-0.00994147
																										174	174		0.00441888	0.00461144	0.0204781	0.0206279	5.42032e-06	2.30102e-06	2.92476e-06	1.28631e-06	0	0	0	0	0	0			0.000190927	0.000146675	0.00034236	-0.000195685	-0.000151433
																										175	175		0.00688346	0.00653034	0.0292683	0.0292116	7.74694e-06	3.25937e-06	4.556e-06	1.82204e-06	0	0	0	0	0	0			-0.000355851	-6.11597e-05	-0.000409789	0.00034863	5.39382e-05
																										176	176		0.00517777	0.00545799	0.0244067	0.0244146	6.46018e-06	2.72476e-06	3.42705e-06	1.52319e-06	0	0	0	0	0	0			0.000278315	4.18418e-06	0.000288138	-0.000283954	-9.82347e-06
																										177	177		0.00547778	0.00524927	0.0234777	0.0234811	6.21424e-06	2.62112e-06	3.62562e-06	1.46525e-06	0	0	0	0	0	0			-0.000230672	-1.63716e-07	-0.000225082	0.000224919	-5.58977e-06
																										178	178		0.00629288	0.00670046	0.0299677	0.0299723	7.93212e-06	3.34666e-06	4.16511e-06	1.87084e-06	0	0	0	0	0	0			0.00040528	6.72796e-08	0.000412227	-0.00041216	-6.94702e-06
																										179	179		0.00452613	0.00438113	0.0195947	0.0195977	5.18647e-06	2.18862e-06	2.99574e-06	1.22348e-06	0	0	0	0	0	0			-0.000146772	5.30231e-09	-0.000141996	0.000142001	-4.77542e-06
																										180	180		0.00809022	0.00870122	0.0389161	0.0389221	1.03007e-05	4.34829e-06	5.35473e-06	2.43077e-06	0	0	0	0	0	0			0.000608074	-9.78976e-09	0.000616941	-0.000616951	-8.86657e-06
																										181	181		0.00383947	0.00375401	0.0167899	0.0167925	4.44408e-06	1.87629e-06	2.54126e-06	1.04888e-06	0	0	0	0	0	0			-8.69523e-05	-1.43284e-09	-8.28935e-05	8.28921e-05	-4.05873e-06
																										182	182		0.0114683	0.0124591	0.0557231	0.0557316	1.47493e-05	6.23032e-06	7.59063e-06	3.48286e-06	0	0	0	0	0	0			0.000986611	2.62058e-09	0.00099924	-0.000999237	-1.26294e-05
																										183	183		0.00332092	0.0032798	0.014669	0.0146712	3.88269e-06	1.64033e-06	2.19804e-06	9.1697e-07	0	0	0	0	0	0			-4.23999e-05	-2.38354e-11	-3.88765e-05	3.88765e-05	-3.52341e-06
																										184	184		0.0153724	0.0163991	0.0733448	0.073356	1.94136e-05	8.20714e-06	1.01747e-05	4.58793e-06	0	0	0	0	0	0			0.00102104	-7.20231e-09	0.00103782	-0.00103783	-1.67859e-05
																										185	185		0.00438038	0.00424808	0.0189996	0.0190025	5.02896e-06	2.12638e-06	2.89927e-06	1.18868e-06	0	0	0	0	0	0			-0.000134013	-7.4968e-10	-0.0001294	0.0001294	-4.61242e-06
																										186	186		0.00855891	0.00922273	0.0412486	0.0412549	1.09181e-05	4.61817e-06	5.66494e-06	2.58164e-06	0	0	0	0	0	0			0.00066074	-1.06736e-09	0.000670122	-0.000670123	-9.38212e-06
																										187	187		0.00373107	0.00365493	0.0163468	0.0163493	4.32678e-06	1.83043e-06	2.46951e-06	1.02324e-06	0	0	0	0	0	0			-7.75865e-05	-4.48946e-10	-7.36444e-05	7.36439e-05	-3.94216e-06
																										188	188		0.0124662	0.0135688	0.0606864	0.0606957	1.6063e-05	6.79917e-06	8.25111e-06	3.80085e-06	0	0	0	0	0	0			0.00109811	-2.34527e-09	0.00111183	-0.00111183	-1.37118e-05
																										189	189		0.0032372	0.00320317	0.0143262	0.0143284	3.79197e-06	1.60528e-06	2.14262e-06	8.97377e-07	0	0	0	0	0	0			-3.52744e-05	-4.54049e-10	-3.18429e-05	3.18425e-05	-3.43149e-06
																										190	190		0.0151849	0.0160159	0.0716312	0.0716421	1.89599e-05	8.03163e-06	1.00505e-05	4.48982e-06	0	0	0	0	0	0			0.000825482	-2.16135e-09	0.000841969	-0.000841971	-1.64868e-05
																										191	191		0.00541313	0.00519031	0.0232139	0.0232174	6.1444e-06	2.60338e-06	3.58282e-06	1.45533e-06	0	0	0	0	0	0			-0.000224946	-6.6774e-10	-0.000219278	0.000219277	-5.66784e-06
																										192	192		0.00637321	0.00678991	0.0303679	0.0303725	8.03803e-06	3.40665e-06	4.21828e-06	1.90437e-06	0	0	0	0	0	0			0.000414383	-1.02347e-09	0.000421327	-0.000421328	-6.94426e-06
																										193	193		0.00448061	0.00433957	0.0194089	0.0194118	5.13727e-06	2.17764e-06	2.96561e-06	1.21734e-06	0	0	0	0	0	0			-0.000142784	-5.66098e-10	-0.000138077	0.000138076	-4.70734e-06
																										194	194		0.00822774	0.00885423	0.0396006	0.0396066	1.04818e-05	4.44473e-06	5.44574e-06	2.48468e-06	0	0	0	0	0	0			0.000623534	-1.35356e-09	0.000632531	-0.000632533	-8.99679e-06
																										195	195		0.00380571	0.00372315	0.0166519	0.0166545	4.40754e-06	1.86926e-06	2.51891e-06	1.04495e-06	0	0	0	0	0	0			-8.4033e-05	-4.93929e-10	-8.00213e-05	8.00208e-05	-4.01174e-06
																										196	196		0.0117556	0.0127785	0.0571518	0.0571605	1.51274e-05	6.41895e-06	7.78073e-06	3.5883e-06	0	0	0	0	0	0			0.00101872	-1.97813e-09	0.00103161	-0.00103162	-1.28989e-05
																										197	197		0.0032949	0.00325598	0.0145625	0.0145647	3.85449e-06	1.63577e-06	2.18081e-06	9.14426e-07	0	0	0	0	0	0			-4.01834e-05	-4.38947e-10	-3.66988e-05	3.66983e-05	-3.48467e-06
																										198	198		0.0153152	0.01628	0.0728124	0.0728234	1.92726e-05	8.18428e-06	1.01368e-05	4.57515e-06	0	0	0	0	0	0			0.00095918	-2.44553e-09	0.000975827	-0.00097583	-1.66475e-05
																										199	199		0.00466207	0.00450519	0.0201497	0.0201527	5.33334e-06	2.26527e-06	3.08571e-06	1.26632e-06	0	0	0	0	0	0			-0.000158698	-5.8461e-10	-0.000153811	0.00015381	-4.88688e-06
																										200	200		0.0077198	0.00828898	0.0370726	0.0370782	9.81266e-06	4.1692e-06	5.10955e-06	2.33065e-06	0	0	0	0	0	0			0.000566402	-1.26161e-09	0.000574823	-0.000574824	-8.4211e-06
																										201	201		0.00393978	0.00384567	0.0171999	0.0172025	4.55258e-06	1.9346e-06	2.60765e-06	1.08147e-06	0	0	0	0	0	0			-9.56413e-05	-5.07478e-10	-9.14977e-05	9.14972e-05	-4.14365e-06
																										202	202		0.0107167	0.011623	0.0519841	0.0519921	1.37596e-05	5.84981e-06	7.09311e-06	3.27014e-06	0	0	0	0	0	0			0.00090255	-1.79184e-09	0.000914281	-0.000914282	-1.1731e-05
																										203	203		0.00339793	0.00335026	0.0149842	0.0149865	3.96611e-06	1.68639e-06	2.24901e-06	9.42723e-07	0	0	0	0	0	0			-4.89737e-05	-4.49353e-10	-4.53882e-05	4.53877e-05	-3.58555e-06
																										204	204		0.0155359	0.0167514	0.0749209	0.0749323	1.98306e-05	8.4377e-06	1.02828e-05	4.71682e-06	0	0	0	0	0	0			0.00120995	-2.56135e-09	0.00122691	-0.00122691	-1.69564e-05
																										205	205		0.00369606	0.00362292	0.0162037	0.0162061	4.28889e-06	1.82514e-06	2.44634e-06	1.02028e-06	0	0	0	0	0	0			-7.45679e-05	-4.80932e-10	-7.06786e-05	7.06781e-05	-3.88932e-06
																										206	206		0.012841	0.0139856	0.0625506	0.0625601	1.65564e-05	7.04953e-06	8.49917e-06	3.94081e-06	0	0	0	0	0	0			0.00113997	-2.16561e-09	0.00115403	-0.00115404	-1.40631e-05
																										207	207		0.00321005	0.00317831	0.0142151	0.0142173	3.76254e-06	1.60225e-06	2.12465e-06	8.95687e-07	0	0	0	0	0	0			-3.29691e-05	-4.28729e-10	-2.95803e-05	2.95798e-05	-3.38882e-06
																										208	208		0.0151218	0.0158916	0.0710755	0.0710863	1.88128e-05	8.01641e-06	1.00088e-05	4.48131e-06	0	0	0	0	0	0			0.000764269	-2.34426e-09	0.000780591	-0.000780593	-1.63215e-05
																										209	209		0.00584356	0.00558272	0.024969	0.0249728	6.60893e-06	2.8168e-06	3.86771e-06	1.57464e-06	0	0	0	0	0	0			-0.000263133	-7.08039e-10	-0.000257048	0.000257047	-6.0845e-06
																										210	210		0.0059029	0.00626606	0.0280251	0.0280293	7.41788e-06	3.16237e-06	3.90698e-06	1.76782e-06	0	0	0	0	0	0			0.000361019	-9.36988e-10	0.000367413	-0.000367414	-6.39373e-06
																										211	211		0.00478069	0.00461343	0.0206338	0.0206369	5.46147e-06	2.32875e-06	3.16422e-06	1.30181e-06	0	0	0	0	0	0			-0.000169122	-5.9539e-10	-0.000164128	0.000164127	-4.99453e-06
																										212	212		0.00743854	0.00797594	0.0356725	0.0356779	9.44207e-06	4.02735e-06	4.92339e-06	2.25136e-06	0	0	0	0	0	0			0.000534724	-1.20858e-09	0.000542809	-0.000542811	-8.08554e-06
																										213	213		0.0040267	0.00392507	0.0175551	0.0175577	4.64657e-06	1.98222e-06	2.66517e-06	1.1081e-06	0	0	0	0	0	0			-0.000103185	-5.15195e-10	-9.8964e-05	9.89635e-05	-4.2209e-06
																										214	214		0.0101664	0.0110109	0.0492466	0.0492541	1.3035e-05	5.56316e-06	6.72886e-06	3.1099e-06	0	0	0	0	0	0			0.00084096	-1.6901e-09	0.000852049	-0.000852051	-1.10891e-05
																										215	215		0.0034643	0.00341098	0.0152558	0.0152581	4.03798e-06	1.7236e-06	2.29294e-06	9.63519e-07	0	0	0	0	0	0			-5.46524e-05	-4.55116e-10	-5.1009e-05	5.10086e-05	-3.64335e-06
																										216	216		0.0156698	0.017055	0.0762788	0.0762904	2.019e-05	8.62391e-06	1.03714e-05	4.82091e-06	0	0	0	0	0	0			0.00137967	-2.63313e-09	0.00139679	-0.00139679	-1.7114e-05
																										217	217		0.00323879	0.00320461	0.0143328	0.014335	3.79368e-06	1.62063e-06	2.14367e-06	9.05959e-07	0	0	0	0	0	0			-3.54104e-05	-4.30775e-10	-3.20001e-05	3.19996e-05	-3.41034e-06
																										218	218		0.0151885	0.0160231	0.0716639	0.0716748	1.89685e-05	8.10835e-06	1.00529e-05	4.53271e-06	0	0	0	0	0	0			0.000829124	-2.3712e-09	0.000845502	-0.000845504	-1.63779e-05
																										219	219		0.00538947	0.00516872	0.0231174	0.0231209	6.11882e-06	2.61612e-06	3.56715e-06	1.46246e-06	0	0	0	0	0	0			-0.000222851	-6.58382e-10	-0.000217245	0.000217244	-5.60674e-06
																										220	220		0.00640359	0.00682372	0.0305193	0.0305239	8.07805e-06	3.45473e-06	4.23838e-06	1.93125e-06	0	0	0	0	0	0			0.000417825	-1.02353e-09	0.000424755	-0.000424756	-6.92942e-06
																										221	221		0.0044639	0.00432431	0.0193407	0.0193436	5.1192e-06	2.1897e-06	2.95454e-06	1.22408e-06	0	0	0	0	0	0			-0.000141322	-5.60419e-10	-0.000136663	0.000136662	-4.6594e-06
																										222	222		0.00828005	0.00891243	0.039861	0.0398671	1.05507e-05	4.51458e-06	5.48036e-06	2.52373e-06	0	0	0	0	0	0			0.000629415	-1.35451e-09	0.000638407	-0.000638408	-8.99138e-06
																										223	223		0.0037933	0.00371179	0.0166012	0.0166037	4.39409e-06	1.88049e-06	2.51069e-06	1.05122e-06	0	0	0	0	0	0			-8.29609e-05	-4.89169e-10	-7.89884e-05	7.89879e-05	-3.97258e-06
																										224	224		0.0118661	0.0129013	0.0577014	0.0577102	1.52728e-05	6.53948e-06	7.85384e-06	3.65568e-06	0	0	0	0	0	0			0.00103106	-1.9859e-09	0.00104399	-0.001044	-1.29295e-05
																										225	225		0.00328532	0.0032472	0.0145233	0.0145255	3.8441e-06	1.64617e-06	2.17447e-06	9.20236e-07	0	0	0	0	0	0			-3.93685e-05	-4.34935e-10	-3.59167e-05	3.59163e-05	-3.45172e-06
																										226	226		0.0152939	0.0162361	0.0726164	0.0726274	1.92206e-05	8.23619e-06	1.01226e-05	4.60417e-06	0	0	0	0	0	0			0.000936669	-2.41961e-09	0.00095317	-0.000953172	-1.65004e-05
																										227	227		0.00477366	0.00460701	0.0206051	0.0206082	5.45386e-06	2.33746e-06	3.15956e-06	1.30668e-06	0	0	0	0	0	0			-0.000168504	-5.92232e-10	-0.000163536	0.000163535	-4.9687e-06
																										228	228		0.00745422	0.00799338	0.0357506	0.035756	9.46271e-06	4.05688e-06	4.93376e-06	2.26787e-06	0	0	0	0	0	0			0.000536491	-1.20717e-09	0.000544562	-0.000544563	-8.07051e-06
																										229	229		0.00402156	0.00392037	0.0175341	0.0175367	4.641e-06	1.99002e-06	2.66177e-06	1.11245e-06	0	0	0	0	0	0			-0.000102739	-5.12597e-10	-9.85394e-05	9.85389e-05	-4.19979e-06
																										230	230		0.0101966	0.0110446	0.0493971	0.0494046	1.30748e-05	5.60878e-06	6.74887e-06	3.1354e-06	0	0	0	0	0	0			0.000844347	-1.68966e-09	0.000855424	-0.000855426	-1.10777e-05
																										231	231		0.00346039	0.00340739	0.0152398	0.0152421	4.03373e-06	1.73062e-06	2.29034e-06	9.67444e-07	0	0	0	0	0	0			-5.43176e-05	-4.52915e-10	-5.06921e-05	5.06916e-05	-3.62556e-06
																										232	232		0.0156621	0.0170371	0.0761988	0.0762103	2.01688e-05	8.65898e-06	1.03663e-05	4.84052e-06	0	0	0	0	0	0			0.0013695	-2.61956e-09	0.00138654	-0.00138654	-1.7033e-05
																										233	233		0.00326304	0.00322681	0.0144321	0.0144343	3.81995e-06	1.64021e-06	2.15972e-06	9.16907e-07	0	0	0	0	0	0			-3.7473e-05	-4.31677e-10	-3.40509e-05	3.40505e-05	-3.42212e-06
																										234	234		0.0152438	0.0161341	0.0721605	0.0721713	1.90998e-05	8.20634e-06	1.00895e-05	4.58748e-06	0	0	0	0	0	0			0.000884799	-2.39002e-09	0.000901192	-0.000901194	-1.63931e-05
																										235	235		0.00505219	0.00486111	0.0217417	0.0217449	5.75467e-06	2.47299e-06	3.34391e-06	1.38245e-06	0	0	0	0	0	0			-0.000193041	-6.20255e-10	-0.000187798	0.000187797	-5.24252e-06
																										236	236		0.00690724	0.00738449	0.0330274	0.0330324	8.74189e-06	3.75781e-06	4.57172e-06	2.10068e-06	0	0	0	0	0	0			0.000474787	-1.10868e-09	0.000482241	-0.000482242	-7.45401e-06
																										237	237		0.00422349	0.0041048	0.018359	0.0183618	4.85933e-06	2.08918e-06	2.79542e-06	1.16789e-06	0	0	0	0	0	0			-0.000120314	-5.32827e-10	-0.000115917	0.000115917	-4.39714e-06
																										238	238		0.00917195	0.00990474	0.0442993	0.044306	1.17254e-05	5.0431e-06	6.07067e-06	2.81918e-06	0	0	0	0	0	0			0.000729538	-1.50662e-09	0.000739471	-0.000739472	-9.9323e-06
																										239	239		0.00361339	0.00354732	0.0158656	0.015868	4.19938e-06	1.80641e-06	2.39161e-06	1.00981e-06	0	0	0	0	0	0			-6.74494e-05	-4.68196e-10	-6.36751e-05	6.36746e-05	-3.7743e-06
																										240	240		0.0138573	0.0151156	0.0676052	0.0676154	1.78941e-05	7.70194e-06	9.17181e-06	4.30552e-06	0	0	0	0	0	0			0.00125342	-2.32851e-09	0.00126848	-0.00126848	-1.50562e-05
																										241	241		0.00314572	0.00311939	0.0139517	0.0139538	3.69279e-06	1.58964e-06	2.08207e-06	8.88633e-07	0	0	0	0	0	0			-2.75154e-05	-4.18386e-10	-2.42192e-05	2.42188e-05	-3.29617e-06
																										242	242		0.0149681	0.015597	0.0697584	0.0697689	1.8464e-05	7.95308e-06	9.90698e-06	4.44591e-06	0	0	0	0	0	0			0.000623476	-2.25611e-09	0.000639445	-0.000639448	-1.59697e-05
																										243	243		0.00715076	0.00677379	0.0302963	0.0303009	8.01893e-06	3.45495e-06	4.7329e-06	1.93137e-06	0	0	0	0	0	0			-0.000379768	-8.38464e-10	-0.000372403	0.000372402	-7.36466e-06
																										244	244		0.00504756	0.00531278	0.0237617	0.0237652	6.28936e-06	2.71033e-06	3.34085e-06	1.51512e-06	0	0	0	0	0	0			0.000263395	-7.79308e-10	0.000268799	-0.0002688	-5.40398e-06
																										245	245		0.00565086	0.00540704	0.0241834	0.024187	6.40094e-06	2.759e-06	3.74015e-06	1.54233e-06	0	0	0	0	0	0			-0.000246021	-6.81448e-10	-0.000240182	0.000240182	-5.83908e-06
																										246	246		0.00609572	0.00648082	0.0289858	0.0289901	7.67211e-06	3.30775e-06	4.03459e-06	1.84909e-06	0	0	0	0	0	0			0.00038292	-9.63703e-10	0.000389469	-0.00038947	-6.54889e-06
																										247	247		0.00464721	0.00449161	0.020089	0.0200921	5.31724e-06	2.29288e-06	3.07586e-06	1.28176e-06	0	0	0	0	0	0			-0.000157394	-5.76072e-10	-0.000152576	0.000152575	-4.81788e-06
																										248	248		0.00775751	0.00833091	0.0372604	0.037266	9.86227e-06	4.25417e-06	5.13449e-06	2.37815e-06	0	0	0	0	0	0			0.000570648	-1.2554e-09	0.000579011	-0.000579012	-8.36319e-06
																										249	249		0.00392885	0.00383566	0.0171553	0.0171578	4.54072e-06	1.95897e-06	2.6004e-06	1.0951e-06	0	0	0	0	0	0			-9.46946e-05	-5.00373e-10	-9.0608e-05	9.06075e-05	-4.08655e-06
																										250	250		0.0107918	0.0117065	0.052358	0.0523659	1.38584e-05	5.98157e-06	7.1428e-06	3.3438e-06	0	0	0	0	0	0			0.000910955	-1.78701e-09	0.000922629	-0.000922631	-1.1674e-05
																										251	251		0.00338955	0.00334258	0.0149499	0.0149522	3.95701e-06	1.70815e-06	2.24345e-06	9.54884e-07	0	0	0	0	0	0			-4.82593e-05	-4.43282e-10	-4.47223e-05	4.47219e-05	-3.53698e-06
																										252	252		0.0155185	0.016713	0.0747497	0.0747609	1.97851e-05	8.54639e-06	1.02713e-05	4.77758e-06	0	0	0	0	0	0			0.00118903	-2.5257e-09	0.00120576	-0.00120576	-1.67299e-05
																										253	253		0.00376126	0.0036825	0.0164703	0.0164728	4.35941e-06	1.88336e-06	2.48948e-06	1.05283e-06	0	0	0	0	0	0			-8.01946e-05	-4.82192e-10	-7.62824e-05	7.62819e-05	-3.91221e-06
																										254	254		0.0121649	0.0132336	0.0591877	0.0591966	1.56661e-05	6.77161e-06	8.05159e-06	3.78545e-06	0	0	0	0	0	0			0.00106445	-2.02566e-09	0.00107761	-0.00107761	-1.31586e-05
																										255	255		0.00326056	0.00322454	0.014422	0.0144241	3.81726e-06	1.6502e-06	2.15808e-06	9.22491e-07	0	0	0	0	0	0			-3.7263e-05	-4.29163e-10	-3.38608e-05	3.38603e-05	-3.40221e-06
																										256	256		0.0152382	0.0161227	0.0721099	0.0721207	1.90864e-05	8.25625e-06	1.00857e-05	4.61538e-06	0	0	0	0	0	0			0.000879093	-2.37599e-09	0.000895391	-0.000895393	-1.62981e-05
																										257	257		0.00508479	0.00489084	0.0218747	0.021878	5.78985e-06	2.50501e-06	3.36548e-06	1.40034e-06	0	0	0	0	0	0			-0.000195918	-6.20269e-10	-0.000190668	0.000190668	-5.24936e-06
																										258	258		0.00685197	0.00732295	0.0327523	0.0327572	8.66903e-06	3.75178e-06	4.53513e-06	2.09731e-06	0	0	0	0	0	0			0.000468545	-1.09384e-09	0.000475899	-0.0004759	-7.35399e-06
																										259	259		0.00424692	0.00412619	0.0184547	0.0184575	4.88465e-06	2.11431e-06	2.81092e-06	1.18194e-06	0	0	0	0	0	0			-0.000122358	-5.3242e-10	-0.00011796	0.000117959	-4.39878e-06
																										260	260		0.00907176	0.00979326	0.0438008	0.0438074	1.15934e-05	5.02011e-06	6.00435e-06	2.80633e-06	0	0	0	0	0	0			0.000718301	-1.48219e-09	0.000728071	-0.000728073	-9.76984e-06
																										261	261		0.00363103	0.00356344	0.0159378	0.0159402	4.21846e-06	1.82691e-06	2.40328e-06	1.02127e-06	0	0	0	0	0	0			-6.89675e-05	-4.67579e-10	-6.51944e-05	6.5194e-05	-3.77309e-06
																										262	262		0.013623	0.014855	0.0664397	0.0664496	1.75856e-05	7.62027e-06	9.01667e-06	4.25986e-06	0	0	0	0	0	0			0.00122726	-2.27705e-09	0.00124198	-0.00124199	-1.47198e-05
																										263	263		0.00315946	0.00313198	0.014008	0.0140101	3.70768e-06	1.60683e-06	2.09116e-06	8.98245e-07	0	0	0	0	0	0			-2.86806e-05	-4.17668e-10	-2.53872e-05	2.53868e-05	-3.29336e-06
																										264	264		0.0150014	0.0156599	0.0700401	0.0700506	1.85385e-05	8.03907e-06	9.92902e-06	4.49397e-06	0	0	0	0	0	0			0.000653082	-2.26021e-09	0.000669014	-0.000669017	-1.59322e-05
																										265	265		0.00682945	0.00648109	0.0289873	0.0289916	7.67241e-06	3.32792e-06	4.52022e-06	1.86036e-06	0	0	0	0	0	0			-0.000351025	-8.00415e-10	-0.000344022	0.000344021	-7.00355e-06
																										266	266		0.00520608	0.00548951	0.0245522	0.0245559	6.49857e-06	2.81937e-06	3.44576e-06	1.57607e-06	0	0	0	0	0	0			0.000281559	-8.03462e-10	0.000287107	-0.000287108	-5.54809e-06
																										267	267		0.0054425	0.00521706	0.0233338	0.0233373	6.17603e-06	2.67998e-06	3.60224e-06	1.49815e-06	0	0	0	0	0	0			-0.000227549	-6.56021e-10	-0.00022195	0.000221949	-5.59948e-06
																										268	268		0.0063361	0.00674853	0.0301832	0.0301877	7.98902e-06	3.4676e-06	4.19369e-06	1.93845e-06	0	0	0	0	0	0			0.000410181	-1.00131e-09	0.000416957	-0.000416958	-6.77566e-06
																										269	269		0.0045013	0.00435843	0.0194935	0.0194964	5.15958e-06	2.23987e-06	2.97929e-06	1.25213e-06	0	0	0	0	0	0			-0.000144599	-5.57732e-10	-0.000139952	0.000139952	-4.64631e-06
																										270	270		0.00816409	0.00878335	0.039284	0.0392899	1.03979e-05	4.51545e-06	5.40358e-06	2.52421e-06	0	0	0	0	0	0			0.000616383	-1.32067e-09	0.000625143	-0.000625144	-8.76046e-06
																										271	271		0.00382106	0.00373715	0.0167148	0.0167173	4.4241e-06	1.92152e-06	2.52905e-06	1.07416e-06	0	0	0	0	0	0			-8.53627e-05	-4.86424e-10	-8.14057e-05	8.14052e-05	-3.95699e-06
																										272	272		0.0116221	0.01263	0.0564883	0.0564968	1.49516e-05	6.4971e-06	7.69236e-06	3.63199e-06	0	0	0	0	0	0			0.0010038	-1.92372e-09	0.00101632	-0.00101632	-1.25129e-05
																										273	273		0.00330673	0.00326679	0.014611	0.0146132	3.86727e-06	1.68071e-06	2.18863e-06	9.39544e-07	0	0	0	0	0	0			-4.11937e-05	-4.32247e-10	-3.77584e-05	3.7758e-05	-3.43522e-06
																										274	274		0.0153413	0.016334	0.0730549	0.0730659	1.93365e-05	8.4089e-06	1.0154e-05	4.70072e-06	0	0	0	0	0	0			0.000987261	-2.41912e-09	0.00100364	-0.00100364	-1.63784e-05
																										275	275		0.00452979	0.00438443	0.0196098	0.0196127	5.19036e-06	2.25753e-06	2.99814e-06	1.262e-06	0	0	0	0	0	0			-0.000147095	-5.59839e-10	-0.000142427	0.000142426	-4.66841e-06
																										276	276		0.00807922	0.00868891	0.0388617	0.0388675	1.02861e-05	4.47539e-06	5.34741e-06	2.50182e-06	0	0	0	0	0	0			0.000606842	-1.30412e-09	0.000615496	-0.000615498	-8.65496e-06
																										277	277		0.00384218	0.00375645	0.0168011	0.0168036	4.44694e-06	1.93511e-06	2.54303e-06	1.08176e-06	0	0	0	0	0	0			-8.71892e-05	-4.87894e-10	-8.32166e-05	8.32161e-05	-3.97261e-06
																										278	278		0.0114456	0.0124337	0.0556105	0.0556188	1.47192e-05	6.40823e-06	7.57554e-06	3.58231e-06	0	0	0	0	0	0			0.000984076	-1.89048e-09	0.000996378	-0.00099638	-1.23023e-05
																										279	279		0.003323	0.00328167	0.0146776	0.0146798	3.88489e-06	1.69156e-06	2.1994e-06	9.4561e-07	0	0	0	0	0	0			-4.25799e-05	-4.33311e-10	-3.91332e-05	3.91328e-05	-3.44668e-06
																										280	280		0.0153769	0.0164084	0.0733878	0.0733988	1.94245e-05	8.46319e-06	1.01775e-05	4.73107e-06	0	0	0	0	0	0			0.0010261	-2.43437e-09	0.00104251	-0.00104251	-1.64054e-05
																										281	281		0.00435869	0.00422824	0.0189112	0.018914	5.00545e-06	2.18121e-06	2.88489e-06	1.21933e-06	0	0	0	0	0	0			-0.00013212	-5.41178e-10	-0.00012763	0.00012763	-4.48926e-06
																										282	282		0.00863596	0.00930838	0.0416324	0.0416386	1.10194e-05	4.80361e-06	5.71589e-06	2.6853e-06	0	0	0	0	0	0			0.000669395	-1.39944e-09	0.00067864	-0.000678642	-9.24498e-06
																										283	283		0.00371486	0.00364008	0.0162806	0.016283	4.30918e-06	1.87873e-06	2.45876e-06	1.05024e-06	0	0	0	0	0	0			-7.61908e-05	-4.73859e-10	-7.23523e-05	7.23518e-05	-3.83848e-06
																										284	284		0.0126356	0.0137571	0.0615293	0.0615385	1.62858e-05	7.10412e-06	8.36316e-06	3.97132e-06	0	0	0	0	0	0			0.00111704	-2.09502e-09	0.00113061	-0.00113061	-1.35714e-05
																										285	285		0.00322463	0.00319163	0.0142749	0.014277	3.7783e-06	1.64835e-06	2.13429e-06	9.21458e-07	0	0	0	0	0	0			-3.42093e-05	-4.22338e-10	-3.08669e-05	3.08665e-05	-3.34235e-06
																										286	286		0.0151557	0.0159582	0.0713743	0.071385	1.88916e-05	8.24686e-06	1.00311e-05	4.61014e-06	0	0	0	0	0	0			0.000797075	-2.32078e-09	0.000813138	-0.000813141	-1.60634e-05
																										287	287		0.00560463	0.00536487	0.0239949	0.0239985	6.35101e-06	2.77302e-06	3.70954e-06	1.55017e-06	0	0	0	0	0	0			-0.000241921	-6.69434e-10	-0.000236184	0.000236184	-5.73669e-06
																										288	288		0.00614589	0.00653669	0.0292358	0.0292402	7.73823e-06	3.37957e-06	4.06779e-06	1.88923e-06	0	0	0	0	0	0			0.000388616	-9.6379e-10	0.000395152	-0.000395153	-6.53625e-06
																										289	289		0.00461497	0.00446217	0.0199575	0.0199605	5.28238e-06	2.3074e-06	3.05452e-06	1.28988e-06	0	0	0	0	0	0			-0.000154566	-5.66722e-10	-0.000149827	0.000149826	-4.73905e-06
																										290	290		0.00784156	0.00842442	0.0376788	0.0376845	9.97295e-06	4.35771e-06	5.1901e-06	2.43603e-06	0	0	0	0	0	0			0.000580109	-1.25889e-09	0.000588477	-0.000588478	-8.36806e-06
																										291	291		0.00390511	0.00381395	0.0170583	0.0170608	4.51501e-06	1.97313e-06	2.58468e-06	1.10302e-06	0	0	0	0	0	0			-9.26383e-05	-4.92774e-10	-8.86153e-05	8.86148e-05	-4.02305e-06
																										292	292		0.0109604	0.011894	0.0531967	0.0532046	1.40803e-05	6.15611e-06	7.25434e-06	3.44137e-06	0	0	0	0	0	0			0.000929812	-1.80065e-09	0.000941548	-0.000941549	-1.17353e-05
																										293	293		0.00337135	0.00332592	0.0148755	0.0148777	3.93727e-06	1.72166e-06	2.2314e-06	9.62435e-07	0	0	0	0	0	0			-4.6706e-05	-4.36911e-10	-4.32219e-05	4.32214e-05	-3.48414e-06
																										294	294		0.0154804	0.0166297	0.0743775	0.0743886	1.96864e-05	8.61381e-06	1.0246e-05	4.81526e-06	0	0	0	0	0	0			0.00114387	-2.48238e-09	0.00116037	-0.00116037	-1.65009e-05
																										295	295		0.00391004	0.00381846	0.0170785	0.017081	4.52034e-06	1.97817e-06	2.58794e-06	1.10583e-06	0	0	0	0	0	0			-9.30659e-05	-4.92742e-10	-8.90421e-05	8.90416e-05	-4.0238e-06
																										296	296		0.0109247	0.0118543	0.0530192	0.0530271	1.40333e-05	6.14394e-06	7.23072e-06	3.43457e-06	0	0	0	0	0	0			0.000925821	-1.79276e-09	0.000937504	-0.000937506	-1.16837e-05
																										297	297		0.00337514	0.00332938	0.014891	0.0148932	3.94136e-06	1.7258e-06	2.2339e-06	9.64751e-07	0	0	0	0	0	0			-4.70292e-05	-4.36832e-10	-4.35449e-05	4.35445e-05	-3.48428e-06
																										298	298		0.0154883	0.016647	0.0744549	0.074466	1.97069e-05	8.63453e-06	1.02513e-05	4.82685e-06	0	0	0	0	0	0			0.00115322	-2.48436e-09	0.00116972	-0.00116972	-1.64943e-05
																										299	299		0.00387826	0.00378941	0.0169486	0.0169511	4.48596e-06	1.96579e-06	2.5669e-06	1.09891e-06	0	0	0	0	0	0			-9.03127e-05	-4.88898e-10	-8.63251e-05	8.63246e-05	-3.98767e-06
																										300	300		0.0111603	0.0121163	0.0541913	0.0541993	1.43435e-05	6.28837e-06	7.38667e-06	3.51531e-06	0	0	0	0	0	0			0.000952174	-1.83193e-09	0.000964098	-0.0009641	-1.19247e-05
																										301	301		0.00335074	0.00330705	0.0147911	0.0147933	3.91493e-06	1.71657e-06	2.21776e-06	9.59594e-07	0	0	0	0	0	0			-4.49468e-05	-4.33812e-10	-4.14907e-05	4.14903e-05	-3.45609e-06
																										302	302		0.0154367	0.0165353	0.0739557	0.0739667	1.95748e-05	8.58832e-06	1.02171e-05	4.80102e-06	0	0	0	0	0	0			0.00109327	-2.45401e-09	0.00110967	-0.00110967	-1.64e-05
																										303	303		0.00409114	0.0039839	0.0178185	0.0178211	4.7162e-06	2.06952e-06	2.7078e-06	1.1569e-06	0	0	0	0	0	0			-0.00010879	-5.10414e-10	-0.000104593	0.000104592	-4.19707e-06
																										304	304		0.00980653	0.0106106	0.0474568	0.0474638	1.2561e-05	5.51412e-06	6.49065e-06	3.08249e-06	0	0	0	0	0	0			0.000800666	-1.59561e-09	0.000811119	-0.000811121	-1.04534e-05
																										305	305		0.0035133	0.00345577	0.0154563	0.0154586	4.09099e-06	1.79613e-06	2.32535e-06	1.00407e-06	0	0	0	0	0	0			-5.88547e-05	-4.50264e-10	-5.5239e-05	5.52385e-05	-3.61569e-06
																										306	306		0.0154109	0.016843	0.0753315	0.0753427	1.99389e-05	8.75972e-06	1.02e-05	4.89683e-06	0	0	0	0	0	0			0.00142673	-2.56527e-09	0.00144321	-0.00144321	-1.64798e-05
																										307	307		0.00306743	0.00304767	0.0136311	0.0136331	3.60788e-06	1.58522e-06	2.03024e-06	8.86167e-07	0	0	0	0	0	0			-2.08985e-05	-4.03579e-10	-1.77322e-05	1.77318e-05	-3.16632e-06
																										308	308		0.0147728	0.0152384	0.0681553	0.0681654	1.80394e-05	7.93072e-06	9.77767e-06	4.43341e-06	0	0	0	0	0	0			0.00046026	-2.13953e-09	0.000475711	-0.000475713	-1.54508e-05
																										309	309		0.00965734	0.00905604	0.0405043	0.0405103	1.07207e-05	4.71477e-06	6.3919e-06	2.63564e-06	0	0	0	0	0	0			-0.000605054	-1.08051e-09	-0.000595293	0.000595292	-9.76106e-06
																										310	310		0.00432219	0.00450345	0.0201421	0.0201451	5.33124e-06	2.345e-06	2.86073e-06	1.31089e-06	0	0	0	0	0	0			0.000179712	-6.4154e-10	0.000184247	-0.000184248	-4.53544e-06
																										311	311		0.00716409	0.00678589	0.0303508	0.0303553	8.03322e-06	3.5344e-06	4.74169e-06	1.97579e-06	0	0	0	0	0	0			-0.000380964	-8.25059e-10	-0.0003737	0.000373699	-7.26391e-06
																										312	312		0.00504142	0.00530591	0.0237312	0.0237347	6.2812e-06	2.76411e-06	3.33676e-06	1.54518e-06	0	0	0	0	0	0			0.000262694	-7.66658e-10	0.000268001	-0.000268002	-5.30791e-06
																										313	313		0.00565942	0.00541481	0.0242184	0.024222	6.41012e-06	2.82142e-06	3.7458e-06	1.57722e-06	0	0	0	0	0	0			-0.000246783	-6.7054e-10	-0.000241026	0.000241026	-5.7566e-06
																										314	314		0.0060865	0.00647051	0.02894	0.0289443	7.65988e-06	3.37233e-06	4.02847e-06	1.88519e-06	0	0	0	0	0	0			0.000381876	-9.4798e-10	0.000388306	-0.000388307	-6.42988e-06
																										315	315		0.00465316	0.00449701	0.0201134	0.0201164	5.32362e-06	2.34417e-06	3.07978e-06	1.31043e-06	0	0	0	0	0	0			-0.000157919	-5.66897e-10	-0.00015317	0.00015317	-4.74824e-06
																										316	316		0.00774213	0.00831375	0.037184	0.0371895	9.84193e-06	4.33509e-06	5.12428e-06	2.42339e-06	0	0	0	0	0	0			0.000568919	-1.23459e-09	0.000577126	-0.000577127	-8.20649e-06
																										317	317		0.00393322	0.00383963	0.0171732	0.0171758	4.5454e-06	2.00242e-06	2.60328e-06	1.11938e-06	0	0	0	0	0	0			-9.50759e-05	-4.92469e-10	-9.10495e-05	9.1049e-05	-4.02639e-06
																										318	318		0.0107612	0.0116724	0.0522059	0.0522137	1.3818e-05	6.09e-06	7.12249e-06	3.40441e-06	0	0	0	0	0	0			0.000907532	-1.75623e-09	0.000918976	-0.000918978	-1.14443e-05
																										319	319		0.0033929	0.00334562	0.0149637	0.0149659	3.96059e-06	1.74578e-06	2.24566e-06	9.75918e-07	0	0	0	0	0	0			-4.85473e-05	-4.36351e-10	-4.50632e-05	4.50627e-05	-3.48412e-06
																										320	320		0.0155254	0.0167282	0.0748185	0.0748296	1.98031e-05	8.73444e-06	1.02758e-05	4.8827e-06	0	0	0	0	0	0			0.00119745	-2.4932e-09	0.00121391	-0.00121391	-1.64592e-05
																										321	321		0.00373466	0.00365816	0.0163616	0.016364	4.33058e-06	1.91033e-06	2.47186e-06	1.06791e-06	0	0	0	0	0	0			-7.79003e-05	-4.71432e-10	-7.40766e-05	7.40761e-05	-3.82373e-06
																										322	322		0.0124286	0.0135268	0.0604998	0.0605087	1.60132e-05	7.06742e-06	8.2261e-06	3.95081e-06	0	0	0	0	0	0			0.00109391	-2.0424e-09	0.00110713	-0.00110713	-1.3219e-05
																										323	323		0.00323997	0.00320567	0.0143377	0.0143398	3.79491e-06	1.67509e-06	2.14444e-06	9.36402e-07	0	0	0	0	0	0			-3.55142e-05	-4.20012e-10	-3.21867e-05	3.21863e-05	-3.32743e-06
																										324	324		0.0151911	0.0160284	0.0716886	0.0716992	1.89746e-05	8.38053e-06	1.00545e-05	4.68486e-06	0	0	0	0	0	0			0.000831907	-2.31812e-09	0.000847869	-0.000847871	-1.59614e-05
																										325	325		0.00537141	0.0051522	0.0230439	0.0230473	6.09924e-06	2.69438e-06	3.55517e-06	1.5062e-06	0	0	0	0	0	0			-0.000221256	-6.38987e-10	-0.000215803	0.000215802	-5.45319e-06
																										326	326		0.00642701	0.00684975	0.0306362	0.0306407	8.10881e-06	3.58304e-06	4.25384e-06	2.00298e-06	0	0	0	0	0	0			0.000420482	-1.00442e-09	0.000427257	-0.000427258	-6.77563e-06
																										327	327		0.00445114	0.00431261	0.0192887	0.0192916	5.10532e-06	2.25626e-06	2.94607e-06	1.26129e-06	0	0	0	0	0	0			-0.000140207	-5.44433e-10	-0.000135674	0.000135674	-4.53331e-06
																										328	328		0.00832053	0.00895738	0.0400628	0.0400687	1.06039e-05	4.68787e-06	5.5071e-06	2.6206e-06	0	0	0	0	0	0			0.000633968	-1.33126e-09	0.000642769	-0.00064277	-8.80116e-06
																										329	329		0.0037838	0.00370307	0.0165625	0.0165649	4.38375e-06	1.93828e-06	2.50438e-06	1.08353e-06	0	0	0	0	0	0			-8.21432e-05	-4.75598e-10	-7.82774e-05	7.82769e-05	-3.86583e-06
																										330	330		0.0119521	0.0129968	0.0581296	0.0581382	1.53858e-05	6.80619e-06	7.91069e-06	3.80477e-06	0	0	0	0	0	0			0.00104068	-1.95697e-09	0.00105336	-0.00105336	-1.26836e-05
																										331	331		0.00327798	0.00324045	0.0144933	0.0144955	3.83608e-06	1.69717e-06	2.16959e-06	9.48745e-07	0	0	0	0	0	0			-3.87467e-05	-4.23164e-10	-3.53874e-05	3.5387e-05	-3.35934e-06
																										332	332		0.0152774	0.0162023	0.0724666	0.0724773	1.91805e-05	8.49103e-06	1.01116e-05	4.74663e-06	0	0	0	0	0	0			0.000919582	-2.3564e-09	0.000935634	-0.000935636	-1.60521e-05
																										333	333		0.00486187	0.00468744	0.0209652	0.0209683	5.54905e-06	2.45695e-06	3.21792e-06	1.37347e-06	0	0	0	0	0	0			-0.000176269	-5.85645e-10	-0.000171333	0.000171332	-4.93596e-06
																										334	334		0.00726465	0.00778231	0.0348072	0.0348123	9.21279e-06	4.08032e-06	4.80824e-06	2.28097e-06	0	0	0	0	0	0			0.000515126	-1.14738e-09	0.000522785	-0.000522786	-7.65859e-06
																										335	335		0.00408584	0.00397905	0.0177968	0.0177994	4.71044e-06	2.08655e-06	2.70429e-06	1.16642e-06	0	0	0	0	0	0			-0.000108329	-5.05916e-10	-0.000104168	0.000104168	-4.16125e-06
																										336	336		0.00983462	0.0106418	0.0475967	0.0476037	1.25979e-05	5.58264e-06	6.50923e-06	3.12079e-06	0	0	0	0	0	0			0.000803814	-1.58992e-09	0.000814216	-0.000814217	-1.04021e-05
																										337	337		0.00350928	0.00345208	0.0154399	0.0154421	4.08661e-06	1.81117e-06	2.32268e-06	1.01248e-06	0	0	0	0	0	0			-5.85101e-05	-4.4642e-10	-5.49249e-05	5.49244e-05	-3.58519e-06
																										338	338		0.0154826	0.0169226	0.0756882	0.0756994	2.00332e-05	8.88428e-06	1.02475e-05	4.96647e-06	0	0	0	0	0	0			0.00143472	-2.5609e-09	0.00145115	-0.00145115	-1.64274e-05
																										339	339		0.00306427	0.00304477	0.0136181	0.0136201	3.60443e-06	1.59867e-06	2.02814e-06	8.93683e-07	0	0	0	0	0	0			-2.06325e-05	-4.00228e-10	-1.74927e-05	1.74923e-05	-3.13982e-06
																										340	340		0.0147647	0.0152239	0.0680907	0.0681007	1.80222e-05	7.9979e-06	9.77229e-06	4.47096e-06	0	0	0	0	0	0			0.000453874	-2.12112e-09	0.000469198	-0.0004692	-1.53235e-05
																										341	341		0.00979175	0.00917836	0.0410516	0.0410577	1.08654e-05	4.82353e-06	6.48084e-06	2.69643e-06	0	0	0	0	0	0			-0.000617173	-1.08515e-09	-0.000607348	0.000607346	-9.82525e-06
																										342	342		0.00429801	0.00447644	0.0200214	0.0200244	5.29926e-06	2.35291e-06	2.84471e-06	1.31531e-06	0	0	0	0	0	0			0.000176903	-6.32881e-10	0.000181378	-0.000181378	-4.47512e-06
																										343	343		0.00724001	0.00685503	0.0306601	0.0306646	8.11506e-06	3.60406e-06	4.79193e-06	2.01473e-06	0	0	0	0	0	0			-0.000387763	-8.26039e-10	-0.000380475	0.000380475	-7.28737e-06
																										344	344		0.00500751	0.00526808	0.0235621	0.0235656	6.23641e-06	2.77026e-06	3.31431e-06	1.54862e-06	0	0	0	0	0	0			0.000258804	-7.55536e-10	0.000264035	-0.000264036	-5.23109e-06
																										345	345		0.00570811	0.00545918	0.024417	0.0244206	6.46263e-06	2.87133e-06	3.77801e-06	1.60512e-06	0	0	0	0	0	0			-0.000251106	-6.70127e-10	-0.000245342	0.000245341	-5.76352e-06
																										346	346		0.00603559	0.0064138	0.0286865	0.0286907	7.59273e-06	3.37424e-06	3.99476e-06	1.88625e-06	0	0	0	0	0	0			0.000376099	-9.32791e-10	0.000382425	-0.000382426	-6.32607e-06
																										347	347		0.004687	0.00452788	0.0202516	0.0202546	5.36015e-06	2.38247e-06	3.10217e-06	1.33184e-06	0	0	0	0	0	0			-0.000160891	-5.65894e-10	-0.000156144	0.000156143	-4.74744e-06
																										348	348		0.0076574	0.00821944	0.0367624	0.0367678	9.73026e-06	4.32621e-06	5.06819e-06	2.41843e-06	0	0	0	0	0	0			0.000559382	-1.21178e-09	0.000567434	-0.000567436	-8.05259e-06
																										349	349		0.00395809	0.00386234	0.0172749	0.0172774	4.57228e-06	2.03319e-06	2.61973e-06	1.13659e-06	0	0	0	0	0	0			-9.72329e-05	-4.91213e-10	-9.32112e-05	9.32107e-05	-4.02173e-06
																										350	350		0.0105932	0.0114855	0.0513704	0.0513779	1.35967e-05	6.04875e-06	7.01128e-06	3.38135e-06	0	0	0	0	0	0			0.000888737	-1.71584e-09	0.000899913	-0.000899915	-1.11762e-05
																										351	351		0.00341193	0.00336302	0.0150416	0.0150438	3.98118e-06	1.77132e-06	2.25825e-06	9.902e-07	0	0	0	0	0	0			-5.01744e-05	-4.34998e-10	-4.6697e-05	4.66965e-05	-3.47747e-06
																										352	352		0.0155645	0.0168152	0.075208	0.075219	1.9906e-05	8.8622e-06	1.03017e-05	4.95412e-06	0	0	0	0	0	0			0.00124534	-2.49859e-09	0.00126172	-0.00126173	-1.63889e-05
																										353	353		0.0035905	0.00352635	0.0157721	0.0157744	4.17454e-06	1.85875e-06	2.37644e-06	1.03908e-06	0	0	0	0	0	0			-6.54846e-05	-4.53047e-10	-6.18319e-05	6.18315e-05	-3.65269e-06
																										354	354		0.0141763	0.0154702	0.0691922	0.0692023	1.83138e-05	8.15907e-06	9.38286e-06	4.56106e-06	0	0	0	0	0	0			0.00128902	-2.32867e-09	0.00130399	-0.001304	-1.49742e-05
																										355	355		0.00312785	0.003103	0.0138786	0.0138806	3.67336e-06	1.63673e-06	2.07022e-06	9.14959e-07	0	0	0	0	0	0			-2.60061e-05	-4.05291e-10	-2.28146e-05	2.28142e-05	-3.19149e-06
																										356	356		0.0149242	0.015515	0.069393	0.0694032	1.83669e-05	8.18837e-06	9.87785e-06	4.57744e-06	0	0	0	0	0	0			0.000585513	-2.1808e-09	0.00060099	-0.000600992	-1.54767e-05
																										357	357		0.00760965	0.00719167	0.0321659	0.0321706	8.51358e-06	3.79656e-06	5.03658e-06	2.12234e-06	0	0	0	0	0	0			-0.000420889	-8.60419e-10	-0.000413259	0.000413258	-7.63039e-06
																										358	358		0.0048579	0.00510123	0.0228159	0.0228192	6.03889e-06	2.6935e-06	3.21529e-06	1.50571e-06	0	0	0	0	0	0			0.000241617	-7.27439e-10	0.000246671	-0.000246672	-5.05424e-06
																										359	359		0.00594245	0.00567278	0.0253724	0.0253761	6.7155e-06	2.99592e-06	3.93312e-06	1.67477e-06	0	0	0	0	0	0			-0.000271929	-6.91493e-10	-0.000265952	0.000265951	-5.97724e-06
																										360	360		0.00581296	0.00616579	0.0275773	0.0275813	7.29913e-06	3.25702e-06	3.84741e-06	1.82073e-06	0	0	0	0	0	0			0.000350798	-8.9171e-10	0.000356866	-0.000356867	-6.06789e-06
																										361	361		0.00484865	0.00467537	0.0209113	0.0209144	5.53475e-06	2.47015e-06	3.20916e-06	1.38085e-06	0	0	0	0	0	0			-0.000175106	-5.80348e-10	-0.000170213	0.000170213	-4.89232e-06
																										362	362		0.00729193	0.00781265	0.0349431	0.0349482	9.2487e-06	4.12887e-06	4.82629e-06	2.30811e-06	0	0	0	0	0	0			0.000518203	-1.1455e-09	0.00052584	-0.000525842	-7.63687e-06
																										363	363		0.00407622	0.00397025	0.0177576	0.0177602	4.70002e-06	2.09852e-06	2.69791e-06	1.17311e-06	0	0	0	0	0	0			-0.000107494	-5.0158e-10	-0.000103368	0.000103367	-4.1258e-06
																										364	364		0.00988627	0.0106993	0.0478537	0.0478607	1.26659e-05	5.65745e-06	6.5434e-06	3.16261e-06	0	0	0	0	0	0			0.0008096	-1.5898e-09	0.000819988	-0.000819989	-1.03876e-05
																										365	365		0.00350197	0.00344538	0.01541	0.0154123	4.07868e-06	1.82205e-06	2.31784e-06	1.01856e-06	0	0	0	0	0	0			-5.78843e-05	-4.42762e-10	-5.43288e-05	5.43284e-05	-3.55547e-06
																										366	366		0.0156151	0.0170699	0.0763471	0.0763582	2.02075e-05	9.03288e-06	1.03351e-05	5.04953e-06	0	0	0	0	0	0			0.0014495	-2.56928e-09	0.00146595	-0.00146596	-1.64576e-05
																										367	367		0.00305853	0.00303951	0.0135947	0.0135966	3.5982e-06	1.6086e-06	2.02434e-06	8.99234e-07	0	0	0	0	0	0			-2.01493e-05	-3.97072e-10	-1.7035e-05	1.70346e-05	-3.11431e-06
																										368	368		0.01475	0.0151976	0.0679733	0.0679832	1.7991e-05	8.04751e-06	9.76254e-06	4.4987e-06	0	0	0	0	0	0			0.000442308	-2.10231e-09	0.000457514	-0.000457516	-1.52053e-05
																										369	369		0.0100451	0.00940894	0.0420831	0.0420892	1.11384e-05	4.984e-06	6.64851e-06	2.78614e-06	0	0	0	0	0	0			-0.000640022	-1.10288e-09	-0.000630007	0.000630006	-1.00157e-05
																										370	370		0.00425489	0.00442829	0.0198061	0.019809	5.24225e-06	2.34609e-06	2.81617e-06	1.3115e-06	0	0	0	0	0	0			0.00017189	-6.21666e-10	0.00017629	-0.00017629	-4.40021e-06
																										371	371		0.00738179	0.00698414	0.0312377	0.0312423	8.26789e-06	3.70112e-06	4.88576e-06	2.06899e-06	0	0	0	0	0	0			-0.000400464	-8.34537e-10	-0.000393081	0.00039308	-7.38271e-06
																										372	372		0.00494724	0.00520086	0.0232616	0.023265	6.15683e-06	2.75663e-06	3.27441e-06	1.541e-06	0	0	0	0	0	0			0.000251886	-7.40728e-10	0.000257019	-0.000257019	-5.13288e-06
																										373	373		0.00579852	0.00554158	0.0247856	0.0247893	6.56018e-06	2.93782e-06	3.83785e-06	1.64229e-06	0	0	0	0	0	0			-0.000259136	-6.74651e-10	-0.000253318	0.000253318	-5.81724e-06
																										374	374		0.00594552	0.00631346	0.0282378	0.0282419	7.47393e-06	3.3478e-06	3.93514e-06	1.87147e-06	0	0	0	0	0	0			0.000365869	-9.11936e-10	0.000372058	-0.000372059	-6.18889e-06
																										375	375		0.0047496	0.00458499	0.0205071	0.0205101	5.42776e-06	2.43166e-06	3.1436e-06	1.35934e-06	0	0	0	0	0	0			-0.000166393	-5.68416e-10	-0.000161614	0.000161613	-4.77979e-06
																										376	376		0.00750856	0.00805376	0.0360215	0.0360268	9.53412e-06	4.27259e-06	4.96966e-06	2.38845e-06	0	0	0	0	0	0			0.000542619	-1.17938e-09	0.00055046	-0.000550461	-7.84155e-06
																										377	377		0.00400396	0.00390424	0.0174623	0.0174649	4.62187e-06	2.07153e-06	2.65009e-06	1.15802e-06	0	0	0	0	0	0			-0.000101215	-4.92621e-10	-9.71732e-05	9.71727e-05	-4.04191e-06
																										378	378		0.0103018	0.0111615	0.0499212	0.0499285	1.32131e-05	5.92454e-06	6.81844e-06	3.31192e-06	0	0	0	0	0	0			0.000856133	-1.65641e-09	0.000866926	-0.000866928	-1.07934e-05
																										379	379		0.00344697	0.00339507	0.015185	0.0151872	4.01911e-06	1.80233e-06	2.28143e-06	1.00754e-06	0	0	0	0	0	0			-5.31725e-05	-4.35743e-10	-4.96823e-05	4.96818e-05	-3.49024e-06
																										380	380		0.0156353	0.0169754	0.0759249	0.075936	2.00957e-05	9.01732e-06	1.03485e-05	5.04084e-06	0	0	0	0	0	0			0.00133487	-2.52499e-09	0.00135125	-0.00135125	-1.63834e-05
																										381	381		0.00334828	0.00330478	0.0147811	0.0147833	3.91222e-06	1.7557e-06	2.21611e-06	9.81468e-07	0	0	0	0	0	0			-4.4739e-05	-4.25415e-10	-4.13482e-05	4.13478e-05	-3.39074e-06
																										382	382		0.0154313	0.016524	0.0739057	0.0739165	1.95612e-05	8.78387e-06	1.02135e-05	4.91033e-06	0	0	0	0	0	0			0.00108733	-2.41053e-09	0.00110341	-0.00110341	-1.60781e-05
																										383	383		0.0041134	0.00400421	0.0179095	0.0179121	4.74022e-06	2.12888e-06	2.72252e-06	1.19008e-06	0	0	0	0	0	0			-0.000110729	-5.02863e-10	-0.000106586	0.000106585	-4.14327e-06
																										384	384		0.0096904	0.0104814	0.0468793	0.0468861	1.24079e-05	5.57466e-06	6.41374e-06	3.11633e-06	0	0	0	0	0	0			0.000787658	-1.54969e-09	0.000797787	-0.000797788	-1.01291e-05
																										385	385		0.00353019	0.00347119	0.0155255	0.0155277	4.10922e-06	1.84644e-06	2.33651e-06	1.03219e-06	0	0	0	0	0	0			-6.03053e-05	-4.43478e-10	-5.67386e-05	5.67382e-05	-3.56666e-06
																										386	386		0.0151175	0.0165166	0.0738725	0.0738833	1.95524e-05	8.79098e-06	1.00057e-05	4.91431e-06	0	0	0	0	0	0			0.001394	-2.47388e-09	0.00140985	-0.00140985	-1.58504e-05
																										387	387		0.00308066	0.00305977	0.0136853	0.0136873	3.62219e-06	1.62875e-06	2.03899e-06	9.10501e-07	0	0	0	0	0	0			-2.2018e-05	-3.9744e-10	-1.88965e-05	1.88961e-05	-3.12152e-06
																										388	388		0.0148064	0.0152989	0.0684267	0.0684367	1.8111e-05	8.14833e-06	9.79983e-06	4.55505e-06	0	0	0	0	0	0			0.000487287	-2.11593e-09	0.000502493	-0.000502495	-1.52053e-05
																										389	389		0.00912682	0.00857305	0.0383446	0.0383501	1.01489e-05	4.56751e-06	6.04073e-06	2.55331e-06	0	0	0	0	0	0			-0.000557256	-1.00522e-09	-0.000548189	0.000548188	-9.06775e-06
																										390	390		0.00442754	0.00462104	0.0206683	0.0206713	5.47043e-06	2.46239e-06	2.93044e-06	1.37652e-06	0	0	0	0	0	0			0.00019194	-6.48591e-10	0.000196501	-0.000196502	-4.56131e-06
																										391	391		0.00685945	0.00650834	0.0291097	0.029114	7.70463e-06	3.46888e-06	4.54003e-06	1.93916e-06	0	0	0	0	0	0			-0.000353711	-7.7789e-10	-0.000346875	0.000346874	-6.83583e-06
																										392	392		0.00519009	0.00547162	0.0244726	0.0244762	6.47735e-06	2.9169e-06	3.43514e-06	1.6306e-06	0	0	0	0	0	0			0.000279732	-7.79104e-10	0.000285096	-0.000285097	-5.36421e-06
																										393	393		0.00546209	0.00523485	0.0234138	0.0234172	6.19706e-06	2.79121e-06	3.61517e-06	1.56034e-06	0	0	0	0	0	0			-0.000229288	-6.37444e-10	-0.000223828	0.000223827	-5.46004e-06
																										394	394		0.0063117	0.00672129	0.030062	0.0300663	7.95672e-06	3.58465e-06	4.17749e-06	2.00388e-06	0	0	0	0	0	0			0.00040742	-9.70576e-10	0.000413965	-0.000413966	-6.54471e-06
																										395	395		0.00451508	0.00437095	0.0195499	0.0195527	5.17437e-06	2.33152e-06	2.98837e-06	1.30336e-06	0	0	0	0	0	0			-0.000145809	-5.41962e-10	-0.000141282	0.000141281	-4.52732e-06
																										396	396		0.00812239	0.00873686	0.0390769	0.0390826	1.03428e-05	4.66183e-06	5.37593e-06	2.60604e-06	0	0	0	0	0	0			0.0006117	-1.279e-09	0.000620149	-0.00062015	-8.44955e-06
																										397	397		0.00383127	0.00374644	0.0167566	0.016759	4.43506e-06	1.9993e-06	2.53578e-06	1.11764e-06	0	0	0	0	0	0			-8.62489e-05	-4.72749e-10	-8.23955e-05	8.2395e-05	-3.85343e-06
																										398	398		0.0115353	0.0125333	0.0560569	0.056065	1.4837e-05	6.69148e-06	7.6348e-06	3.74065e-06	0	0	0	0	0	0			0.000994101	-1.85927e-09	0.00100614	-0.00100614	-1.20378e-05
																										399	399		0.00331459	0.00327394	0.0146433	0.0146454	3.87572e-06	1.74815e-06	2.19381e-06	9.77248e-07	0	0	0	0	0	0			-4.18668e-05	-4.20196e-10	-3.85231e-05	3.85226e-05	-3.34371e-06
																										400	400		0.0153584	0.0163698	0.0732163	0.073227	1.93787e-05	8.746e-06	1.01652e-05	4.88916e-06	0	0	0	0	0	0			0.00100608	-2.36371e-09	0.00102199	-0.00102199	-1.59064e-05
																										401	401		0.00444515	0.00430712	0.0192644	0.0192672	5.0988e-06	2.30155e-06	2.94209e-06	1.28661e-06	0	0	0	0	0	0			-0.000139685	-5.3409e-10	-0.000135233	0.000135233	-4.45219e-06
																										402	402		0.00833968	0.00897864	0.0401583	0.0401641	1.0629e-05	4.79939e-06	5.51974e-06	2.68294e-06	0	0	0	0	0	0			0.000636122	-1.3143e-09	0.000644787	-0.000644788	-8.66509e-06
																										403	403		0.00377934	0.00369897	0.0165443	0.0165467	4.37888e-06	1.97749e-06	2.50141e-06	1.10545e-06	0	0	0	0	0	0			-8.176e-05	-4.66787e-10	-7.79631e-05	7.79627e-05	-3.79688e-06
																										404	404		0.0119929	0.0130422	0.0583331	0.0583415	1.54394e-05	6.9757e-06	7.93767e-06	3.89954e-06	0	0	0	0	0	0			0.00104524	-1.93457e-09	0.00105774	-0.00105774	-1.24999e-05
																										405	405		0.00327453	0.00323727	0.0144793	0.0144814	3.83231e-06	1.73168e-06	2.1673e-06	9.6804e-07	0	0	0	0	0	0			-3.84553e-05	-4.15501e-10	-3.51558e-05	3.51554e-05	-3.29947e-06
																										406	406		0.0152696	0.0161864	0.0723964	0.0724069	1.91616e-05	8.66351e-06	1.01064e-05	4.84305e-06	0	0	0	0	0	0			0.000911598	-2.31605e-09	0.000927357	-0.000927359	-1.57591e-05
																										407	407		0.00490418	0.00472601	0.021138	0.0211411	5.59469e-06	2.52995e-06	3.2459e-06	1.41428e-06	0	0	0	0	0	0			-0.000179997	-5.79315e-10	-0.000175101	0.000175101	-4.89578e-06
																										408	408		0.00717937	0.00768733	0.0343828	0.0343878	9.10032e-06	4.11635e-06	4.75177e-06	2.30111e-06	0	0	0	0	0	0			0.00050551	-1.11533e-09	0.000512944	-0.000512945	-7.43352e-06
																										409	409		0.00411656	0.00400708	0.0179224	0.017925	4.74361e-06	2.14599e-06	2.7246e-06	1.19964e-06	0	0	0	0	0	0			-0.000111004	-5.00036e-10	-0.000106882	0.000106881	-4.12208e-06
																										410	410		0.00967422	0.0104633	0.0467989	0.0468056	1.23866e-05	5.60574e-06	6.40302e-06	3.13371e-06	0	0	0	0	0	0			0.000785845	-1.53872e-09	0.000795894	-0.000795896	-1.00486e-05
																										411	411		0.00353258	0.00347336	0.0155353	0.0155375	4.11179e-06	1.86109e-06	2.33809e-06	1.04038e-06	0	0	0	0	0	0			-6.0511e-05	-4.40995e-10	-5.6963e-05	5.69626e-05	-3.54796e-06
																										412	412		0.0150769	0.0164714	0.0736711	0.0736817	1.9499e-05	8.83094e-06	9.97888e-06	4.93665e-06	0	0	0	0	0	0			0.00138948	-2.45406e-09	0.00140519	-0.00140519	-1.57079e-05
																										413	413		0.00308253	0.00306148	0.013693	0.013695	3.6242e-06	1.64155e-06	2.04022e-06	9.17655e-07	0	0	0	0	0	0			-2.21768e-05	-3.9523e-10	-1.90719e-05	1.90715e-05	-3.10482e-06
																										414	414		0.0148111	0.0153074	0.0684651	0.068475	1.81211e-05	8.21229e-06	9.80293e-06	4.59081e-06	0	0	0	0	0	0			0.000491139	-2.10589e-09	0.000506258	-0.00050626	-1.51188e-05
																										415	415		0.00905591	0.00850848	0.0380559	0.0380614	1.00724e-05	4.56611e-06	5.99378e-06	2.55254e-06	0	0	0	0	0	0			-0.000550872	-9.91462e-10	-0.000541925	0.000541924	-8.94654e-06
																										416	416		0.00444297	0.00463825	0.0207454	0.0207484	5.4908e-06	2.48955e-06	2.94065e-06	1.3917e-06	0	0	0	0	0	0			0.000193729	-6.47608e-10	0.000198278	-0.000198279	-4.54954e-06
																										417	417		0.00681812	0.00647067	0.0289414	0.0289456	7.66003e-06	3.4739e-06	4.51267e-06	1.94197e-06	0	0	0	0	0	0			-0.000350017	-7.68682e-10	-0.000343261	0.00034326	-6.75606e-06
																										418	418		0.00521198	0.00549602	0.0245819	0.0245854	6.50623e-06	2.95122e-06	3.44962e-06	1.64978e-06	0	0	0	0	0	0			0.00028224	-7.7855e-10	0.000287594	-0.000287595	-5.35407e-06
																										419	419		0.00543507	0.00521021	0.0233037	0.0233071	6.16788e-06	2.79827e-06	3.59728e-06	1.56428e-06	0	0	0	0	0	0			-0.000226896	-6.30651e-10	-0.000221494	0.000221493	-5.40198e-06
																										420	420		0.00634515	0.00675853	0.0302286	0.030233	8.0008e-06	3.63071e-06	4.19963e-06	2.02963e-06	0	0	0	0	0	0			0.000411212	-9.70998e-10	0.000417751	-0.000417752	-6.53911e-06
																										421	421		0.00449605	0.00435358	0.0194722	0.019475	5.1538e-06	2.33913e-06	2.97578e-06	1.30761e-06	0	0	0	0	0	0			-0.000144144	-5.36638e-10	-0.000139661	0.000139661	-4.4823e-06
																										422	422		0.00817964	0.00880055	0.0393619	0.0393676	1.04182e-05	4.72992e-06	5.41381e-06	2.64411e-06	0	0	0	0	0	0			0.000618136	-1.28187e-09	0.000626593	-0.000626594	-8.45665e-06
																										423	423		0.00381716	0.00373354	0.016699	0.0167014	4.41979e-06	2.00689e-06	2.52644e-06	1.12188e-06	0	0	0	0	0	0			-8.50297e-05	-4.68401e-10	-8.12127e-05	8.12122e-05	-3.81699e-06
																										424	424		0.0116548	0.0126661	0.0566513	0.0566595	1.49942e-05	6.8115e-06	7.71386e-06	3.80775e-06	0	0	0	0	0	0			0.00100746	-1.86968e-09	0.00101954	-0.00101954	-1.2087e-05
																										425	425		0.00330372	0.00326398	0.0145988	0.0146009	3.86393e-06	1.75549e-06	2.18661e-06	9.81348e-07	0	0	0	0	0	0			-4.09412e-05	-4.16538e-10	-3.76279e-05	3.76275e-05	-3.31328e-06
																										426	426		0.0153345	0.01632	0.0729939	0.0730045	1.93197e-05	8.7826e-06	1.01494e-05	4.90962e-06	0	0	0	0	0	0			0.000980228	-2.33882e-09	0.000996002	-0.000996004	-1.57745e-05
																										427	427		0.00456204	0.0044138	0.0197416	0.0197445	5.22509e-06	2.37566e-06	3.01945e-06	1.32804e-06	0	0	0	0	0	0			-0.000149927	-5.42397e-10	-0.000145387	0.000145386	-4.5403e-06
																										428	428		0.00798616	0.00858524	0.0383989	0.0384045	1.01633e-05	4.62229e-06	5.28575e-06	2.58394e-06	0	0	0	0	0	0			0.000596381	-1.24744e-09	0.000604623	-0.000604624	-8.24154e-06
																										429	429		0.00386603	0.00377819	0.0168987	0.0169012	4.47265e-06	2.03445e-06	2.55878e-06	1.13729e-06	0	0	0	0	0	0			-8.92578e-05	-4.72588e-10	-8.53985e-05	8.53981e-05	-3.85921e-06
																										430	430		0.0112541	0.0122206	0.0546586	0.0546665	1.44668e-05	6.58332e-06	7.44871e-06	3.68019e-06	0	0	0	0	0	0			0.000962672	-1.79958e-09	0.000974322	-0.000974324	-1.16502e-05
																										431	431		0.00334134	0.00329841	0.0147528	0.0147549	3.90468e-06	1.77709e-06	2.21151e-06	9.93421e-07	0	0	0	0	0	0			-4.41482e-05	-4.19706e-10	-4.08029e-05	4.08025e-05	-3.34526e-06
																										432	432		0.0154164	0.0164921	0.0737639	0.0737745	1.95235e-05	8.89069e-06	1.02036e-05	4.97005e-06	0	0	0	0	0	0			0.00107049	-2.37771e-09	0.00108635	-0.00108636	-1.58639e-05
																										433	433		0.00417803	0.00406321	0.0181735	0.0181762	4.81006e-06	2.19074e-06	2.76529e-06	1.22466e-06	0	0	0	0	0	0			-0.000116358	-5.03251e-10	-0.000112198	0.000112198	-4.15943e-06
																										434	434		0.00937541	0.0101309	0.0453123	0.0453188	1.1993e-05	5.46421e-06	6.20524e-06	3.05458e-06	0	0	0	0	0	0			0.000752358	-1.48061e-09	0.000762036	-0.000762037	-9.67801e-06
																										435	435		0.00357909	0.00351589	0.0157255	0.0157278	4.16213e-06	1.89657e-06	2.36887e-06	1.06021e-06	0	0	0	0	0	0			-6.45059e-05	-4.43128e-10	-6.09321e-05	6.09317e-05	-3.57378e-06
																										436	436		0.0143424	0.0156547	0.0700184	0.0700285	1.85322e-05	8.44928e-06	9.49271e-06	4.72329e-06	0	0	0	0	0	0			0.00130755	-2.3182e-09	0.0013224	-0.0013224	-1.485e-05
																										437	437		0.00311893	0.00309481	0.0138421	0.0138441	3.66365e-06	1.67054e-06	2.0643e-06	9.33858e-07	0	0	0	0	0	0			-2.52537e-05	-3.96673e-10	-2.21305e-05	2.21301e-05	-3.12317e-06
																										438	438		0.0149021	0.0154741	0.0692107	0.0692206	1.83183e-05	8.35729e-06	9.86317e-06	4.67187e-06	0	0	0	0	0	0			0.00056675	-2.13284e-09	0.0005819	-0.000581902	-1.51502e-05
																										439	439		0.00785895	0.00741865	0.0331815	0.0331863	8.78224e-06	4.00775e-06	5.20155e-06	2.2404e-06	0	0	0	0	0	0			-0.000443258	-8.67163e-10	-0.000435523	0.000435523	-7.73478e-06
																										440	440		0.00476933	0.0050024	0.0223742	0.0223774	5.92188e-06	2.70291e-06	3.15664e-06	1.51097e-06	0	0	0	0	0	0			0.000231426	-6.9972e-10	0.00023629	-0.000236291	-4.86394e-06
																										441	441		0.006098	0.00581451	0.0260066	0.0260104	6.88325e-06	3.14235e-06	4.03604e-06	1.75663e-06	0	0	0	0	0	0			-0.000285772	-6.92789e-10	-0.000279752	0.000279751	-6.01962e-06
																										442	442		0.00568268	0.0060206	0.0269282	0.0269321	7.12722e-06	3.25442e-06	3.76116e-06	1.81928e-06	0	0	0	0	0	0			0.000335973	-8.54331e-10	0.000341786	-0.000341787	-5.81382e-06
																										443	443		0.00495481	0.00477219	0.0213446	0.0213477	5.64935e-06	2.58003e-06	3.27941e-06	1.44228e-06	0	0	0	0	0	0			-0.000184459	-5.79269e-10	-0.000179553	0.000179553	-4.90585e-06
																										444	444		0.00708186	0.00757876	0.0338974	0.0339023	8.97179e-06	4.09848e-06	4.68722e-06	2.29112e-06	0	0	0	0	0	0			0.000494509	-1.09061e-09	0.000501778	-0.000501779	-7.26832e-06
																										445	445		0.00415323	0.00404056	0.0180722	0.0180748	4.78324e-06	2.18538e-06	2.74887e-06	1.22167e-06	0	0	0	0	0	0			-0.000114197	-4.99389e-10	-0.000110073	0.000110072	-4.12455e-06
																										446	446		0.00949259	0.0102613	0.0458953	0.0459019	1.21473e-05	5.55194e-06	6.28279e-06	3.10363e-06	0	0	0	0	0	0			0.000765493	-1.49689e-09	0.000775266	-0.000775268	-9.77307e-06
																										447	447		0.00356034	0.00349874	0.0156489	0.0156511	4.14183e-06	1.89326e-06	2.35646e-06	1.05836e-06	0	0	0	0	0	0			-6.28956e-05	-4.40049e-10	-5.93493e-05	5.93489e-05	-3.54623e-06
																										448	448		0.0146272	0.0159714	0.0714349	0.0714452	1.8907e-05	8.64741e-06	9.68122e-06	4.83405e-06	0	0	0	0	0	0			0.00133932	-2.36076e-09	0.00135443	-0.00135443	-1.51044e-05
																										449	449		0.00310427	0.00308138	0.0137821	0.0137841	3.64775e-06	1.66853e-06	2.0546e-06	9.32739e-07	0	0	0	0	0	0			-2.40144e-05	-3.94138e-10	-2.09137e-05	2.09133e-05	-3.10068e-06
																										450	450		0.0148657	0.0154069	0.0689105	0.0689204	1.82388e-05	8.34723e-06	9.83903e-06	4.66625e-06	0	0	0	0	0	0			0.000536078	-2.11218e-09	0.00055114	-0.000551142	-1.50623e-05
																										451	451		0.00830401	0.00782391	0.0349942	0.0349992	9.26198e-06	4.24004e-06	5.49611e-06	2.37026e-06	0	0	0	0	0	0			-0.000483232	-9.08415e-10	-0.000475086	0.000475085	-8.14689e-06
																										452	452		0.00463133	0.00484844	0.0216856	0.0216887	5.73961e-06	2.62798e-06	3.0653e-06	1.46909e-06	0	0	0	0	0	0			0.000215514	-6.74607e-10	0.000220221	-0.000220222	-4.70717e-06
																										453	453		0.00637084	0.00606314	0.0271187	0.0271226	7.17757e-06	3.28708e-06	4.21662e-06	1.83754e-06	0	0	0	0	0	0			-0.000310083	-7.17697e-10	-0.000303814	0.000303813	-6.26885e-06
																										454	454		0.00548186	0.00579681	0.0259273	0.0259311	6.8623e-06	3.14334e-06	3.62824e-06	1.75718e-06	0	0	0	0	0	0			0.000313081	-8.18324e-10	0.00031867	-0.000318671	-5.5892e-06
																										455	455		0.00513893	0.00494013	0.0220958	0.022099	5.84815e-06	2.67927e-06	3.40126e-06	1.49776e-06	0	0	0	0	0	0			-0.000200704	-5.95834e-10	-0.000195632	0.000195631	-5.0718e-06
																										456	456		0.00676334	0.00722416	0.0323114	0.032316	8.552e-06	3.919e-06	4.4764e-06	2.19079e-06	0	0	0	0	0	0			0.000458536	-1.03432e-09	0.000465454	-0.000465455	-6.91757e-06
																										457	457		0.00428573	0.00416155	0.0186134	0.0186161	4.92646e-06	2.25791e-06	2.83656e-06	1.26221e-06	0	0	0	0	0	0			-0.000125751	-5.11148e-10	-0.000121509	0.000121508	-4.24239e-06
																										458	458		0.00891235	0.00961576	0.0430083	0.0430144	1.13832e-05	5.21894e-06	5.89875e-06	2.91747e-06	0	0	0	0	0	0			0.000700424	-1.39577e-09	0.000709569	-0.00070957	-9.14413e-06
																										459	459		0.00366018	0.00359003	0.0160572	0.0160595	4.2499e-06	1.94873e-06	2.42254e-06	1.08937e-06	0	0	0	0	0	0			-7.14833e-05	-4.48797e-10	-6.78494e-05	6.7849e-05	-3.63388e-06
																										460	460		0.013256	0.0144467	0.0646156	0.0646248	1.71021e-05	7.8459e-06	8.77365e-06	4.38599e-06	0	0	0	0	0	0			0.00118631	-2.12508e-09	0.00119995	-0.00119995	-1.36417e-05
																										461	461		0.00318216	0.0031527	0.0141011	0.0141031	3.73218e-06	1.7124e-06	2.10615e-06	9.57258e-07	0	0	0	0	0	0			-3.06095e-05	-4.00892e-10	-2.74412e-05	2.74408e-05	-3.16827e-06
																										462	462		0.0150557	0.0157635	0.0705055	0.0705156	1.8661e-05	8.56675e-06	9.96479e-06	4.78896e-06	0	0	0	0	0	0			0.000702662	-2.18921e-09	0.00071793	-0.000717932	-1.52679e-05
																										463	463		0.00635131	0.00604534	0.0270392	0.027043	7.1565e-06	3.28606e-06	4.20369e-06	1.83696e-06	0	0	0	0	0	0			-0.000308342	-7.1403e-10	-0.000302105	0.000302105	-6.23646e-06
																										464	464		0.00549519	0.00581166	0.0259938	0.0259975	6.87988e-06	3.15968e-06	3.63706e-06	1.76632e-06	0	0	0	0	0	0			0.000314602	-8.18903e-10	0.000320192	-0.000320193	-5.59012e-06
																										465	465		0.00512584	0.00492819	0.0220424	0.0220456	5.83401e-06	2.67982e-06	3.3926e-06	1.49806e-06	0	0	0	0	0	0			-0.000199548	-5.93121e-10	-0.0001945	0.000194499	-5.04814e-06
																										466	466		0.00678429	0.00724748	0.0324158	0.0324204	8.5796e-06	3.94198e-06	4.49026e-06	2.20364e-06	0	0	0	0	0	0			0.000460904	-1.03576e-09	0.000467827	-0.000467828	-6.9232e-06
																										467	467		0.00427635	0.00415298	0.0185752	0.0185778	4.91632e-06	2.25918e-06	2.83035e-06	1.26292e-06	0	0	0	0	0	0			-0.000124933	-5.09022e-10	-0.000120709	0.000120708	-4.22406e-06
																										468	468		0.00894991	0.00965754	0.0431952	0.0432014	1.14326e-05	5.25538e-06	5.9236e-06	2.93785e-06	0	0	0	0	0	0			0.000704639	-1.39931e-09	0.000713801	-0.000713802	-9.16161e-06
																										469	469		0.00365314	0.00358359	0.0160284	0.0160307	4.24227e-06	1.95034e-06	2.41787e-06	1.09028e-06	0	0	0	0	0	0			-7.08772e-05	-4.47064e-10	-6.72581e-05	6.72577e-05	-3.61908e-06
																										470	470		0.0133419	0.0145422	0.0650427	0.065052	1.72151e-05	7.91851e-06	8.83048e-06	4.42658e-06	0	0	0	0	0	0			0.0011959	-2.13532e-09	0.0012096	-0.0012096	-1.36984e-05
																										471	471		0.00317668	0.00314768	0.0140787	0.0140807	3.72623e-06	1.71416e-06	2.10252e-06	9.58245e-07	0	0	0	0	0	0			-3.01452e-05	-3.99437e-10	-2.69892e-05	2.69888e-05	-3.15595e-06
																										472	472		0.0150426	0.0157384	0.0703934	0.0704035	1.86312e-05	8.57554e-06	9.95612e-06	4.79387e-06	0	0	0	0	0	0			0.000690664	-2.17884e-09	0.000705879	-0.000705881	-1.52158e-05
																										473	473		0.0064607	0.006145	0.027485	0.0274889	7.27448e-06	3.349e-06	4.27609e-06	1.87215e-06	0	0	0	0	0	0			-0.000318099	-7.23017e-10	-0.00031177	0.000311769	-6.32869e-06
																										474	474		0.00542229	0.00573042	0.0256305	0.0256341	6.78369e-06	3.12368e-06	3.58881e-06	1.74619e-06	0	0	0	0	0	0			0.000306283	-8.04955e-10	0.000311784	-0.000311785	-5.50183e-06
																										475	475		0.00519898	0.00499489	0.0223408	0.022344	5.91298e-06	2.72322e-06	3.44101e-06	1.52232e-06	0	0	0	0	0	0			-0.00020601	-5.98895e-10	-0.000200902	0.000200901	-5.10785e-06
																										476	476		0.00667008	0.00712032	0.031847	0.0318516	8.42906e-06	3.88296e-06	4.41467e-06	2.17064e-06	0	0	0	0	0	0			0.000447993	-1.0145e-09	0.000454782	-0.000454783	-6.78912e-06
																										477	477		0.00432865	0.00420074	0.0187888	0.0187914	4.97285e-06	2.29115e-06	2.86497e-06	1.28079e-06	0	0	0	0	0	0			-0.0001295	-5.12988e-10	-0.000125235	0.000125234	-4.26537e-06
																										478	478		0.00874616	0.00943085	0.0421813	0.0421874	1.11643e-05	5.14541e-06	5.78874e-06	2.87637e-06	0	0	0	0	0	0			0.000681774	-1.36239e-09	0.000690704	-0.000690705	-8.92987e-06
																										479	479		0.00369237	0.00361945	0.0161888	0.0161911	4.28472e-06	1.975e-06	2.44384e-06	1.10406e-06	0	0	0	0	0	0			-7.42572e-05	-4.49921e-10	-7.06081e-05	7.06077e-05	-3.64905e-06
																										480	480		0.0128806	0.0140293	0.0627488	0.0627577	1.66079e-05	7.659e-06	8.5252e-06	4.28151e-06	0	0	0	0	0	0			0.0011444	-2.05399e-09	0.00115759	-0.0011576	-1.31906e-05
																										481	481		0.00320717	0.00317559	0.0142036	0.0142056	3.75928e-06	1.73384e-06	2.1227e-06	9.69246e-07	0	0	0	0	0	0			-3.27322e-05	-4.01572e-10	-2.95537e-05	2.95533e-05	-3.17849e-06
																										482	482		0.0151148	0.015878	0.0710178	0.0710279	1.87965e-05	8.67402e-06	1.00039e-05	4.84892e-06	0	0	0	0	0	0			0.000758041	-2.20693e-09	0.000773316	-0.000773318	-1.52752e-05
																										483	483		0.00589085	0.00562568	0.0251622	0.0251658	6.65971e-06	3.07386e-06	3.89892e-06	1.71834e-06	0	0	0	0	0	0			-0.000267344	-6.65503e-10	-0.000261578	0.000261577	-5.76575e-06
																										484	484		0.00585892	0.00621693	0.0278065	0.0278105	7.35962e-06	3.39765e-06	3.87779e-06	1.89934e-06	0	0	0	0	0	0			0.000356029	-8.76677e-10	0.000361968	-0.000361969	-5.93954e-06
																										485	485		0.00481321	0.00464299	0.0207669	0.0207698	5.49639e-06	2.53788e-06	3.18568e-06	1.41872e-06	0	0	0	0	0	0			-0.000171991	-5.59618e-10	-0.000167266	0.000167265	-4.72491e-06
																										486	486		0.00736673	0.00789583	0.0353157	0.0353208	9.34712e-06	4.31708e-06	4.87575e-06	2.41332e-06	0	0	0	0	0	0			0.00052664	-1.12921e-09	0.000534131	-0.000534133	-7.49134e-06
																										487	487		0.0040504	0.00394663	0.0176522	0.0176547	4.67203e-06	2.15813e-06	2.6808e-06	1.20643e-06	0	0	0	0	0	0			-0.000105253	-4.84392e-10	-0.000101265	0.000101265	-3.98779e-06
																										488	488		0.0100287	0.0108576	0.0485627	0.0485697	1.28532e-05	5.93947e-06	6.6376e-06	3.32026e-06	0	0	0	0	0	0			0.000825556	-1.57416e-09	0.000835785	-0.000835787	-1.02295e-05
																										489	489		0.00348234	0.00342739	0.0153298	0.015332	4.05736e-06	1.87513e-06	2.30482e-06	1.04823e-06	0	0	0	0	0	0			-5.6205e-05	-4.28115e-10	-5.27666e-05	5.27662e-05	-3.4384e-06
																										490	490		0.0157048	0.0171371	0.0766491	0.07666	2.02869e-05	9.38125e-06	1.03944e-05	5.24428e-06	0	0	0	0	0	0			0.00142714	-2.51017e-09	0.0014432	-0.0014432	-1.60533e-05
																										491	491		0.00312983	0.00310477	0.0138868	0.0138888	3.67544e-06	1.69981e-06	2.07151e-06	9.50223e-07	0	0	0	0	0	0			-2.61771e-05	-3.92945e-10	-2.30806e-05	2.30802e-05	-3.09652e-06
																										492	492		0.014929	0.0155239	0.0694341	0.0694439	1.83772e-05	8.50364e-06	9.8809e-06	4.75368e-06	0	0	0	0	0	0			0.000589793	-2.12021e-09	0.000604792	-0.000604794	-1.49987e-05
																										493	493		0.00755473	0.00714158	0.0319425	0.031947	8.45422e-06	3.91296e-06	5.00018e-06	2.18741e-06	0	0	0	0	0	0			-0.000415969	-8.26025e-10	-0.000408616	0.000408615	-7.3532e-06
																										494	494		0.00487853	0.00512419	0.022919	0.0229223	6.06603e-06	2.8081e-06	3.22891e-06	1.56978e-06	0	0	0	0	0	0			0.000243994	-7.10307e-10	0.000248911	-0.000248911	-4.91635e-06
																										495	495		0.0059079	0.00564122	0.0252318	0.0252354	6.6781e-06	3.09205e-06	3.91021e-06	1.72851e-06	0	0	0	0	0	0			-0.00026886	-6.65216e-10	-0.000263093	0.000263093	-5.76709e-06
																										496	496		0.00584349	0.00619974	0.0277297	0.0277336	7.33927e-06	3.3989e-06	3.86758e-06	1.90005e-06	0	0	0	0	0	0			0.000354275	-8.71937e-10	0.000360182	-0.000360183	-5.90703e-06
																										497	497		0.00482493	0.00465367	0.0208147	0.0208177	5.50903e-06	2.55171e-06	3.19343e-06	1.42645e-06	0	0	0	0	0	0			-0.000173022	-5.59155e-10	-0.000168298	0.000168298	-4.72374e-06
																										498	498		0.0073416	0.00786786	0.0351907	0.0351957	9.31399e-06	4.31529e-06	4.85911e-06	2.41232e-06	0	0	0	0	0	0			0.000523808	-1.12227e-09	0.000531252	-0.000531253	-7.44438e-06
																										499	499		0.00405894	0.00395442	0.0176871	0.0176896	4.68126e-06	2.16918e-06	2.68645e-06	1.21261e-06	0	0	0	0	0	0			-0.000105995	-4.83863e-10	-0.00010201	0.000102009	-3.98544e-06
																										500	500		0.00998075	0.0108042	0.0483242	0.0483311	1.27901e-05	5.92881e-06	6.60586e-06	3.31431e-06	0	0	0	0	0	0			0.000820185	-1.5624e-09	0.000830337	-0.000830338	-1.01513e-05
																										501	501		0.00348883	0.00343333	0.0153564	0.0153586	4.06438e-06	1.88426e-06	2.30912e-06	1.05333e-06	0	0	0	0	0	0			-5.67619e-05	-4.27568e-10	-5.33264e-05	5.3326e-05	-3.43548e-06
																										502	502		0.0157173	0.0171668	0.0767819	0.0767928	2.03221e-05	9.42693e-06	1.04027e-05	5.26982e-06	0	0	0	0	0	0			0.00144427	-2.51176e-09	0.0014603	-0.0014603	-1.60255e-05
																										503	503		0.00309229	0.00307039	0.0137331	0.013735	3.63474e-06	1.68625e-06	2.04667e-06	9.42644e-07	0	0	0	0	0	0			-2.30035e-05	-3.88158e-10	-1.99514e-05	1.9951e-05	-3.05212e-06
																										504	504		0.0148356	0.015352	0.0686654	0.0686751	1.81738e-05	8.43573e-06	9.81911e-06	4.71572e-06	0	0	0	0	0	0			0.000511279	-2.07581e-09	0.000526118	-0.00052612	-1.48393e-05
																										505	505		0.00870256	0.00818673	0.0366173	0.0366225	9.69148e-06	4.49977e-06	5.75987e-06	2.51545e-06	0	0	0	0	0	0			-0.000519072	-9.34891e-10	-0.000510636	0.000510636	-8.43519e-06
																										506	506		0.00452544	0.00473026	0.0211572	0.0211602	5.5997e-06	2.60037e-06	2.99521e-06	1.45365e-06	0	0	0	0	0	0			0.000203279	-6.49293e-10	0.00020782	-0.00020782	-4.54023e-06
																										507	507		0.00661	0.00628102	0.0280935	0.0280975	7.43549e-06	3.45362e-06	4.37489e-06	1.93063e-06	0	0	0	0	0	0			-0.000331426	-7.31503e-10	-0.000325001	0.000325	-6.4254e-06
																										508	508		0.00532956	0.00562705	0.0251682	0.0251718	6.66131e-06	3.09463e-06	3.52742e-06	1.72995e-06	0	0	0	0	0	0			0.00029569	-7.83825e-10	0.000301054	-0.000301054	-5.36338e-06
																										509	509		0.00529814	0.00508531	0.0227453	0.0227486	6.02e-06	2.79718e-06	3.50662e-06	1.56367e-06	0	0	0	0	0	0			-0.000214778	-6.03662e-10	-0.000209612	0.000209612	-5.16516e-06
																										510	510		0.00652599	0.00695986	0.0311295	0.0311339	8.2391e-06	3.8292e-06	4.31929e-06	2.14059e-06	0	0	0	0	0	0			0.000431693	-9.83477e-10	0.000438281	-0.000438282	-6.58762e-06
																										511	511		0.00439922	0.00426515	0.019077	0.0190797	5.0491e-06	2.34696e-06	2.91167e-06	1.31199e-06	0	0	0	0	0	0			-0.00013567	-5.15772e-10	-0.000131369	0.000131368	-4.3013e-06
																										512	512		0.00849257	0.00914868	0.0409195	0.0409253	1.08302e-05	5.03576e-06	5.62089e-06	2.81508e-06	0	0	0	0	0	0			0.000653301	-1.31094e-09	0.0006619	-0.000661902	-8.59897e-06
																										513	513		0.00374512	0.00366766	0.0164045	0.0164068	4.34178e-06	2.01907e-06	2.47874e-06	1.12869e-06	0	0	0	0	0	0			-7.88077e-05	-4.51555e-10	-7.51354e-05	7.5135e-05	-3.67231e-06
																										514	514		0.0123219	0.013408	0.05997	0.0599785	1.58724e-05	7.38454e-06	8.15538e-06	4.12808e-06	0	0	0	0	0	0			0.00108201	-1.94742e-09	0.00109452	-0.00109452	-1.25132e-05
																										515	515		0.00324806	0.00321301	0.014371	0.014373	3.80357e-06	1.76979e-06	2.14976e-06	9.89341e-07	0	0	0	0	0	0			-3.62067e-05	-4.02502e-10	-3.30129e-05	3.30125e-05	-3.1938e-06
																										516	516		0.0152095	0.0160651	0.071855	0.0718652	1.90179e-05	8.85383e-06	1.00665e-05	4.94944e-06	0	0	0	0	0	0			0.000850527	-2.2354e-09	0.000865806	-0.000865808	-1.5279e-05
																										517	517		0.0052543	0.00504532	0.0225665	0.0225697	5.97266e-06	2.78106e-06	3.47761e-06	1.55466e-06	0	0	0	0	0	0			-0.000210901	-5.98205e-10	-0.000205787	0.000205786	-5.11394e-06
																										518	518		0.00658821	0.00702914	0.0314395	0.0314439	8.32112e-06	3.87551e-06	4.36047e-06	2.16647e-06	0	0	0	0	0	0			0.000438735	-9.92209e-10	0.000445373	-0.000445374	-6.63861e-06
																										519	519		0.00436806	0.0042367	0.0189498	0.0189524	5.01542e-06	2.33624e-06	2.89104e-06	1.306e-06	0	0	0	0	0	0			-0.000132946	-5.11731e-10	-0.000128682	0.000128681	-4.26371e-06
																										520	520		0.00860162	0.00927001	0.0414622	0.0414681	1.09739e-05	5.11336e-06	5.69306e-06	2.85846e-06	0	0	0	0	0	0			0.000665548	-1.32691e-09	0.000674242	-0.000674244	-8.69377e-06
																										521	521		0.00372185	0.00364639	0.0163094	0.0163117	4.31661e-06	2.01161e-06	2.46334e-06	1.12452e-06	0	0	0	0	0	0			-7.68006e-05	-4.48415e-10	-7.31573e-05	7.31568e-05	-3.64336e-06
																										522	522		0.0125602	0.0136729	0.061155	0.0611637	1.6186e-05	7.54645e-06	8.31306e-06	4.2186e-06	0	0	0	0	0	0			0.00110862	-1.9838e-09	0.00112135	-0.00112135	-1.2732e-05
																										523	523		0.00323004	0.00319652	0.0142972	0.0142992	3.78404e-06	1.76444e-06	2.13783e-06	9.86353e-07	0	0	0	0	0	0			-3.46755e-05	-3.99972e-10	-3.15048e-05	3.15044e-05	-3.17068e-06
																										524	524		0.0151681	0.0159826	0.0714861	0.0714962	1.89203e-05	8.82705e-06	1.00391e-05	4.93447e-06	0	0	0	0	0	0			0.000809486	-2.2122e-09	0.000824681	-0.000824684	-1.51957e-05
																										525	525		0.00551898	0.00528667	0.023646	0.0236494	6.25837e-06	2.9203e-06	3.65279e-06	1.6325e-06	0	0	0	0	0	0			-0.000234333	-6.22673e-10	-0.000228976	0.000228975	-5.35773e-06
																										526	526		0.00624317	0.00664491	0.0297209	0.0297251	7.86626e-06	3.67141e-06	4.1321e-06	2.05238e-06	0	0	0	0	0	0			0.000399658	-9.33133e-10	0.000405931	-0.000405932	-6.27364e-06
																										527	527		0.00455503	0.00440737	0.0197131	0.0197159	5.21745e-06	2.4355e-06	3.01478e-06	1.36148e-06	0	0	0	0	0	0			-0.000149315	-5.28914e-10	-0.00014488	0.000144879	-4.43472e-06
																										528	528		0.0080058	0.00860703	0.038497	0.0385024	1.0189e-05	4.75761e-06	5.29871e-06	2.65958e-06	0	0	0	0	0	0			0.000598593	-1.22581e-09	0.000606663	-0.000606664	-8.06931e-06
																										529	529		0.00386084	0.00377342	0.0168776	0.01688	4.46698e-06	2.08606e-06	2.55533e-06	1.16614e-06	0	0	0	0	0	0			-8.8811e-05	-4.61128e-10	-8.50414e-05	8.50409e-05	-3.76965e-06
																										530	530		0.0112945	0.0122653	0.0548595	0.0548673	1.45197e-05	6.78346e-06	7.47534e-06	3.79207e-06	0	0	0	0	0	0			0.000967183	-1.77085e-09	0.000978601	-0.000978603	-1.14178e-05
																										531	531		0.00333734	0.00329472	0.0147365	0.0147386	3.9003e-06	1.82238e-06	2.20885e-06	1.01874e-06	0	0	0	0	0	0			-4.381e-05	-4.09757e-10	-4.05424e-05	4.0542e-05	-3.26761e-06
																										532	532		0.0154077	0.0164737	0.0736825	0.0736929	1.95016e-05	9.11705e-06	1.01977e-05	5.09659e-06	0	0	0	0	0	0			0.00106088	-2.32553e-09	0.00107637	-0.00107637	-1.54834e-05
																										533	533		0.00421575	0.00409763	0.0183277	0.0183303	4.85078e-06	2.26807e-06	2.79023e-06	1.26789e-06	0	0	0	0	0	0			-0.000119648	-4.95151e-10	-0.000115544	0.000115543	-4.10455e-06
																										534	534		0.00920482	0.00994107	0.0444638	0.0444701	1.17683e-05	5.50431e-06	6.09229e-06	3.07701e-06	0	0	0	0	0	0			0.000733235	-1.42301e-09	0.000742512	-0.000742514	-9.2778e-06
																										535	535		0.00360754	0.00354188	0.015842	0.0158442	4.19288e-06	1.96136e-06	2.38768e-06	1.09643e-06	0	0	0	0	0	0			-6.69548e-05	-4.35728e-10	-6.34325e-05	6.34321e-05	-3.52234e-06
																										536	536		0.0139351	0.0152018	0.0679935	0.068003	1.79959e-05	8.42247e-06	9.22309e-06	4.70831e-06	0	0	0	0	0	0			0.00126211	-2.20554e-09	0.0012762	-0.0012762	-1.4086e-05
																										537	537		0.00314115	0.00311512	0.0139332	0.0139352	3.68769e-06	1.7261e-06	2.07899e-06	9.64921e-07	0	0	0	0	0	0			-2.71363e-05	-3.89902e-10	-2.40611e-05	2.40607e-05	-3.07526e-06
																										538	538		0.0149567	0.0155757	0.069666	0.0696758	1.84385e-05	8.63509e-06	9.8992e-06	4.82716e-06	0	0	0	0	0	0			0.000613903	-2.11127e-09	0.000628777	-0.000628779	-1.48733e-05
																										539	539		0.00726072	0.00687377	0.0307449	0.0307492	8.13718e-06	3.81168e-06	4.80557e-06	2.13079e-06	0	0	0	0	0	0			-0.000389623	-7.88208e-10	-0.000382624	0.000382623	-6.99948e-06
																										540	540		0.0049983	0.00525773	0.0235165	0.0235198	6.2241e-06	2.91606e-06	3.30816e-06	1.63013e-06	0	0	0	0	0	0			0.000257753	-7.23405e-10	0.000262739	-0.000262739	-4.98536e-06
																										541	541		0.00572133	0.00547114	0.0244712	0.0244746	6.47674e-06	3.03498e-06	3.78671e-06	1.69661e-06	0	0	0	0	0	0			-0.000252285	-6.39698e-10	-0.000246754	0.000246753	-5.53122e-06
																										542	542		0.00602182	0.00639836	0.0286182	0.0286223	7.57438e-06	3.5501e-06	3.98559e-06	1.98457e-06	0	0	0	0	0	0			0.000374541	-8.93266e-10	0.000380566	-0.000380566	-6.02441e-06
																										543	543		0.00469616	0.00453616	0.0202892	0.0202921	5.36991e-06	2.51726e-06	3.10819e-06	1.40719e-06	0	0	0	0	0	0			-0.000161701	-5.40492e-10	-0.000157148	0.000157148	-4.55311e-06
																										544	544		0.0076346	0.00819393	0.0366494	0.0366545	9.69999e-06	4.54832e-06	5.05302e-06	2.54259e-06	0	0	0	0	0	0			0.000556821	-1.1603e-09	0.000564482	-0.000564483	-7.66094e-06
																										545	545		0.0039648	0.0038684	0.0173025	0.0173049	4.57942e-06	2.14757e-06	2.62413e-06	1.20053e-06	0	0	0	0	0	0			-9.78204e-05	-4.69449e-10	-9.39654e-05	9.3965e-05	-3.85498e-06
																										546	546		0.0105483	0.0114355	0.051148	0.0511552	1.35373e-05	6.35093e-06	6.9815e-06	3.55028e-06	0	0	0	0	0	0			0.000883726	-1.64179e-09	0.000894342	-0.000894344	-1.0616e-05
																										547	547		0.00341705	0.00336765	0.0150627	0.0150648	3.98663e-06	1.87051e-06	2.2616e-06	1.04564e-06	0	0	0	0	0	0			-5.06176e-05	-4.15988e-10	-4.7286e-05	4.72856e-05	-3.33166e-06
																										548	548		0.0155748	0.0168383	0.0753136	0.0753242	1.99332e-05	9.35789e-06	1.03083e-05	5.23122e-06	0	0	0	0	0	0			0.00125847	-2.40691e-09	0.00127412	-0.00127412	-1.565e-05
																										549	549		0.0035527	0.00349172	0.0156177	0.0156199	4.1335e-06	1.94075e-06	2.35138e-06	1.08491e-06	0	0	0	0	0	0			-6.22419e-05	-4.28928e-10	-5.87831e-05	5.87827e-05	-3.45879e-06
																										550	550		0.0147468	0.0161042	0.0720298	0.07204	1.90641e-05	8.95577e-06	9.76025e-06	5.00643e-06	0	0	0	0	0	0			0.00135266	-2.33313e-09	0.00136752	-0.00136752	-1.48599e-05
																										551	551		0.00309829	0.00307587	0.0137577	0.0137596	3.64122e-06	1.71071e-06	2.05062e-06	9.56319e-07	0	0	0	0	0	0			-2.35112e-05	-3.84418e-10	-2.04868e-05	2.04864e-05	-3.02442e-06
																										552	552		0.0148506	0.0153794	0.0687883	0.068798	1.82061e-05	8.55801e-06	9.829e-06	4.78407e-06	0	0	0	0	0	0			0.000523709	-2.06037e-09	0.0005384	-0.000538402	-1.4691e-05
																										553	553		0.00849796	0.00800043	0.0357842	0.0357893	9.47091e-06	4.45311e-06	5.62444e-06	2.48937e-06	0	0	0	0	0	0			-0.000500671	-9.03794e-10	-0.000492519	0.000492518	-8.15196e-06
																										554	554		0.00457789	0.00478877	0.021419	0.021422	5.66895e-06	2.6659e-06	3.02991e-06	1.49028e-06	0	0	0	0	0	0			0.000209345	-6.5136e-10	0.000213887	-0.000213887	-4.54202e-06
																										555	555		0.00648781	0.00616967	0.0275956	0.0275995	7.30365e-06	3.43536e-06	4.29401e-06	1.92042e-06	0	0	0	0	0	0			-0.00032052	-7.10954e-10	-0.000314279	0.000314278	-6.24117e-06
																										556	556		0.00540481	0.0057109	0.0255435	0.0255471	6.76057e-06	3.18052e-06	3.57721e-06	1.77796e-06	0	0	0	0	0	0			0.000304289	-7.88387e-10	0.000309668	-0.000309669	-5.37851e-06
																										557	557		0.00521704	0.00501133	0.0224146	0.0224177	5.93241e-06	2.79138e-06	3.45294e-06	1.56043e-06	0	0	0	0	0	0			-0.000207608	-5.88716e-10	-0.000202575	0.000202574	-5.03295e-06
																										558	558		0.00664283	0.00708993	0.0317115	0.031716	8.39307e-06	3.95013e-06	4.39661e-06	2.20819e-06	0	0	0	0	0	0			0.000444914	-9.93011e-10	0.000451545	-0.000451546	-6.63036e-06
																										559	559		0.00434153	0.00421246	0.0188414	0.0188441	4.98671e-06	2.34729e-06	2.87347e-06	1.31217e-06	0	0	0	0	0	0			-0.000130627	-5.04212e-10	-0.000126427	0.000126427	-4.20021e-06
																										560	560		0.00869794	0.00937714	0.0419416	0.0419475	1.11007e-05	5.22681e-06	5.75679e-06	2.92188e-06	0	0	0	0	0	0			0.000676363	-1.33195e-09	0.000685071	-0.000685072	-8.70742e-06
																										561	561		0.00370201	0.00362824	0.0162283	0.0162306	4.29511e-06	2.02262e-06	2.4502e-06	1.13068e-06	0	0	0	0	0	0			-7.509e-05	-4.42226e-10	-7.14984e-05	7.1498e-05	-3.59156e-06
																										562	562		0.0127732	0.0139097	0.0622146	0.0622233	1.64663e-05	7.7578e-06	8.45401e-06	4.33674e-06	0	0	0	0	0	0			0.0011324	-2.00287e-09	0.00114523	-0.00114523	-1.28237e-05
																										563	563		0.00321465	0.00318241	0.0142342	0.0142362	3.76734e-06	1.77511e-06	2.12764e-06	9.92314e-07	0	0	0	0	0	0			-3.3369e-05	-3.94734e-10	-3.02418e-05	3.02414e-05	-3.12716e-06
																										564	564		0.0151322	0.0159121	0.0711711	0.0711811	1.88368e-05	8.88028e-06	1.00154e-05	4.96423e-06	0	0	0	0	0	0			0.00077482	-2.17708e-09	0.000789826	-0.000789828	-1.50055e-05
																										565	565		0.0057641	0.00551011	0.0246456	0.024649	6.52287e-06	3.07567e-06	3.81501e-06	1.71935e-06	0	0	0	0	0	0			-0.000256084	-6.39973e-10	-0.000250542	0.000250541	-5.54223e-06
																										566	566		0.0059789	0.00635054	0.0284045	0.0284084	7.51777e-06	3.54553e-06	3.95717e-06	1.98201e-06	0	0	0	0	0	0			0.000369667	-8.81708e-10	0.000375614	-0.000375615	-5.94652e-06
																										567	567		0.00472579	0.00456319	0.0204102	0.020413	5.4019e-06	2.54803e-06	3.1278e-06	1.42439e-06	0	0	0	0	0	0			-0.000164306	-5.40172e-10	-0.000159749	0.000159748	-4.55673e-06
																										568	568		0.00756361	0.00811491	0.036296	0.0363011	9.60642e-06	4.5325e-06	5.00602e-06	2.53374e-06	0	0	0	0	0	0			0.000548826	-1.14288e-09	0.000556371	-0.000556372	-7.54507e-06
																										569	569		0.00398652	0.00388824	0.0173913	0.0173937	4.60289e-06	2.17202e-06	2.6385e-06	1.21419e-06	0	0	0	0	0	0			-9.9706e-05	-4.68844e-10	-9.58512e-05	9.58508e-05	-3.85472e-06
																										570	570		0.0104091	0.0112806	0.0504556	0.0504627	1.3354e-05	6.30387e-06	6.88935e-06	3.52397e-06	0	0	0	0	0	0			0.000868148	-1.61092e-09	0.000878562	-0.000878564	-1.04139e-05
																										571	571		0.00343364	0.00338282	0.0151306	0.0151328	4.00458e-06	1.89061e-06	2.27258e-06	1.05688e-06	0	0	0	0	0	0			-5.20376e-05	-4.15247e-10	-4.87084e-05	4.8708e-05	-3.32926e-06
																										572	572		0.0156084	0.0169142	0.0756532	0.0756638	2.0023e-05	9.45842e-06	1.03305e-05	5.28742e-06	0	0	0	0	0	0			0.00130078	-2.41393e-09	0.00131639	-0.00131639	-1.56053e-05
																										573	573		0.00343647	0.00338541	0.0151422	0.0151443	4.00765e-06	1.89333e-06	2.27445e-06	1.05841e-06	0	0	0	0	0	0			-5.22799e-05	-4.15263e-10	-4.89499e-05	4.89495e-05	-3.32994e-06
																										574	574		0.0156141	0.0169272	0.0757111	0.0757217	2.00384e-05	9.47205e-06	1.03343e-05	5.29504e-06	0	0	0	0	0	0			0.00130804	-2.41584e-09	0.00132364	-0.00132364	-1.56031e-05
																										575	575		0.00341729	0.00336786	0.0150637	0.0150658	3.98687e-06	1.88479e-06	2.26175e-06	1.05363e-06	0	0	0	0	0	0			-5.06387e-05	-4.1315e-10	-4.73289e-05	4.73285e-05	-3.30979e-06
																										576	576		0.0155753	0.0168394	0.0753186	0.0753291	1.99345e-05	9.42926e-06	1.03086e-05	5.27112e-06	0	0	0	0	0	0			0.0012591	-2.39289e-09	0.00127464	-0.00127464	-1.55403e-05
																										577	577		0.0035509	0.00349007	0.0156104	0.0156125	4.13154e-06	1.9545e-06	2.35018e-06	1.0926e-06	0	0	0	0	0	0			-6.20882e-05	-4.2579e-10	-5.8654e-05	5.86536e-05	-3.4342e-06
																										578	578		0.0147752	0.0161358	0.0721715	0.0721815	1.91015e-05	9.04115e-06	9.77906e-06	5.05416e-06	0	0	0	0	0	0			0.00135584	-2.32413e-09	0.00137062	-0.00137062	-1.47829e-05
																										579	579		0.00309688	0.00307457	0.0137519	0.0137538	3.63967e-06	1.72291e-06	2.04969e-06	9.63137e-07	0	0	0	0	0	0			-2.33929e-05	-3.81671e-10	-2.03899e-05	2.03896e-05	-3.00293e-06
																										580	580		0.0148471	0.0153729	0.0687596	0.0687692	1.81984e-05	8.61896e-06	9.82663e-06	4.81815e-06	0	0	0	0	0	0			0.000520808	-2.04588e-09	0.000535394	-0.000535396	-1.45859e-05
																										581	581		0.00854477	0.00804302	0.0359749	0.0359799	9.52132e-06	4.5106e-06	5.65541e-06	2.5215e-06	0	0	0	0	0	0			-0.000504881	-9.01453e-10	-0.000496737	0.000496736	-8.14372e-06
																										582	582		0.00456553	0.00477497	0.0213574	0.0213604	5.6526e-06	2.67827e-06	3.02172e-06	1.4972e-06	0	0	0	0	0	0			0.000207917	-6.45257e-10	0.000212416	-0.000212416	-4.49821e-06
																										583	583		0.00651587	0.00619522	0.02771	0.0277139	7.33389e-06	3.4756e-06	4.31257e-06	1.94292e-06	0	0	0	0	0	0			-0.000323025	-7.08393e-10	-0.000316798	0.000316797	-6.22724e-06
																										584	584		0.00538705	0.00569109	0.025455	0.0254585	6.73711e-06	3.19337e-06	3.56545e-06	1.78515e-06	0	0	0	0	0	0			0.000302262	-7.8062e-10	0.000307585	-0.000307586	-5.32326e-06
																										585	585		0.00523571	0.00502834	0.0224908	0.0224939	5.95254e-06	2.82196e-06	3.46528e-06	1.57752e-06	0	0	0	0	0	0			-0.000209259	-5.86249e-10	-0.000204241	0.00020424	-5.01775e-06
																										586	586		0.00661518	0.00705913	0.0315739	0.0315783	8.35659e-06	3.96259e-06	4.3783e-06	2.21515e-06	0	0	0	0	0	0			0.000441788	-9.8246e-10	0.000448344	-0.000448345	-6.55617e-06
																										587	587		0.00435483	0.00422459	0.0188958	0.0188984	5.00107e-06	2.37177e-06	2.88227e-06	1.32586e-06	0	0	0	0	0	0			-0.00013179	-5.01916e-10	-0.000127605	0.000127605	-4.1852e-06
																										588	588		0.00864913	0.00932281	0.0416988	0.0417046	1.10363e-05	5.23562e-06	5.72447e-06	2.9268e-06	0	0	0	0	0	0			0.000670884	-1.31601e-09	0.000679481	-0.000679483	-8.59706e-06
																										589	589		0.00371195	0.00363732	0.016269	0.0162713	4.30585e-06	2.04294e-06	2.45678e-06	1.14204e-06	0	0	0	0	0	0			-7.59485e-05	-4.4011e-10	-7.23713e-05	7.23709e-05	-3.57721e-06
																										590	590		0.012665	0.0137893	0.0616765	0.0616851	1.63238e-05	7.74844e-06	8.38237e-06	4.33151e-06	0	0	0	0	0	0			0.00112032	-1.97339e-09	0.00113295	-0.00113295	-1.26242e-05
																										591	591		0.00322236	0.00318947	0.0142658	0.0142678	3.77569e-06	1.7924e-06	2.13274e-06	1.00198e-06	0	0	0	0	0	0			-3.4025e-05	-3.92786e-10	-3.09113e-05	3.09109e-05	-3.11365e-06
																										592	592		0.0151502	0.0159474	0.0713292	0.0713391	1.88785e-05	8.96674e-06	1.00272e-05	5.01256e-06	0	0	0	0	0	0			0.000792186	-2.17183e-09	0.00080711	-0.000807112	-1.49243e-05
																										593	593		0.00563859	0.00539569	0.0241339	0.0241372	6.38741e-06	3.03437e-06	3.73193e-06	1.69627e-06	0	0	0	0	0	0			-0.000244943	-6.2339e-10	-0.000239555	0.000239554	-5.38808e-06
																										594	594		0.00610841	0.00649478	0.0290497	0.0290538	7.68851e-06	3.65325e-06	4.04288e-06	2.04223e-06	0	0	0	0	0	0			0.000384373	-8.97616e-10	0.000390408	-0.000390409	-6.03502e-06
																										595	595		0.00463863	0.00448364	0.0200545	0.0200573	5.30773e-06	2.52238e-06	3.0701e-06	1.41005e-06	0	0	0	0	0	0			-0.000156651	-5.28009e-10	-0.000152206	0.000152206	-4.44488e-06
																										596	596		0.00777882	0.0083544	0.0373674	0.0373726	9.88993e-06	4.70125e-06	5.14845e-06	2.62808e-06	0	0	0	0	0	0			0.000573059	-1.17129e-09	0.000580766	-0.000580768	-7.70788e-06
																										597	597		0.00392252	0.00382975	0.0171298	0.0171321	4.53366e-06	2.15538e-06	2.59614e-06	1.20489e-06	0	0	0	0	0	0			-9.41556e-05	-4.59435e-10	-9.03865e-05	9.0386e-05	-3.76906e-06
																										598	598		0.0108346	0.0117538	0.0525721	0.0525794	1.39141e-05	6.61757e-06	7.17092e-06	3.69933e-06	0	0	0	0	0	0			0.000915753	-1.67097e-09	0.000926519	-0.000926521	-1.07665e-05
																										599	599		0.00338469	0.00333803	0.0149303	0.0149324	3.95155e-06	1.87957e-06	2.24017e-06	1.05071e-06	0	0	0	0	0	0			-4.78531e-05	-4.07682e-10	-4.45921e-05	4.45917e-05	-3.26104e-06
																										600	600		0.015508	0.0166902	0.0746517	0.0746621	1.97579e-05	9.40303e-06	1.02641e-05	5.25645e-06	0	0	0	0	0	0			0.00117718	-2.34477e-09	0.00119254	-0.00119254	-1.53601e-05
																										601	601		0.00379891	0.0037168	0.0166245	0.0166268	4.39994e-06	2.09425e-06	2.51433e-06	1.17072e-06	0	0	0	0	0	0			-8.34565e-05	-4.47111e-10	-7.98076e-05	7.98072e-05	-3.64885e-06
																										602	602		0.0118137	0.0128427	0.0574427	0.0574507	1.52032e-05	7.23934e-06	7.81898e-06	4.04691e-06	0	0	0	0	0	0			0.00102523	-1.82937e-09	0.00103696	-0.00103697	-1.17341e-05
																										603	603		0.00328963	0.00325104	0.0145413	0.0145433	3.84857e-06	1.83278e-06	2.17726e-06	1.02455e-06	0	0	0	0	0	0			-3.97462e-05	-3.98104e-10	-3.65781e-05	3.65777e-05	-3.1681e-06
																										604	604		0.0153032	0.0162553	0.0727064	0.0727164	1.9243e-05	9.16881e-06	1.01285e-05	5.12552e-06	0	0	0	0	0	0			0.000947094	-2.23821e-09	0.000962169	-0.000962171	-1.50749e-05
																										605	605		0.00472092	0.00455873	0.0203903	0.0203932	5.39661e-06	2.57174e-06	3.12456e-06	1.43765e-06	0	0	0	0	0	0			-0.000163878	-5.34414e-10	-0.000159367	0.000159367	-4.51125e-06
																										606	606		0.00757504	0.00812761	0.036353	0.0363581	9.62144e-06	4.58629e-06	5.01358e-06	2.56381e-06	0	0	0	0	0	0			0.000550115	-1.13533e-09	0.000557599	-0.0005576	-7.48378e-06
																										607	607		0.00398295	0.00388496	0.0173767	0.0173791	4.59901e-06	2.19251e-06	2.63613e-06	1.22565e-06	0	0	0	0	0	0			-9.9397e-05	-4.63992e-10	-9.55805e-05	9.558e-05	-3.81652e-06
																										608	608		0.0104315	0.0113055	0.050567	0.050574	1.33834e-05	6.38269e-06	6.90413e-06	3.56803e-06	0	0	0	0	0	0			0.000870653	-1.60149e-09	0.000880988	-0.000880989	-1.03352e-05
																										609	609		0.00343092	0.00338031	0.0151195	0.0151216	4.00161e-06	1.90862e-06	2.27077e-06	1.06695e-06	0	0	0	0	0	0			-5.18052e-05	-4.11062e-10	-4.85088e-05	4.85084e-05	-3.29639e-06
																										610	610		0.0156029	0.0169017	0.0755976	0.075608	2.00082e-05	9.54842e-06	1.03268e-05	5.33773e-06	0	0	0	0	0	0			0.00129383	-2.39126e-09	0.00130928	-0.00130928	-1.54464e-05
																										611	611		0.00345502	0.00340237	0.0152182	0.0152203	4.02771e-06	1.92234e-06	2.28672e-06	1.07462e-06	0	0	0	0	0	0			-5.38684e-05	-4.13113e-10	-5.05513e-05	5.05509e-05	-3.31705e-06
																										612	612		0.0156511	0.0170119	0.0760908	0.0761013	2.01387e-05	9.61711e-06	1.03587e-05	5.37613e-06	0	0	0	0	0	0			0.0013559	-2.4172e-09	0.0013714	-0.0013714	-1.55017e-05
																										613	613		0.00329578	0.00325666	0.0145664	0.0145685	3.85523e-06	1.84124e-06	2.18133e-06	1.02928e-06	0	0	0	0	0	0			-4.02699e-05	-3.97626e-10	-3.71043e-05	3.71039e-05	-3.16563e-06
																										614	614		0.0153168	0.0162834	0.0728322	0.0728423	1.92762e-05	9.21111e-06	1.01375e-05	5.14917e-06	0	0	0	0	0	0			0.000961583	-2.23953e-09	0.000976635	-0.000976637	-1.50512e-05
																										615	615		0.00465002	0.00449402	0.020101	0.0201038	5.32001e-06	2.54253e-06	3.07763e-06	1.42132e-06	0	0	0	0	0	0			-0.000157651	-5.26204e-10	-0.000153218	0.000153218	-4.43327e-06
																										616	616		0.00774949	0.00832174	0.0372214	0.0372266	9.85126e-06	4.70937e-06	5.12903e-06	2.63262e-06	0	0	0	0	0	0			0.000569758	-1.16113e-09	0.000577395	-0.000577396	-7.63714e-06
																										617	617		0.0039309	0.0038374	0.017164	0.0171664	4.5427e-06	2.1719e-06	2.60168e-06	1.21413e-06	0	0	0	0	0	0			-9.48823e-05	-4.5777e-10	-9.11244e-05	9.11239e-05	-3.7579e-06
																										618	618		0.010776	0.0116886	0.0522808	0.052288	1.3837e-05	6.61806e-06	7.13214e-06	3.69961e-06	0	0	0	0	0	0			0.000909201	-1.65388e-09	0.000919851	-0.000919852	-1.06498e-05
																										619	619		0.00339111	0.00334389	0.0149566	0.0149587	3.95849e-06	1.89351e-06	2.24442e-06	1.0585e-06	0	0	0	0	0	0			-4.84019e-05	-4.0615e-10	-4.51514e-05	4.5151e-05	-3.25049e-06
																										620	620		0.0155214	0.0167195	0.0747831	0.0747934	1.97925e-05	9.47272e-06	1.02729e-05	5.29541e-06	0	0	0	0	0	0			0.0011932	-2.34119e-09	0.0012085	-0.0012085	-1.5295e-05
																										621	621		0.00374774	0.00367002	0.0164154	0.0164176	4.34456e-06	2.07956e-06	2.48046e-06	1.16251e-06	0	0	0	0	0	0			-7.90375e-05	-4.39861e-10	-7.5455e-05	7.54545e-05	-3.58251e-06
																										622	622		0.0122952	0.0133781	0.0598374	0.0598456	1.58369e-05	7.58375e-06	8.1376e-06	4.23944e-06	0	0	0	0	0	0			0.00107902	-1.89942e-09	0.00109117	-0.00109117	-1.21494e-05
																										623	623		0.00325009	0.00321484	0.0143794	0.0143814	3.80571e-06	1.82261e-06	2.15108e-06	1.01887e-06	0	0	0	0	0	0			-3.63821e-05	-3.92238e-10	-3.32672e-05	3.32668e-05	-3.11492e-06
																										624	624		0.015214	0.0160743	0.071897	0.0719069	1.90287e-05	9.11785e-06	1.00695e-05	5.09703e-06	0	0	0	0	0	0			0.000855258	-2.18532e-09	0.00087014	-0.000870142	-1.4881e-05
																										625	625		0.00522527	0.0050188	0.0224483	0.0224513	5.94124e-06	2.84729e-06	3.45836e-06	1.59169e-06	0	0	0	0	0	0			-0.000208337	-5.79057e-10	-0.000203377	0.000203377	-4.96004e-06
																										626	626		0.0066305	0.00707617	0.0316503	0.0316547	8.37674e-06	4.01541e-06	4.38842e-06	2.24468e-06	0	0	0	0	0	0			0.000443522	-9.76244e-10	0.000450026	-0.000450027	-6.5041e-06
																										627	627		0.00434739	0.00421778	0.0188654	0.018868	4.993e-06	2.39373e-06	2.87733e-06	1.33814e-06	0	0	0	0	0	0			-0.000131141	-4.95998e-10	-0.000127003	0.000127003	-4.13797e-06
																										628	628		0.00867617	0.00935287	0.0418335	0.0418393	1.10719e-05	5.30966e-06	5.74235e-06	2.96819e-06	0	0	0	0	0	0			0.000673922	-1.3089e-09	0.000682457	-0.000682459	-8.53509e-06
																										629	629		0.00370639	0.00363222	0.0162463	0.0162485	4.29981e-06	2.06227e-06	2.45308e-06	1.15284e-06	0	0	0	0	0	0			-7.54696e-05	-4.35093e-10	-7.19322e-05	7.19318e-05	-3.53734e-06
																										630	630		0.0127249	0.0138559	0.0619747	0.0619832	1.64026e-05	7.8705e-06	8.422e-06	4.39974e-06	0	0	0	0	0	0			0.00112701	-1.96611e-09	0.00113957	-0.00113957	-1.25524e-05
																										631	631		0.00321804	0.0031855	0.0142482	0.0142502	3.77098e-06	1.80963e-06	2.12987e-06	1.01161e-06	0	0	0	0	0	0			-3.36592e-05	-3.88441e-10	-3.058e-05	3.05796e-05	-3.07922e-06
																										632	632		0.0151401	0.0159276	0.071241	0.0712508	1.8855e-05	9.05283e-06	1.00205e-05	5.06069e-06	0	0	0	0	0	0			0.000782494	-2.14761e-09	0.000797253	-0.000797256	-1.47599e-05
																										633	633		0.00570789	0.00545884	0.0244165	0.0244199	6.46215e-06	3.10322e-06	3.77779e-06	1.73475e-06	0	0	0	0	0	0			-0.000251095	-6.23246e-10	-0.000245693	0.000245693	-5.40135e-06
																										634	634		0.00603544	0.00641348	0.0286863	0.0286902	7.59225e-06	3.64666e-06	3.99457e-06	2.03854e-06	0	0	0	0	0	0			0.000376091	-8.77726e-10	0.000381991	-0.000381992	-5.90075e-06
																										635	635		0.00468682	0.0045276	0.0202512	0.020254	5.35976e-06	2.57474e-06	3.10199e-06	1.43932e-06	0	0	0	0	0	0			-0.000160884	-5.27023e-10	-0.000156437	0.000156436	-4.44716e-06
																										636	636		0.00765722	0.00821905	0.0367622	0.0367673	9.72968e-06	4.67521e-06	5.06796e-06	2.61352e-06	0	0	0	0	0	0			0.000559371	-1.14124e-09	0.000566879	-0.00056688	-7.50776e-06
																										637	637		0.00395794	0.0038621	0.0172746	0.0172769	4.57194e-06	2.19714e-06	2.61957e-06	1.22824e-06	0	0	0	0	0	0			-9.72281e-05	-4.58067e-10	-9.34625e-05	9.3462e-05	-3.76568e-06
																										638	638		0.010593	0.011485	0.0513704	0.0513774	1.3596e-05	6.53622e-06	7.01099e-06	3.65386e-06	0	0	0	0	0	0			0.000888724	-1.61732e-09	0.000899139	-0.00089914	-1.04152e-05
																										639	639		0.0034118	0.00336282	0.0150413	0.0150434	3.98089e-06	1.91401e-06	2.25811e-06	1.06997e-06	0	0	0	0	0	0			-5.01715e-05	-4.0615e-10	-4.69169e-05	4.69165e-05	-3.25462e-06
																										640	640		0.015564	0.0168142	0.0752067	0.075217	1.99046e-05	9.57529e-06	1.03011e-05	5.35275e-06	0	0	0	0	0	0			0.00124526	-2.3544e-09	0.00126053	-0.00126053	-1.52753e-05
																										641	641		0.0035905	0.00352626	0.0157724	0.0157746	4.17437e-06	2.00835e-06	2.37638e-06	1.1227e-06	0	0	0	0	0	0			-6.54923e-05	-4.22829e-10	-6.2073e-05	6.20726e-05	-3.41928e-06
																										642	642		0.0141742	0.0154675	0.0691831	0.0691926	1.83104e-05	8.81374e-06	9.38126e-06	4.92703e-06	0	0	0	0	0	0			0.00128879	-2.19583e-09	0.00130274	-0.00130275	-1.39487e-05
																										643	643		0.00312784	0.00310291	0.0138788	0.0138807	3.67321e-06	1.76829e-06	2.07017e-06	9.88502e-07	0	0	0	0	0	0			-2.60128e-05	-3.78714e-10	-2.30266e-05	2.30262e-05	-2.98621e-06
																										644	644		0.014924	0.0155146	0.0693939	0.0694035	1.83661e-05	8.84585e-06	9.87747e-06	4.94498e-06	0	0	0	0	0	0			0.000585682	-2.04801e-09	0.000600133	-0.000600135	-1.44507e-05
																										645	645		0.007607	0.00718908	0.0321557	0.0321601	8.5104e-06	4.0999e-06	5.03471e-06	2.29191e-06	0	0	0	0	0	0			-0.00042066	-7.98623e-10	-0.000413507	0.000413506	-7.15249e-06
																										646	646		0.00485865	0.00510195	0.0228201	0.0228232	6.03967e-06	2.91009e-06	3.21571e-06	1.62679e-06	0	0	0	0	0	0			0.000241713	-6.83914e-10	0.000246431	-0.000246432	-4.71781e-06
																										647	647		0.00594075	0.00567109	0.0253659	0.0253694	6.71341e-06	3.23531e-06	3.9319e-06	1.80859e-06	0	0	0	0	0	0			-0.000271786	-6.42799e-10	-0.000266185	0.000266184	-5.60076e-06
																										648	648		0.00581411	0.00616693	0.0275836	0.0275873	7.30038e-06	3.51888e-06	3.84808e-06	1.96711e-06	0	0	0	0	0	0			0.000350938	-8.39158e-10	0.0003566	-0.000356601	-5.66164e-06
																										649	649		0.00484745	0.00467416	0.0209068	0.0209097	5.53325e-06	2.6675e-06	3.2083e-06	1.49118e-06	0	0	0	0	0	0			-0.000175009	-5.40247e-10	-0.000170426	0.000170426	-4.58233e-06
																										650	650		0.00729387	0.00781463	0.0349534	0.0349582	9.25092e-06	4.46085e-06	4.82746e-06	2.49369e-06	0	0	0	0	0	0			0.000518431	-1.07901e-09	0.000525554	-0.000525555	-7.12277e-06
																										651	651		0.00407533	0.00396934	0.0177542	0.0177567	4.69888e-06	2.26612e-06	2.69727e-06	1.2668e-06	0	0	0	0	0	0			-0.000107424	-4.6755e-10	-0.000103561	0.000103561	-3.86277e-06
																										652	652		0.00989007	0.0107032	0.0478736	0.0478801	1.26704e-05	6.11262e-06	6.54576e-06	3.41706e-06	0	0	0	0	0	0			0.000810035	-1.49897e-09	0.00081972	-0.000819721	-9.68503e-06
																										653	653		0.00350128	0.00344467	0.0154075	0.0154096	4.07778e-06	1.96747e-06	2.31733e-06	1.09985e-06	0	0	0	0	0	0			-5.78331e-05	-4.1325e-10	-5.45057e-05	5.45053e-05	-3.32738e-06
																										654	654		0.0156252	0.0170807	0.0763987	0.0764092	2.022e-05	9.76118e-06	1.03416e-05	5.45667e-06	0	0	0	0	0	0			0.00145063	-2.42511e-09	0.00146597	-0.00146597	-1.53413e-05
																										655	655		0.00305798	0.00303893	0.0135926	0.0135945	3.59746e-06	1.73684e-06	2.02393e-06	9.70922e-07	0	0	0	0	0	0			-2.01105e-05	-3.71057e-10	-1.71972e-05	1.71969e-05	-2.91327e-06
																										656	656		0.0147484	0.0151947	0.0679632	0.0679724	1.79874e-05	8.68841e-06	9.76124e-06	4.85697e-06	0	0	0	0	0	0			0.000441382	-1.97205e-09	0.000455583	-0.000455585	-1.42012e-05
																										657	657		0.0100653	0.00942713	0.0421662	0.042172	1.11598e-05	5.39212e-06	6.66176e-06	3.01429e-06	0	0	0	0	0	0			-0.000641856	-1.02446e-09	-0.000632442	0.000632441	-9.41411e-06
																										658	658		0.00425139	0.00442429	0.0197891	0.0197918	5.23745e-06	2.53095e-06	2.81379e-06	1.41485e-06	0	0	0	0	0	0			0.000171493	-5.83309e-10	0.000175598	-0.000175598	-4.10486e-06
																										659	659		0.00739298	0.00699416	0.0312839	0.0312882	8.27965e-06	4.00197e-06	4.89306e-06	2.23717e-06	0	0	0	0	0	0			-0.000401475	-7.75988e-10	-0.000394542	0.000394541	-6.93279e-06
																										660	660		0.00494239	0.00519534	0.0232379	0.023241	6.15022e-06	2.9732e-06	3.27113e-06	1.66207e-06	0	0	0	0	0	0			0.000251339	-6.95576e-10	0.000256124	-0.000256125	-4.78539e-06
																										661	661		0.00580559	0.00554789	0.0248149	0.0248183	6.56756e-06	3.17552e-06	3.84244e-06	1.77517e-06	0	0	0	0	0	0			-0.000259772	-6.28043e-10	-0.000254313	0.000254313	-5.45869e-06
																										662	662		0.00593835	0.00630532	0.0282026	0.0282065	7.46421e-06	3.60978e-06	3.93031e-06	2.01793e-06	0	0	0	0	0	0			0.000365063	-8.56938e-10	0.000370829	-0.00037083	-5.76595e-06
																										663	663		0.00475446	0.00458931	0.0205273	0.0205301	5.4328e-06	2.62775e-06	3.14675e-06	1.46896e-06	0	0	0	0	0	0			-0.000166829	-5.29775e-10	-0.000162346	0.000162346	-4.48231e-06
																										664	664		0.00749683	0.00804052	0.0359638	0.0359688	9.51833e-06	4.60502e-06	4.96179e-06	2.57429e-06	0	0	0	0	0	0			0.000541307	-1.10884e-09	0.000548606	-0.000548608	-7.2997e-06
																										665	665		0.0040075	0.00390737	0.0174771	0.0174795	4.62552e-06	2.23813e-06	2.65237e-06	1.25116e-06	0	0	0	0	0	0			-0.00010153	-4.59673e-10	-9.77419e-05	9.77414e-05	-3.78814e-06
																										666	666		0.0102792	0.0111361	0.0498097	0.0498165	1.31828e-05	6.38098e-06	6.80332e-06	3.56707e-06	0	0	0	0	0	0			0.000853611	-1.55766e-09	0.000863647	-0.000863649	-1.00365e-05
																										667	667		0.00344965	0.00339743	0.0151962	0.0151983	4.02186e-06	1.94694e-06	2.28316e-06	1.08837e-06	0	0	0	0	0	0			-5.341e-05	-4.07069e-10	-5.01407e-05	5.01403e-05	-3.2693e-06
																										668	668		0.0156403	0.0169873	0.0759811	0.0759915	2.01094e-05	9.74002e-06	1.03516e-05	5.44483e-06	0	0	0	0	0	0			0.00134204	-2.3835e-09	0.00135731	-0.00135731	-1.52738e-05
																										669	669		0.00333004	0.003288	0.0147067	0.0147087	3.89231e-06	1.88544e-06	2.20399e-06	1.05399e-06	0	0	0	0	0	0			-4.31908e-05	-3.95557e-10	-4.00344e-05	4.0034e-05	-3.15647e-06
																										670	670		0.0153918	0.0164401	0.0735337	0.0735437	1.94617e-05	9.43216e-06	1.01871e-05	5.27274e-06	0	0	0	0	0	0			0.00104335	-2.25009e-09	0.00105829	-0.00105829	-1.49416e-05
																										671	671		0.0042864	0.00416208	0.0186164	0.018619	4.92705e-06	2.38823e-06	2.83696e-06	1.33506e-06	0	0	0	0	0	0			-0.000125815	-4.84958e-10	-0.000121775	0.000121775	-4.04024e-06
																										672	672		0.00890907	0.00961194	0.0429926	0.0429984	1.13786e-05	5.51706e-06	5.89648e-06	3.08413e-06	0	0	0	0	0	0			0.000700063	-1.33461e-09	0.000708736	-0.000708737	-8.67251e-06
																										673	673		0.00366068	0.00359042	0.0160594	0.0160616	4.25031e-06	2.06106e-06	2.42282e-06	1.15217e-06	0	0	0	0	0	0			-7.15315e-05	-4.26205e-10	-6.80721e-05	6.80716e-05	-3.45948e-06
																										674	674		0.0132487	0.0144383	0.0645801	0.0645889	1.7092e-05	8.29203e-06	8.76866e-06	4.63539e-06	0	0	0	0	0	0			0.0011855	-2.03285e-09	0.00119843	-0.00119843	-1.29312e-05
																										675	675		0.00318253	0.00315298	0.0141028	0.0141047	3.73248e-06	1.81096e-06	2.10636e-06	1.01236e-06	0	0	0	0	0	0			-3.06469e-05	-3.81057e-10	-2.76318e-05	2.76314e-05	-3.01514e-06
																										676	676		0.0150564	0.015765	0.0705141	0.0705237	1.86625e-05	9.05934e-06	9.9651e-06	5.06432e-06	0	0	0	0	0	0			0.000703634	-2.09033e-09	0.000718136	-0.000718138	-1.45018e-05
																										677	677		0.00634232	0.00603703	0.0270028	0.0270065	7.1466e-06	3.46985e-06	4.19767e-06	1.9397e-06	0	0	0	0	0	0			-0.000307546	-6.75122e-10	-0.000301612	0.000301611	-5.93404e-06
																										678	678		0.00550116	0.00581822	0.0260239	0.0260275	6.88757e-06	3.34469e-06	3.64095e-06	1.86974e-06	0	0	0	0	0	0			0.00031529	-7.83274e-10	0.000320604	-0.000320604	-5.3133e-06
																										679	679		0.00511979	0.00492257	0.022018	0.022021	5.82731e-06	2.83026e-06	3.38853e-06	1.58216e-06	0	0	0	0	0	0			-0.000199019	-5.6153e-10	-0.000194216	0.000194216	-4.80286e-06
																										680	680		0.00679371	0.00725785	0.0324632	0.0324676	8.5918e-06	4.17389e-06	4.49643e-06	2.33328e-06	0	0	0	0	0	0			0.000461977	-9.91664e-10	0.000468557	-0.000468558	-6.58007e-06
																										681	681		0.00427199	0.00414893	0.0185576	0.0185601	4.91148e-06	2.38631e-06	2.82742e-06	1.33399e-06	0	0	0	0	0	0			-0.000124559	-4.82476e-10	-0.00012054	0.00012054	-4.01813e-06
																										682	682		0.00896692	0.0096763	0.0432805	0.0432864	1.14547e-05	5.56713e-06	5.93476e-06	3.11212e-06	0	0	0	0	0	0			0.000706555	-1.34128e-09	0.000715264	-0.000715265	-8.70891e-06
																										683	683		0.00364986	0.00358052	0.0160152	0.0160174	4.2386e-06	2.06024e-06	2.41566e-06	1.15171e-06	0	0	0	0	0	0			-7.06003e-05	-4.2421e-10	-6.71584e-05	6.71579e-05	-3.44189e-06
																										684	684		0.0133811	0.0145855	0.0652386	0.0652475	1.72662e-05	8.39638e-06	8.85628e-06	4.69372e-06	0	0	0	0	0	0			0.00120028	-2.05016e-09	0.00121331	-0.00121331	-1.30304e-05
																										685	685		0.00317412	0.00314527	0.0140684	0.0140703	3.72335e-06	1.8108e-06	2.10079e-06	1.01227e-06	0	0	0	0	0	0			-2.99335e-05	-3.79401e-10	-2.69328e-05	2.69324e-05	-3.00069e-06
																										686	686		0.0150363	0.0157264	0.0703418	0.0703513	1.86168e-05	9.05853e-06	9.95179e-06	5.06387e-06	0	0	0	0	0	0			0.000685209	-2.07729e-09	0.000699653	-0.000699655	-1.44441e-05
																										687	687		0.00651138	0.00619107	0.0276919	0.0276957	7.32895e-06	3.5668e-06	4.30956e-06	1.9939e-06	0	0	0	0	0	0			-0.000322627	-6.8908e-10	-0.00031655	0.00031655	-6.07712e-06
																										688	688		0.00538976	0.00569407	0.0254687	0.0254721	6.7406e-06	3.28105e-06	3.56722e-06	1.83416e-06	0	0	0	0	0	0			0.000302575	-7.63702e-10	0.000307767	-0.000307768	-5.19184e-06
																										689	689		0.00523271	0.00502556	0.0224787	0.0224817	5.94922e-06	2.8963e-06	3.46327e-06	1.61908e-06	0	0	0	0	0	0			-0.000208997	-5.70638e-10	-0.0002041	0.0002041	-4.89655e-06
																										690	690		0.00661942	0.0070638	0.0315952	0.0315995	8.36208e-06	4.07186e-06	4.38107e-06	2.27624e-06	0	0	0	0	0	0			0.000442271	-9.61621e-10	0.000448665	-0.000448666	-6.39408e-06
																										691	691		0.00435268	0.0042226	0.0188871	0.0188897	4.99868e-06	2.4344e-06	2.88083e-06	1.36087e-06	0	0	0	0	0	0			-0.000131606	-4.88838e-10	-0.000127522	0.000127522	-4.08374e-06
																										692	692		0.00865664	0.00933109	0.0417365	0.0417421	1.10461e-05	5.38111e-06	5.7294e-06	3.00813e-06	0	0	0	0	0	0			0.000671731	-1.2888e-09	0.000680116	-0.000680117	-8.38495e-06
																										693	693		0.00371035	0.00363582	0.0162625	0.0162647	4.30406e-06	2.09697e-06	2.45569e-06	1.17224e-06	0	0	0	0	0	0			-7.58127e-05	-4.28875e-10	-7.23226e-05	7.23222e-05	-3.49012e-06
																										694	694		0.0126816	0.0138078	0.0617599	0.0617683	1.63455e-05	7.9671e-06	8.39335e-06	4.45375e-06	0	0	0	0	0	0			0.00112219	-1.93406e-09	0.0011345	-0.00113451	-1.23161e-05
																										695	695		0.00322111	0.00318829	0.0142608	0.0142627	3.77428e-06	1.83983e-06	2.13189e-06	1.0285e-06	0	0	0	0	0	0			-3.39215e-05	-3.82954e-10	-3.08841e-05	3.08837e-05	-3.03746e-06
																										696	696		0.0151472	0.0159415	0.0713041	0.0713137	1.88715e-05	9.20379e-06	1.00252e-05	5.14508e-06	0	0	0	0	0	0			0.000789443	-2.12198e-09	0.000803988	-0.00080399	-1.45457e-05
																										697	697		0.00565792	0.00541326	0.0242129	0.0242161	6.40818e-06	3.12586e-06	3.7447e-06	1.74741e-06	0	0	0	0	0	0			-0.000246661	-6.08749e-10	-0.000241382	0.000241382	-5.279e-06
																										698	698		0.00608757	0.00647153	0.0289461	0.0289501	7.66095e-06	3.7377e-06	4.02906e-06	2.08944e-06	0	0	0	0	0	0			0.000382012	-8.745e-10	0.000387874	-0.000387875	-5.86199e-06
																										699	699		0.00465209	0.00449588	0.0201095	0.0201122	5.32219e-06	2.59701e-06	3.07898e-06	1.45177e-06	0	0	0	0	0	0			-0.000157835	-5.1561e-10	-0.000153483	0.000153483	-4.35187e-06
																										700	700		0.00774404	0.00831562	0.0371945	0.0371995	9.84398e-06	4.80471e-06	5.12539e-06	2.68591e-06	0	0	0	0	0	0			0.000569147	-1.14029e-09	0.000576624	-0.000576625	-7.47761e-06
																										701	701		0.00393241	0.00383876	0.0171703	0.0171726	4.54429e-06	2.21827e-06	2.60267e-06	1.24005e-06	0	0	0	0	0	0			-9.50159e-05	-4.48705e-10	-9.13277e-05	9.13273e-05	-3.68818e-06
																										702	702		0.0107652	0.0116765	0.0522272	0.0522343	1.38226e-05	6.74987e-06	7.12493e-06	3.77329e-06	0	0	0	0	0	0			0.000907992	-1.62412e-09	0.000918415	-0.000918417	-1.04227e-05
																										703	703		0.00339226	0.00334493	0.0149614	0.0149635	3.9597e-06	1.93381e-06	2.24517e-06	1.08103e-06	0	0	0	0	0	0			-4.85029e-05	-3.9824e-10	-4.53133e-05	4.53129e-05	-3.18962e-06
																										704	704		0.0155237	0.0167247	0.0748071	0.0748173	1.97986e-05	9.67416e-06	1.02744e-05	5.40802e-06	0	0	0	0	0	0			0.00119616	-2.30241e-09	0.00121115	-0.00121115	-1.49885e-05
																										705	705		0.00373838	0.00366144	0.0163772	0.0163794	4.33438e-06	2.11815e-06	2.47425e-06	1.18408e-06	0	0	0	0	0	0			-7.82315e-05	-4.30196e-10	-7.47255e-05	7.47251e-05	-3.50597e-06
																										706	706		0.0123886	0.0134819	0.0603026	0.0603108	1.59598e-05	7.80258e-06	8.19941e-06	4.36177e-06	0	0	0	0	0	0			0.00108946	-1.88232e-09	0.00110146	-0.00110146	-1.1993e-05
																										707	707		0.00324284	0.00320818	0.0143498	0.0143517	3.79782e-06	1.8569e-06	2.14627e-06	1.03804e-06	0	0	0	0	0	0			-3.57678e-05	-3.8386e-10	-3.2719e-05	3.27186e-05	-3.04877e-06
																										708	708		0.0151974	0.0160409	0.0717489	0.0717586	1.89892e-05	9.28916e-06	1.00584e-05	5.1928e-06	0	0	0	0	0	0			0.000838719	-2.1392e-09	0.000853282	-0.000853284	-1.45634e-05
																										709	709		0.0053276	0.00511209	0.0228658	0.0228689	6.05165e-06	2.96083e-06	3.52607e-06	1.65516e-06	0	0	0	0	0	0			-0.00021739	-5.76462e-10	-0.000212429	0.000212428	-4.96116e-06
																										710	710		0.00648508	0.0069142	0.0309262	0.0309304	8.18498e-06	4.00544e-06	4.29215e-06	2.23911e-06	0	0	0	0	0	0			0.000427069	-9.35991e-10	0.000433301	-0.000433302	-6.23163e-06
																										711	711		0.0044201	0.00428414	0.0191625	0.019165	5.07153e-06	2.48216e-06	2.92544e-06	1.38757e-06	0	0	0	0	0	0			-0.000137502	-4.9262e-10	-0.000133375	0.000133375	-4.12674e-06
																										712	712		0.00842134	0.00906928	0.0405656	0.040571	1.07361e-05	5.25607e-06	5.57366e-06	2.93823e-06	0	0	0	0	0	0			0.000645306	-1.24576e-09	0.000653421	-0.000653422	-8.11424e-06
																										713	713		0.00376067	0.00368181	0.0164683	0.0164705	4.3585e-06	2.13403e-06	2.489e-06	1.19296e-06	0	0	0	0	0	0			-8.01562e-05	-4.3144e-10	-7.66361e-05	7.66357e-05	-3.52008e-06
																										714	714		0.0121681	0.0132367	0.0592056	0.0592136	1.56694e-05	7.67529e-06	8.05342e-06	4.29062e-06	0	0	0	0	0	0			0.00106482	-1.84407e-09	0.00107658	-0.00107658	-1.17551e-05
																										715	715		0.00326009	0.00322397	0.0144204	0.0144224	3.81651e-06	1.86961e-06	2.15769e-06	1.04514e-06	0	0	0	0	0	0			-3.72349e-05	-3.84748e-10	-3.41758e-05	3.41754e-05	-3.05906e-06
																										716	716		0.0152367	0.0161199	0.0721021	0.0721118	1.90826e-05	9.35275e-06	1.00844e-05	5.22835e-06	0	0	0	0	0	0			0.000878337	-2.15382e-09	0.00089292	-0.000892922	-1.45838e-05
																										717	717		0.00508862	0.00489413	0.0218909	0.0218939	5.79364e-06	2.84001e-06	3.3679e-06	1.58761e-06	0	0	0	0	0	0			-0.000196269	-5.53365e-10	-0.000191536	0.000191535	-4.73337e-06
																										718	718		0.0068448	0.0073147	0.0327176	0.0327221	8.65909e-06	4.24559e-06	4.53022e-06	2.37336e-06	0	0	0	0	0	0			0.00046775	-9.92026e-10	0.00047432	-0.000474321	-6.56937e-06
																										719	719		0.00424964	0.0041285	0.0184663	0.0184688	4.88729e-06	2.39657e-06	2.81262e-06	1.33972e-06	0	0	0	0	0	0			-0.000122609	-4.75948e-10	-0.000118645	0.000118645	-3.96314e-06
																										720	720		0.00905897	0.00977867	0.0437386	0.0437445	1.15759e-05	5.67816e-06	5.99567e-06	3.17419e-06	0	0	0	0	0	0			0.000716882	-1.34557e-09	0.0007256	-0.000725601	-8.71788e-06
																										721	721		0.00363305	0.00356514	0.0159465	0.0159486	4.22039e-06	2.0704e-06	2.40453e-06	1.15739e-06	0	0	0	0	0	0			-6.91542e-05	-4.188e-10	-6.57575e-05	6.5757e-05	-3.39672e-06
																										722	722		0.0135936	0.0148218	0.0662959	0.0663049	1.7546e-05	8.61146e-06	8.99694e-06	4.81395e-06	0	0	0	0	0	0			0.00122401	-2.06835e-09	0.00123712	-0.00123712	-1.31154e-05
																										723	723		0.00316102	0.00313327	0.0140148	0.0140167	3.70914e-06	1.8206e-06	2.09212e-06	1.01775e-06	0	0	0	0	0	0			-2.88249e-05	-3.74798e-10	-2.58624e-05	2.5862e-05	-2.96254e-06
																										724	724		0.0150048	0.0156664	0.0700739	0.0700833	1.85458e-05	9.10745e-06	9.93091e-06	5.09122e-06	0	0	0	0	0	0			0.000656771	-2.04691e-09	0.000671047	-0.000671049	-1.4276e-05
																										725	725		0.00679074	0.00644556	0.0288304	0.0288342	7.6302e-06	3.74779e-06	4.49444e-06	2.09508e-06	0	0	0	0	0	0			-0.000347579	-7.07932e-10	-0.000341297	0.000341297	-6.28108e-06
																										726	726		0.00522646	0.00551203	0.0246546	0.0246579	6.5251e-06	3.20553e-06	3.45913e-06	1.79194e-06	0	0	0	0	0	0			0.000283907	-7.31407e-10	0.000288893	-0.000288894	-4.98603e-06
																										727	727		0.00541711	0.00519369	0.0232309	0.023234	6.14825e-06	3.02088e-06	3.58531e-06	1.68872e-06	0	0	0	0	0	0			-0.000225313	-5.82118e-10	-0.00022029	0.000220289	-5.02337e-06
																										728	728		0.00636736	0.0067831	0.0303399	0.030344	8.02978e-06	3.94617e-06	4.21423e-06	2.20598e-06	0	0	0	0	0	0			0.000413738	-9.13742e-10	0.000419829	-0.00041983	-6.09094e-06
																										729	729		0.00448337	0.00434189	0.0194208	0.0194234	5.13989e-06	2.5263e-06	2.96731e-06	1.41224e-06	0	0	0	0	0	0			-0.000143041	-4.96306e-10	-0.000138873	0.000138872	-4.16816e-06
																										730	730		0.00821784	0.00884285	0.0395529	0.0395582	1.04681e-05	5.14655e-06	5.43897e-06	2.87701e-06	0	0	0	0	0	0			0.000622441	-1.20881e-09	0.000630323	-0.000630324	-7.88229e-06
																										731	731		0.00380773	0.00372482	0.0166607	0.016663	4.40941e-06	2.1681e-06	2.52014e-06	1.212e-06	0	0	0	0	0	0			-8.42225e-05	-4.33955e-10	-8.06735e-05	8.06731e-05	-3.54901e-06
																										732	732		0.0117351	0.0127552	0.0570521	0.0570598	1.50995e-05	7.42729e-06	7.76686e-06	4.15198e-06	0	0	0	0	0	0			0.00101645	-1.76861e-09	0.00102773	-0.00102773	-1.12853e-05
																										733	733		0.00329643	0.00325723	0.0145692	0.0145712	3.85588e-06	1.89686e-06	2.18174e-06	1.06038e-06	0	0	0	0	0	0			-4.03287e-05	-3.86521e-10	-3.72488e-05	3.72484e-05	-3.07999e-06
																										734	734		0.0153182	0.0162862	0.0728461	0.0728559	1.92795e-05	9.4891e-06	1.01383e-05	5.30457e-06	0	0	0	0	0	0			0.000963217	-2.18445e-09	0.000977839	-0.000977841	-1.46219e-05
																										735	735		0.00464204	0.0044867	0.0200686	0.0200713	5.31131e-06	2.61452e-06	3.07233e-06	1.46156e-06	0	0	0	0	0	0			-0.000156954	-5.10074e-10	-0.000152647	0.000152647	-4.30705e-06
																										736	736		0.00776972	0.00834418	0.0373224	0.0373275	9.87777e-06	4.86363e-06	5.14238e-06	2.71885e-06	0	0	0	0	0	0			0.000572039	-1.13585e-09	0.000579475	-0.000579477	-7.43654e-06
																										737	737		0.00392502	0.00383199	0.0171401	0.0171424	4.53628e-06	2.23384e-06	2.59777e-06	1.24876e-06	0	0	0	0	0	0			-9.4376e-05	-4.44085e-10	-9.0725e-05	9.07245e-05	-3.651e-06
																										738	738		0.0108164	0.0117335	0.0524824	0.0524895	1.389e-05	6.84245e-06	7.15884e-06	3.82505e-06	0	0	0	0	0	0			0.00091373	-1.62029e-09	0.00092411	-0.000924111	-1.03798e-05
																										739	739		0.0033866	0.00333973	0.0149383	0.0149403	3.95354e-06	1.94778e-06	2.24141e-06	1.08884e-06	0	0	0	0	0	0			-4.80199e-05	-3.94285e-10	-4.4862e-05	4.48616e-05	-3.15794e-06
																										740	740		0.0155119	0.0166988	0.0746914	0.0747014	1.97678e-05	9.74394e-06	1.02665e-05	5.44703e-06	0	0	0	0	0	0			0.00118205	-2.27906e-09	0.00119689	-0.00119689	-1.48411e-05
																										741	741		0.00378312	0.00370232	0.0165601	0.0165623	4.38277e-06	2.1606e-06	2.50385e-06	1.20781e-06	0	0	0	0	0	0			-8.20954e-05	-4.30555e-10	-7.85776e-05	7.85772e-05	-3.51778e-06
																										742	742		0.0119562	0.013001	0.058152	0.0581598	1.53905e-05	7.59016e-06	7.9132e-06	4.24303e-06	0	0	0	0	0	0			0.00104116	-1.79983e-09	0.00105262	-0.00105263	-1.14687e-05
																										743	743		0.00327743	0.00323983	0.0144914	0.0144934	3.83529e-06	1.89164e-06	2.16916e-06	1.05746e-06	0	0	0	0	0	0			-3.87113e-05	-3.83771e-10	-3.56564e-05	3.5656e-05	-3.05496e-06
																										744	744		0.0152758	0.0161992	0.0724572	0.072467	1.91765e-05	9.46293e-06	1.01103e-05	5.28994e-06	0	0	0	0	0	0			0.000918618	-2.15928e-09	0.000933149	-0.000933152	-1.45317e-05
																										745	745		0.00486651	0.00469151	0.0209847	0.0209875	5.55377e-06	2.74098e-06	3.22089e-06	1.53226e-06	0	0	0	0	0	0			-0.000176689	-5.29196e-10	-0.000172188	0.000172188	-4.50089e-06
																										746	746		0.00725436	0.0077706	0.034757	0.0347616	9.19877e-06	4.54099e-06	4.80128e-06	2.53849e-06	0	0	0	0	0	0			0.00051398	-1.05135e-09	0.000520899	-0.0005209	-6.91951e-06
																										747	747		0.00408919	0.00398196	0.0178109	0.0178133	4.71381e-06	2.32727e-06	2.70642e-06	1.30098e-06	0	0	0	0	0	0			-0.000108632	-4.57961e-10	-0.00010484	0.00010484	-3.79152e-06
																										748	748		0.00981537	0.0106201	0.0475022	0.0475086	1.25719e-05	6.20893e-06	6.49628e-06	3.4709e-06	0	0	0	0	0	0			0.00080167	-1.45784e-09	0.000811057	-0.000811058	-9.38692e-06
																										749	749		0.0035118	0.00345426	0.0154506	0.0154526	4.08912e-06	2.01972e-06	2.32428e-06	1.12906e-06	0	0	0	0	0	0			-5.87374e-05	-4.04799e-10	-5.54732e-05	5.54728e-05	-3.26422e-06
																										750	750		0.0154339	0.0168679	0.0754481	0.0754582	1.99681e-05	9.86781e-06	1.02149e-05	5.51627e-06	0	0	0	0	0	0			0.00142931	-2.34813e-09	0.0014441	-0.00144411	-1.47966e-05
																										751	751		0.00306623	0.00304646	0.0136265	0.0136283	3.60637e-06	1.78236e-06	2.02938e-06	9.96367e-07	0	0	0	0	0	0			-2.08091e-05	-3.63517e-10	-1.79524e-05	1.7952e-05	-2.85666e-06
																										752	752		0.0147694	0.0152323	0.0681325	0.0681416	1.80319e-05	8.91593e-06	9.7751e-06	4.98416e-06	0	0	0	0	0	0			0.000458114	-1.93875e-09	0.000472019	-0.000472021	-1.39049e-05
																										753	753		0.00970118	0.00909561	0.040684	0.0406894	1.07673e-05	5.32541e-06	6.4207e-06	2.977e-06	0	0	0	0	0	0			-0.000609019	-9.65851e-10	-0.000600135	0.000600134	-8.88462e-06
																										754	754		0.00431391	0.00449406	0.0201014	0.0201041	5.32002e-06	2.6316e-06	2.85515e-06	1.47111e-06	0	0	0	0	0	0			0.000178765	-5.81242e-10	0.000182837	-0.000182838	-4.07189e-06
																										755	755		0.00718883	0.00680816	0.0304524	0.0304565	8.05944e-06	3.9875e-06	4.75791e-06	2.22908e-06	0	0	0	0	0	0			-0.000383191	-7.38443e-10	-0.000376591	0.00037659	-6.60002e-06
																										756	756		0.00502985	0.00529283	0.0236742	0.0236774	6.2656e-06	3.10047e-06	3.32899e-06	1.73322e-06	0	0	0	0	0	0			0.000261382	-6.95355e-10	0.000266142	-0.000266143	-4.76021e-06
																										757	757		0.00567525	0.00542903	0.0242836	0.0242869	6.42683e-06	3.18079e-06	3.75615e-06	1.77811e-06	0	0	0	0	0	0			-0.000248201	-6.01097e-10	-0.000242977	0.000242977	-5.22348e-06
																										758	758		0.00606918	0.00645101	0.0288546	0.0288585	7.63664e-06	3.78029e-06	4.01687e-06	2.11324e-06	0	0	0	0	0	0			0.000379926	-8.60551e-10	0.000385685	-0.000385686	-5.75912e-06
																										759	759		0.00466414	0.00450685	0.0201588	0.0201615	5.33517e-06	2.64138e-06	3.08695e-06	1.47657e-06	0	0	0	0	0	0			-0.000158895	-5.09048e-10	-0.000154591	0.000154591	-4.30366e-06
																										760	760		0.00771338	0.00828147	0.0370421	0.037047	9.80352e-06	4.85482e-06	5.10508e-06	2.71393e-06	0	0	0	0	0	0			0.000565698	-1.12127e-09	0.000573036	-0.000573037	-7.33873e-06
																										761	761		0.00394127	0.00384683	0.0172065	0.0172088	4.55384e-06	2.25538e-06	2.60852e-06	1.2608e-06	0	0	0	0	0	0			-9.57855e-05	-4.42977e-10	-9.21397e-05	9.21393e-05	-3.64574e-06
																										762	762		0.0107042	0.0116087	0.0519242	0.0519311	1.37422e-05	6.8085e-06	7.08455e-06	3.80607e-06	0	0	0	0	0	0			0.000901174	-1.59459e-09	0.000911385	-0.000911386	-1.02106e-05
																										763	763		0.00339904	0.00335111	0.0149892	0.0149912	3.96701e-06	1.96563e-06	2.24965e-06	1.09882e-06	0	0	0	0	0	0			-4.90838e-05	-3.93169e-10	-4.5932e-05	4.59316e-05	-3.15181e-06
																										764	764		0.0155377	0.0167556	0.0749461	0.0749561	1.98352e-05	9.8332e-06	1.02836e-05	5.49693e-06	0	0	0	0	0	0			0.0012132	-2.28139e-09	0.00122798	-0.00122799	-1.47863e-05
																										765	765		0.00368567	0.00361324	0.0161617	0.0161639	4.27732e-06	2.1207e-06	2.43935e-06	1.18551e-06	0	0	0	0	0	0			-7.36874e-05	-4.19153e-10	-7.02774e-05	7.0277e-05	-3.41005e-06
																										766	766		0.0129547	0.0141114	0.0631185	0.0631269	1.67049e-05	8.28582e-06	8.57405e-06	4.63192e-06	0	0	0	0	0	0			0.00115269	-1.94887e-09	0.00116504	-0.00116505	-1.23592e-05
																										767	767		0.00320196	0.00317074	0.0141824	0.0141843	3.75349e-06	1.86196e-06	2.1192e-06	1.04086e-06	0	0	0	0	0	0			-3.22972e-05	-3.74648e-10	-2.93277e-05	2.93273e-05	-2.9695e-06
																										768	768		0.0151023	0.0158538	0.0709122	0.0709216	1.87675e-05	9.31427e-06	9.99543e-06	5.20683e-06	0	0	0	0	0	0			0.000746625	-2.06942e-09	0.000760865	-0.000760867	-1.42398e-05
																										769	769		0.00597985	0.00570667	0.0255255	0.0255289	6.7555e-06	3.35332e-06	3.95775e-06	1.87456e-06	0	0	0	0	0	0			-0.000275267	-6.26726e-10	-0.000269782	0.000269781	-5.48473e-06
																										770	770		0.00578001	0.00612888	0.0274138	0.0274175	7.2553e-06	3.60208e-06	3.82548e-06	2.01362e-06	0	0	0	0	0	0			0.000347062	-8.12433e-10	0.000352527	-0.000352527	-5.46427e-06
																										771	771		0.00487422	0.00469853	0.0210162	0.021019	5.56207e-06	2.76183e-06	3.22598e-06	1.54391e-06	0	0	0	0	0	0			-0.000177368	-5.26519e-10	-0.000172886	0.000172886	-4.4818e-06
																										772	772		0.00723862	0.00775307	0.0346786	0.0346833	9.178e-06	4.55836e-06	4.79086e-06	2.5482e-06	0	0	0	0	0	0			0.000512205	-1.04327e-09	0.000519067	-0.000519068	-6.86125e-06
																										773	773		0.00409478	0.00398707	0.0178338	0.0178362	4.71984e-06	2.34445e-06	2.71012e-06	1.31059e-06	0	0	0	0	0	0			-0.000109119	-4.55606e-10	-0.000105345	0.000105344	-3.77447e-06
																										774	774		0.00978568	0.010587	0.0473546	0.0473609	1.25328e-05	6.2273e-06	6.47662e-06	3.48117e-06	0	0	0	0	0	0			0.000798346	-1.44552e-09	0.000807645	-0.000807647	-9.29951e-06
																										775	775		0.00351605	0.00345814	0.015468	0.01547	4.0937e-06	2.03429e-06	2.32708e-06	1.13721e-06	0	0	0	0	0	0			-5.91024e-05	-4.02704e-10	-5.58535e-05	5.58531e-05	-3.24888e-06
																										776	776		0.0153584	0.016784	0.0750728	0.0750828	1.98687e-05	9.87837e-06	1.01649e-05	5.52218e-06	0	0	0	0	0	0			0.00142089	-2.32411e-09	0.00143552	-0.00143552	-1.46307e-05
																										777	777		0.00306956	0.0030495	0.0136402	0.013642	3.60997e-06	1.79498e-06	2.03158e-06	1.00343e-06	0	0	0	0	0	0			-2.10909e-05	-3.61635e-10	-1.82481e-05	1.82478e-05	-2.84278e-06
																										778	778		0.0147779	0.0152475	0.0682008	0.0682099	1.80499e-05	8.97905e-06	9.78069e-06	5.01944e-06	0	0	0	0	0	0			0.00046489	-1.93112e-09	0.000478721	-0.000478723	-1.38301e-05
																										779	779		0.00956115	0.00896812	0.0401139	0.0401192	1.06164e-05	5.28262e-06	6.32801e-06	2.95308e-06	0	0	0	0	0	0			-0.000596397	-9.46771e-10	-0.000587689	0.000587688	-8.70773e-06
																										780	780		0.00433976	0.00452291	0.0202305	0.0202332	5.35417e-06	2.66455e-06	2.87225e-06	1.48953e-06	0	0	0	0	0	0			0.000181768	-5.82134e-10	0.00018584	-0.000185841	-4.07175e-06
																										781	781		0.00710935	0.00673576	0.0301286	0.0301326	7.97372e-06	3.969e-06	4.7053e-06	2.21874e-06	0	0	0	0	0	0			-0.000376077	-7.26424e-10	-0.000369587	0.000369586	-6.49054e-06
																										782	782		0.00506616	0.0053333	0.0238554	0.0238585	6.3135e-06	3.14311e-06	3.35302e-06	1.75705e-06	0	0	0	0	0	0			0.000265547	-6.97321e-10	0.000270313	-0.000270313	-4.76566e-06
																										783	783		0.00562414	0.00538242	0.0240752	0.0240784	6.37165e-06	3.17258e-06	3.72232e-06	1.77353e-06	0	0	0	0	0	0			-0.000243666	-5.92603e-10	-0.000238519	0.000238518	-5.14727e-06
																										784	784		0.00612382	0.00651186	0.0291269	0.0291308	7.70866e-06	3.83905e-06	4.05303e-06	2.14609e-06	0	0	0	0	0	0			0.000386128	-8.64572e-10	0.000391904	-0.000391905	-5.77568e-06
																										785	785		0.00462855	0.00447436	0.0200135	0.0200162	5.2967e-06	2.63821e-06	3.06338e-06	1.4748e-06	0	0	0	0	0	0			-0.000155771	-5.02604e-10	-0.000151524	0.000151524	-4.24657e-06
																										786	786		0.00780468	0.00838305	0.0374966	0.0375015	9.92376e-06	4.94412e-06	5.16549e-06	2.76385e-06	0	0	0	0	0	0			0.000575975	-1.12974e-09	0.000583355	-0.000583356	-7.38016e-06
																										787	787		0.00391508	0.00382289	0.0170995	0.0171018	4.5255e-06	2.25491e-06	2.59118e-06	1.26053e-06	0	0	0	0	0	0			-9.35158e-05	-4.37846e-10	-8.9915e-05	8.99146e-05	-3.6008e-06
																										788	788		0.0108865	0.0118113	0.0528309	0.052838	1.39821e-05	6.9693e-06	7.20516e-06	3.89596e-06	0	0	0	0	0	0			0.000921564	-1.61498e-09	0.000931885	-0.000931886	-1.03204e-05
																										789	789		0.00337898	0.00333275	0.0149071	0.0149091	3.94527e-06	1.96669e-06	2.23636e-06	1.09941e-06	0	0	0	0	0	0			-4.73703e-05	-3.8894e-10	-4.42552e-05	4.42548e-05	-3.11514e-06
																										790	790		0.0154959	0.0166638	0.0745357	0.0745456	1.97264e-05	9.83841e-06	1.02559e-05	5.49984e-06	0	0	0	0	0	0			0.00116314	-2.24754e-09	0.00117778	-0.00117778	-1.46419e-05
																										791	791		0.00384473	0.00375861	0.016812	0.0168142	4.4494e-06	2.21935e-06	2.54462e-06	1.24066e-06	0	0	0	0	0	0			-8.74238e-05	-4.30987e-10	-8.38902e-05	8.38898e-05	-3.53357e-06
																										792	792		0.0114224	0.0124074	0.0554969	0.0555042	1.46877e-05	7.32891e-06	7.55986e-06	4.09699e-06	0	0	0	0	0	0			0.000981495	-1.69779e-09	0.000992315	-0.000992316	-1.082e-05
																										793	793		0.00332494	0.0032833	0.014686	0.0146879	3.88673e-06	1.9396e-06	2.2006e-06	1.08427e-06	0	0	0	0	0	0			-4.2759e-05	-3.83594e-10	-3.9696e-05	3.96956e-05	-3.06306e-06
																										794	794		0.0153806	0.0164166	0.0734298	0.0734395	1.94337e-05	9.70282e-06	1.01796e-05	5.42404e-06	0	0	0	0	0	0			0.00103116	-2.18719e-09	0.00104565	-0.00104565	-1.44843e-05
																										795	795		0.00433686	0.00420812	0.0188226	0.0188251	4.98152e-06	2.48747e-06	2.87033e-06	1.39054e-06	0	0	0	0	0	0			-0.000130226	-4.74966e-10	-0.000126253	0.000126252	-3.97336e-06
																										796	796		0.0087146	0.0093955	0.0420252	0.0420308	1.11223e-05	5.55536e-06	5.76771e-06	3.10554e-06	0	0	0	0	0	0			0.000678241	-1.27043e-09	0.000686469	-0.00068647	-8.22783e-06
																										797	797		0.0036985	0.00362496	0.0162142	0.0162164	4.29118e-06	2.14359e-06	2.44784e-06	1.19831e-06	0	0	0	0	0	0			-7.47942e-05	-4.17091e-10	-7.13975e-05	7.13971e-05	-3.3967e-06
																										798	798		0.0128104	0.0139509	0.0624009	0.0624091	1.65149e-05	8.25317e-06	8.47852e-06	4.61366e-06	0	0	0	0	0	0			0.00113657	-1.91362e-09	0.0011487	-0.0011487	-1.21246e-05
																										799	799		0.00321192	0.00317985	0.0142233	0.0142251	3.76427e-06	1.88134e-06	2.12579e-06	1.0517e-06	0	0	0	0	0	0			-3.31435e-05	-3.72728e-10	-3.01869e-05	3.01865e-05	-2.95664e-06
																										800	800		0.0151257	0.0158993	0.0711163	0.0711257	1.88214e-05	9.4112e-06	1.00109e-05	5.26102e-06	0	0	0	0	0	0			0.000768873	-2.06557e-09	0.000783031	-0.000783033	-1.4158e-05
																										801	801		0.00580807	0.00555008	0.0248252	0.0248285	6.57011e-06	3.28578e-06	3.84404e-06	1.8368e-06	0	0	0	0	0	0			-0.000259996	-6.06263e-10	-0.000254705	0.000254704	-5.29097e-06
																										802	802		0.0059358	0.00630242	0.0281902	0.0281939	7.46073e-06	3.73188e-06	3.92858e-06	2.08618e-06	0	0	0	0	0	0			0.000364779	-8.31537e-10	0.000370349	-0.00037035	-5.57042e-06
																										803	803		0.00475616	0.00459081	0.0205344	0.0205371	5.43454e-06	2.71875e-06	3.14784e-06	1.51982e-06	0	0	0	0	0	0			-0.000166981	-5.11733e-10	-0.000162638	0.000162638	-4.3433e-06
																										804	804		0.00749268	0.00803582	0.0359435	0.0359483	9.51271e-06	4.76007e-06	4.95899e-06	2.66096e-06	0	0	0	0	0	0			0.000540844	-1.07632e-09	0.000547893	-0.000547894	-7.04959e-06
																										805	805		0.00400873	0.00390845	0.0174823	0.0174846	4.62677e-06	2.31547e-06	2.65316e-06	1.29438e-06	0	0	0	0	0	0			-0.000101641	-4.44299e-10	-9.79711e-05	9.79707e-05	-3.66964e-06
																										806	806		0.0102712	0.0111271	0.0497704	0.049777	1.31721e-05	6.59414e-06	6.79797e-06	3.68624e-06	0	0	0	0	0	0			0.000852722	-1.5123e-09	0.00086241	-0.000862412	-9.68818e-06
																										807	807		0.00345058	0.00339825	0.0152002	0.0152022	4.0228e-06	2.01408e-06	2.28375e-06	1.1259e-06	0	0	0	0	0	0			-5.34935e-05	-3.93695e-10	-5.03273e-05	5.03269e-05	-3.16618e-06
																										808	808		0.0156421	0.0169913	0.0760008	0.0760108	2.01141e-05	1.00755e-05	1.03526e-05	5.63239e-06	0	0	0	0	0	0			0.00134456	-2.31729e-09	0.00135932	-0.00135932	-1.47565e-05
																										809	809		0.00332364	0.0032821	0.0146806	0.0146826	3.88531e-06	1.94641e-06	2.19973e-06	1.08808e-06	0	0	0	0	0	0			-4.26484e-05	-3.81959e-10	-3.95982e-05	3.95979e-05	-3.05017e-06
																										810	810		0.0153778	0.0164106	0.0734032	0.0734129	1.94266e-05	9.73683e-06	1.01777e-05	5.44305e-06	0	0	0	0	0	0			0.00102804	-2.17822e-09	0.00104247	-0.00104247	-1.44223e-05
																										811	811		0.00434997	0.00422008	0.0188762	0.0188787	4.99568e-06	2.5042e-06	2.87901e-06	1.39989e-06	0	0	0	0	0	0			-0.000131372	-4.742e-10	-0.000127402	0.000127402	-3.97012e-06
																										812	812		0.00866622	0.00934167	0.0417845	0.04179	1.10585e-05	5.54488e-06	5.73569e-06	3.09968e-06	0	0	0	0	0	0			0.000672811	-1.25851e-09	0.00068096	-0.000680961	-8.14841e-06
																										813	813		0.00370831	0.00363392	0.0162543	0.0162565	4.30179e-06	2.1572e-06	2.45433e-06	1.20591e-06	0	0	0	0	0	0			-7.56404e-05	-4.16302e-10	-7.22478e-05	7.22474e-05	-3.39259e-06
																										814	814		0.012703	0.0138313	0.0618664	0.0618746	1.63734e-05	8.21404e-06	8.40738e-06	4.59179e-06	0	0	0	0	0	0			0.00112457	-1.89037e-09	0.00113655	-0.00113655	-1.1973e-05
																										815	815		0.00321953	0.00318681	0.0142544	0.0142563	3.77251e-06	1.89274e-06	2.13083e-06	1.05807e-06	0	0	0	0	0	0			-3.37901e-05	-3.71951e-10	-3.0838e-05	3.08376e-05	-2.95215e-06
																										816	816		0.0151434	0.0159341	0.0712721	0.0712815	1.88626e-05	9.46817e-06	1.00226e-05	5.29287e-06	0	0	0	0	0	0			0.000785962	-2.06609e-09	0.000800084	-0.000800086	-1.41221e-05
																										817	817		0.00568266	0.00543575	0.0243139	0.0243171	6.43478e-06	3.23049e-06	3.76104e-06	1.8059e-06	0	0	0	0	0	0			-0.00024886	-5.92528e-10	-0.000243701	0.0002437	-5.15883e-06
																										818	818		0.00606134	0.00644225	0.0288157	0.0288195	7.62626e-06	3.82938e-06	4.01167e-06	2.14069e-06	0	0	0	0	0	0			0.000379038	-8.48358e-10	0.000384705	-0.000384706	-5.66701e-06
																										819	819		0.00466928	0.00451153	0.0201798	0.0201825	5.34068e-06	2.68208e-06	3.09034e-06	1.49933e-06	0	0	0	0	0	0			-0.000159348	-5.0185e-10	-0.000155099	0.000155098	-4.24911e-06
																										820	820		0.00770035	0.00826693	0.0369773	0.0369822	9.78628e-06	4.91584e-06	5.09643e-06	2.74804e-06	0	0	0	0	0	0			0.000564232	-1.10516e-09	0.00057145	-0.000571451	-7.21772e-06
																										821	821		0.00394505	0.00385026	0.017222	0.0172243	4.55789e-06	2.28978e-06	2.61101e-06	1.28003e-06	0	0	0	0	0	0			-9.61146e-05	-4.36781e-10	-9.25159e-05	9.25155e-05	-3.59865e-06
																										822	822		0.0106784	0.0115799	0.0517959	0.0518027	1.37081e-05	6.88899e-06	7.06742e-06	3.85106e-06	0	0	0	0	0	0			0.000898285	-1.57084e-09	0.000908319	-0.000908321	-1.00339e-05
																										823	823		0.00340193	0.00335374	0.0150011	0.0150031	3.97011e-06	1.99537e-06	2.25155e-06	1.11545e-06	0	0	0	0	0	0			-4.93322e-05	-3.8774e-10	-4.62218e-05	4.62214e-05	-3.11045e-06
																										824	824		0.0155436	0.0167688	0.0750055	0.0750153	1.98507e-05	9.98184e-06	1.02874e-05	5.58002e-06	0	0	0	0	0	0			0.0012205	-2.25611e-09	0.00123508	-0.00123508	-1.4574e-05
																										825	825		0.00366349	0.00359294	0.0160711	0.0160732	4.25328e-06	2.13897e-06	2.42466e-06	1.19572e-06	0	0	0	0	0	0			-7.17776e-05	-4.11029e-10	-6.84348e-05	6.84344e-05	-3.34283e-06
																										826	826		0.0132139	0.0143995	0.0644077	0.0644162	1.70459e-05	8.57601e-06	8.74553e-06	4.79414e-06	0	0	0	0	0	0			0.00118162	-1.96541e-09	0.00119404	-0.00119404	-1.24193e-05
																										827	827		0.00318471	0.00315494	0.0141119	0.0141137	3.73477e-06	1.87919e-06	2.10778e-06	1.0505e-06	0	0	0	0	0	0			-3.08358e-05	-3.67712e-10	-2.79233e-05	2.79229e-05	-2.9125e-06
																										828	828		0.0150615	0.0157747	0.0705594	0.0705686	1.86739e-05	9.40032e-06	9.96835e-06	5.25494e-06	0	0	0	0	0	0			0.000708529	-2.0249e-09	0.000722514	-0.000722516	-1.3985e-05
																										829	829		0.00629867	0.00599718	0.0268252	0.0268287	7.09938e-06	3.57441e-06	4.16873e-06	1.99816e-06	0	0	0	0	0	0			-0.000303658	-6.4534e-10	-0.000297963	0.000297963	-5.69489e-06
																										830	830		0.00553151	0.00585198	0.0261755	0.026179	6.9275e-06	3.48847e-06	3.661e-06	1.95011e-06	0	0	0	0	0	0			0.000318758	-7.63072e-10	0.000323907	-0.000323908	-5.14915e-06
																										831	831		0.00509045	0.00489575	0.0218985	0.0219014	5.79553e-06	2.91887e-06	3.36908e-06	1.6317e-06	0	0	0	0	0	0			-0.000196433	-5.37799e-10	-0.00019182	0.000191819	-4.61351e-06
																										832	832		0.00684158	0.00731106	0.0327019	0.0327062	8.65473e-06	4.35981e-06	4.52805e-06	2.43721e-06	0	0	0	0	0	0			0.00046739	-9.68021e-10	0.000473775	-0.000473776	-6.3848e-06
																										833	833		0.00425094	0.00412965	0.0184718	0.0184742	4.88863e-06	2.46294e-06	2.81346e-06	1.37683e-06	0	0	0	0	0	0			-0.000122725	-4.62801e-10	-0.000118863	0.000118863	-3.86185e-06
																										834	834		0.00905319	0.00977216	0.0437102	0.0437159	1.15682e-05	5.82982e-06	5.9918e-06	3.25897e-06	0	0	0	0	0	0			0.000716238	-1.31326e-09	0.000724708	-0.000724709	-8.46985e-06
																										835	835		0.00363403	0.003566	0.0159506	0.0159527	4.22138e-06	2.12761e-06	2.40516e-06	1.18937e-06	0	0	0	0	0	0			-6.92411e-05	-4.07438e-10	-6.59319e-05	6.59315e-05	-3.30915e-06
																										836	836		0.0135803	0.0148069	0.0662302	0.0662389	1.75282e-05	8.83817e-06	8.98805e-06	4.94069e-06	0	0	0	0	0	0			0.00122252	-2.0187e-09	0.00123526	-0.00123526	-1.27354e-05
																										837	837		0.00316178	0.00313394	0.014018	0.0140198	3.70991e-06	1.8708e-06	2.0926e-06	1.04581e-06	0	0	0	0	0	0			-2.88918e-05	-3.64809e-10	-2.60063e-05	2.60059e-05	-2.88553e-06
																										838	838		0.0150065	0.0156697	0.0700898	0.070099	1.85496e-05	9.35834e-06	9.93198e-06	5.23147e-06	0	0	0	0	0	0			0.000658482	-1.99743e-09	0.000672372	-0.000672374	-1.38898e-05
																										839	839		0.0067731	0.00642943	0.0287587	0.0287624	7.61107e-06	3.84054e-06	4.48273e-06	2.14692e-06	0	0	0	0	0	0			-0.000346005	-6.85699e-10	-0.000339899	0.000339899	-6.10565e-06
																										840	840		0.00523598	0.0055226	0.0247023	0.0247055	6.53758e-06	3.29938e-06	3.4654e-06	1.84441e-06	0	0	0	0	0	0			0.000285	-7.15224e-10	0.000289859	-0.00028986	-4.85847e-06
																										841	841		0.00540553	0.00518309	0.0231838	0.0231868	6.13567e-06	3.09702e-06	3.57761e-06	1.73129e-06	0	0	0	0	0	0			-0.000224291	-5.64438e-10	-0.000219407	0.000219406	-4.88441e-06
																										842	842		0.00638196	0.00679931	0.0304129	0.0304169	8.04893e-06	4.06355e-06	4.22386e-06	2.2716e-06	0	0	0	0	0	0			0.000415397	-8.94281e-10	0.000421333	-0.000421334	-5.93674e-06
																										843	843		0.0044752	0.00433438	0.0193876	0.0193901	5.13098e-06	2.59074e-06	2.96188e-06	1.44827e-06	0	0	0	0	0	0			-0.000142328	-4.81661e-10	-0.000138275	0.000138274	-4.05337e-06
																										844	844		0.00824299	0.00887075	0.0396783	0.0396835	1.05011e-05	5.30358e-06	5.45557e-06	2.96479e-06	0	0	0	0	0	0			0.000625271	-1.1844e-09	0.000632958	-0.000632959	-7.68709e-06
																										845	845		0.00380166	0.00371923	0.016636	0.0166382	4.40277e-06	2.22387e-06	2.5161e-06	1.24318e-06	0	0	0	0	0	0			-8.37001e-05	-4.21476e-10	-8.02487e-05	8.02483e-05	-3.4514e-06
																										846	846		0.0117881	0.012814	0.0573163	0.0573238	1.51691e-05	7.66485e-06	7.80189e-06	4.28478e-06	0	0	0	0	0	0			0.00102238	-1.736e-09	0.0010334	-0.0010334	-1.10196e-05
																										847	847		0.00329174	0.0032529	0.0145501	0.014552	3.85074e-06	1.94594e-06	2.17862e-06	1.08782e-06	0	0	0	0	0	0			-3.9932e-05	-3.75667e-10	-3.69368e-05	3.69364e-05	-2.99522e-06
																										848	848		0.0153077	0.0162646	0.0727505	0.07276	1.92538e-05	9.73437e-06	1.01313e-05	5.44168e-06	0	0	0	0	0	0			0.000952233	-2.12739e-09	0.000966439	-0.000966442	-1.42069e-05
																										849	849		0.00469529	0.00453525	0.020286	0.0202887	5.36876e-06	2.71471e-06	3.10754e-06	1.51757e-06	0	0	0	0	0	0			-0.000161633	-5.00435e-10	-0.00015739	0.000157389	-4.24352e-06
																										850	850		0.00763609	0.0081954	0.0366575	0.0366623	9.70159e-06	4.90677e-06	5.05389e-06	2.74297e-06	0	0	0	0	0	0			0.000556998	-1.08833e-09	0.000564103	-0.000564104	-7.10466e-06
																										851	851		0.00396414	0.0038677	0.0173001	0.0173024	4.57853e-06	2.31594e-06	2.62364e-06	1.29465e-06	0	0	0	0	0	0			-9.77717e-05	-4.35307e-10	-9.41806e-05	9.41801e-05	-3.59114e-06
																										852	852		0.0105514	0.0114386	0.0511644	0.0511711	1.35409e-05	6.85163e-06	6.98338e-06	3.83018e-06	0	0	0	0	0	0			0.00088408	-1.54156e-09	0.000893921	-0.000893923	-9.84093e-06
																										853	853		0.00341654	0.00336709	0.0150609	0.0150629	3.98591e-06	2.01705e-06	2.26121e-06	1.12757e-06	0	0	0	0	0	0			-5.05816e-05	-3.86283e-10	-4.74795e-05	4.74791e-05	-3.10212e-06
																										854	854		0.0155735	0.0168355	0.0753044	0.0753143	1.99297e-05	1.00902e-05	1.03072e-05	5.64061e-06	0	0	0	0	0	0			0.00125741	-2.25819e-09	0.00127191	-0.00127192	-1.45038e-05
																										855	855		0.00355547	0.00349417	0.0156293	0.0156314	4.13634e-06	2.09441e-06	2.35316e-06	1.17081e-06	0	0	0	0	0	0			-6.24882e-05	-3.98443e-10	-5.92643e-05	5.92639e-05	-3.22388e-06
																										856	856		0.0147005	0.0160523	0.0718011	0.0718105	1.90025e-05	9.62627e-06	9.72939e-06	5.38125e-06	0	0	0	0	0	0			0.00134751	-2.18428e-09	0.00136123	-0.00136123	-1.37222e-05
																										857	857		0.00310045	0.00307777	0.0137668	0.0137686	3.64341e-06	1.84584e-06	2.05201e-06	1.03186e-06	0	0	0	0	0	0			-2.37016e-05	-3.57555e-10	-2.08843e-05	2.08839e-05	-2.81736e-06
																										858	858		0.0148558	0.0153889	0.0688338	0.0688427	1.82171e-05	9.23336e-06	9.8322e-06	5.16161e-06	0	0	0	0	0	0			0.000528387	-1.92733e-09	0.000542039	-0.000542041	-1.36524e-05
																										859	859		0.00842293	0.00793191	0.0354794	0.035484	9.38968e-06	4.76027e-06	5.57465e-06	2.66107e-06	0	0	0	0	0	0			-0.000493934	-8.26894e-10	-0.000486391	0.000486391	-7.54217e-06
																										860	860		0.00459787	0.00481096	0.0215192	0.021522	5.69514e-06	2.88765e-06	3.04306e-06	1.61425e-06	0	0	0	0	0	0			0.000211664	-6.12405e-10	0.000215899	-0.0002159	-4.23569e-06
																										861	861		0.00644265	0.00612835	0.027412	0.0274156	7.25465e-06	3.67904e-06	4.26401e-06	2.05665e-06	0	0	0	0	0	0			-0.000316499	-6.52773e-10	-0.000310716	0.000310716	-5.78233e-06
																										862	862		0.00543362	0.00574288	0.0256876	0.025691	6.79833e-06	3.4482e-06	3.5962e-06	1.9276e-06	0	0	0	0	0	0			0.000307589	-7.42712e-10	0.000312607	-0.000312607	-5.01799e-06
																										863	863		0.0051869	0.00498371	0.0222921	0.022295	5.89964e-06	2.99281e-06	3.43291e-06	1.67303e-06	0	0	0	0	0	0			-0.000204953	-5.4204e-10	-0.000200287	0.000200286	-4.66618e-06
																										864	864		0.00668785	0.00713989	0.0319364	0.0319405	8.45209e-06	4.28851e-06	4.4263e-06	2.39735e-06	0	0	0	0	0	0			0.000450015	-9.37751e-10	0.000456207	-0.000456208	-6.1916e-06
																										865	865		0.00432	0.0041927	0.0187539	0.0187563	4.96325e-06	2.51861e-06	2.85916e-06	1.40795e-06	0	0	0	0	0	0			-0.000128755	-4.65317e-10	-0.00012486	0.000124859	-3.89539e-06
																										866	866		0.00877783	0.0094658	0.04234	0.0423456	1.12055e-05	5.68779e-06	5.80954e-06	3.17957e-06	0	0	0	0	0	0			0.000685341	-1.26204e-09	0.000693488	-0.000693489	-8.14638e-06
																										867	867		0.00368587	0.00361339	0.0161626	0.0161647	4.27748e-06	2.17143e-06	2.43946e-06	1.21387e-06	0	0	0	0	0	0			-7.37071e-05	-4.08944e-10	-7.03758e-05	7.03754e-05	-3.33123e-06
																										868	868		0.0129519	0.0141081	0.0631048	0.063113	1.67009e-05	8.48158e-06	8.57211e-06	4.74135e-06	0	0	0	0	0	0			0.00115237	-1.90851e-09	0.00116442	-0.00116442	-1.20482e-05
																										869	869		0.00320211	0.00317085	0.0141831	0.014185	3.7536e-06	1.90644e-06	2.11929e-06	1.06573e-06	0	0	0	0	0	0			-3.23125e-05	-3.65692e-10	-2.94121e-05	2.94117e-05	-2.90035e-06
																										870	870		0.0151026	0.0158543	0.0709157	0.0709249	1.87681e-05	9.53661e-06	9.99554e-06	5.33112e-06	0	0	0	0	0	0			0.000747026	-2.02476e-09	0.00076092	-0.000760922	-1.38939e-05
																										871	871		0.00597654	0.0057036	0.0255122	0.0255155	6.75184e-06	3.43137e-06	3.95552e-06	1.9182e-06	0	0	0	0	0	0			-0.000274975	-6.10302e-10	-0.000269618	0.000269617	-5.35718e-06
																										872	872		0.00578274	0.00613188	0.0274276	0.0274312	7.25882e-06	3.68967e-06	3.82725e-06	2.06259e-06	0	0	0	0	0	0			0.000347376	-7.95536e-10	0.000352709	-0.00035271	-5.33301e-06
																										873	873		0.00487194	0.00469642	0.021007	0.0210098	5.55955e-06	2.82632e-06	3.22446e-06	1.57996e-06	0	0	0	0	0	0			-0.000177171	-5.1304e-10	-0.000172793	0.000172793	-4.37721e-06
																										874	874		0.00724306	0.00775795	0.034701	0.0347055	9.18374e-06	4.66979e-06	4.79376e-06	2.61049e-06	0	0	0	0	0	0			0.000512709	-1.02205e-09	0.000519405	-0.000519406	-6.69619e-06
																										875	875		0.00409313	0.00398552	0.0178272	0.0178295	4.71799e-06	2.3993e-06	2.709e-06	1.34125e-06	0	0	0	0	0	0			-0.000108978	-4.44195e-10	-0.000105292	0.000105291	-3.68599e-06
																										876	876		0.00979409	0.0105963	0.0473968	0.0474029	1.25437e-05	6.38097e-06	6.48214e-06	3.56707e-06	0	0	0	0	0	0			0.000799291	-1.41692e-09	0.000808367	-0.000808369	-9.07641e-06
																										877	877		0.00351478	0.00345695	0.0154629	0.0154649	4.09228e-06	2.08195e-06	2.32623e-06	1.16384e-06	0	0	0	0	0	0			-5.89966e-05	-3.92826e-10	-5.58243e-05	5.58239e-05	-3.17233e-06
																										878	878		0.0153799	0.0168077	0.0751801	0.0751899	1.98967e-05	1.01273e-05	1.01791e-05	5.66134e-06	0	0	0	0	0	0			0.00142329	-2.28005e-09	0.00143757	-0.00143757	-1.42848e-05
																										879	879		0.00306857	0.00304856	0.0136362	0.0136379	3.60884e-06	1.83704e-06	2.03091e-06	1.02694e-06	0	0	0	0	0	0			-2.10095e-05	-3.52939e-10	-1.82341e-05	1.82337e-05	-2.77541e-06
																										880	880		0.0147753	0.0152429	0.0681809	0.0681897	1.80442e-05	9.18925e-06	9.77889e-06	5.13695e-06	0	0	0	0	0	0			0.000462931	-1.88715e-09	0.000476427	-0.000476428	-1.3495e-05
																										881	881		0.00960099	0.00900432	0.0402764	0.0402816	1.06592e-05	5.42972e-06	6.35433e-06	3.03531e-06	0	0	0	0	0	0			-0.000599991	-9.24949e-10	-0.000591444	0.000591443	-8.54755e-06
																										882	882		0.00433222	0.00451447	0.0201931	0.0201957	5.34415e-06	2.72263e-06	2.86724e-06	1.522e-06	0	0	0	0	0	0			0.000180897	-5.68205e-10	0.000184863	-0.000184864	-3.9662e-06
																										883	883		0.007132	0.00675634	0.0302211	0.030225	7.99804e-06	4.07547e-06	4.72025e-06	2.27826e-06	0	0	0	0	0	0			-0.000378107	-7.09409e-10	-0.000371743	0.000371743	-6.36385e-06
																										884	884		0.00505558	0.00532147	0.0238028	0.0238059	6.29947e-06	3.21044e-06	3.34599e-06	1.79469e-06	0	0	0	0	0	0			0.000264337	-6.80643e-10	0.000268977	-0.000268978	-4.63966e-06
																										885	885		0.00563872	0.00539567	0.0241348	0.0241379	6.3873e-06	3.25571e-06	3.73193e-06	1.82e-06	0	0	0	0	0	0			-0.000244962	-5.78707e-10	-0.000239919	0.000239918	-5.04296e-06
																										886	886		0.0061079	0.00649408	0.0290478	0.0290515	7.68758e-06	3.9192e-06	4.04246e-06	2.1909e-06	0	0	0	0	0	0			0.000384325	-8.43754e-10	0.000389944	-0.000389945	-5.61909e-06
																										887	887		0.0046387	0.00448359	0.0200551	0.0200577	5.3076e-06	2.70622e-06	3.07008e-06	1.51282e-06	0	0	0	0	0	0			-0.000156664	-4.90887e-10	-0.000152506	0.000152506	-4.15815e-06
																										888	888		0.00777805	0.00835336	0.0373643	0.0373691	9.88857e-06	5.04314e-06	5.14783e-06	2.8192e-06	0	0	0	0	0	0			0.000572981	-1.10201e-09	0.000580154	-0.000580155	-7.17296e-06
																										889	889		0.00392255	0.00382969	0.0171302	0.0171324	4.53352e-06	2.31234e-06	2.5961e-06	1.29264e-06	0	0	0	0	0	0			-9.41657e-05	-4.27736e-10	-9.06415e-05	9.06411e-05	-3.52422e-06
																										890	890		0.0108332	0.011752	0.0525662	0.052573	1.39118e-05	7.09814e-06	7.16984e-06	3.96798e-06	0	0	0	0	0	0			0.000915606	-1.5735e-09	0.00092562	-0.000925622	-1.0014e-05
																										891	891		0.0033847	0.00333795	0.0149306	0.0149326	3.95141e-06	2.0163e-06	2.24013e-06	1.12715e-06	0	0	0	0	0	0			-4.78615e-05	-3.80064e-10	-4.48138e-05	4.48134e-05	-3.04772e-06
																										892	892		0.0155078	0.0166899	0.0746531	0.0746628	1.97572e-05	1.00864e-05	1.02637e-05	5.63845e-06	0	0	0	0	0	0			0.00117743	-2.20681e-09	0.00119173	-0.00119173	-1.42939e-05
																										893	893		0.00379787	0.00371575	0.0166205	0.0166227	4.39864e-06	2.24582e-06	2.51358e-06	1.25545e-06	0	0	0	0	0	0			-8.33739e-05	-4.16285e-10	-7.99633e-05	7.99629e-05	-3.41054e-06
																										894	894		0.0118216	0.0128512	0.0574832	0.0574906	1.52131e-05	7.7702e-06	7.82404e-06	4.34368e-06	0	0	0	0	0	0			0.00102612	-1.72444e-09	0.00103704	-0.00103705	-1.09215e-05
																										895	895		0.00328882	0.00325021	0.0145382	0.01454	3.84754e-06	1.96535e-06	2.17667e-06	1.09866e-06	0	0	0	0	0	0			-3.9684e-05	-3.71162e-10	-3.67242e-05	3.67238e-05	-2.95984e-06
																										896	896		0.0153011	0.0162511	0.0726908	0.0727002	1.92378e-05	9.83133e-06	1.01269e-05	5.49588e-06	0	0	0	0	0	0			0.000945383	-2.10312e-09	0.000959419	-0.000959421	-1.40354e-05
																										897	897		0.00472914	0.00456611	0.0204242	0.0204269	5.40529e-06	2.76269e-06	3.12993e-06	1.54439e-06	0	0	0	0	0	0			-0.000164609	-4.97479e-10	-0.000160381	0.00016038	-4.22764e-06
																										898	898		0.00755508	0.00810521	0.0362544	0.0362591	9.59481e-06	4.90512e-06	5.00026e-06	2.74205e-06	0	0	0	0	0	0			0.000547876	-1.06514e-09	0.000554823	-0.000554824	-6.94683e-06
																										899	899		0.00398895	0.00389035	0.0174015	0.0174038	4.60533e-06	2.35463e-06	2.64005e-06	1.31628e-06	0	0	0	0	0	0			-9.99258e-05	-4.32442e-10	-9.63517e-05	9.63513e-05	-3.57404e-06
																										900	900		0.0103926	0.011262	0.0503746	0.0503811	1.33318e-05	6.8185e-06	6.87827e-06	3.81166e-06	0	0	0	0	0	0			0.000866312	-1.50219e-09	0.000875891	-0.000875892	-9.57839e-06
																										901	901		0.00343549	0.00338441	0.0151385	0.0151404	4.00641e-06	2.04927e-06	2.27374e-06	1.14557e-06	0	0	0	0	0	0			-5.22038e-05	-3.83567e-10	-4.91189e-05	4.91185e-05	-3.08493e-06
																										902	902		0.0156118	0.0169222	0.0756923	0.0757021	2.00322e-05	1.02513e-05	1.03325e-05	5.73066e-06	0	0	0	0	0	0			0.00130577	-2.25687e-09	0.00132015	-0.00132015	-1.43805e-05
																										903	903		0.00342303	0.00337301	0.0150875	0.0150894	3.99292e-06	2.04354e-06	2.2655e-06	1.14237e-06	0	0	0	0	0	0			-5.1138e-05	-3.8223e-10	-4.80659e-05	4.80655e-05	-3.07212e-06
																										904	904		0.0155866	0.0168652	0.0754374	0.0754472	1.99647e-05	1.02227e-05	1.03159e-05	5.71464e-06	0	0	0	0	0	0			0.00127394	-2.24213e-09	0.00128828	-0.00128829	-1.4341e-05
																										905	905		0.00350906	0.00345171	0.0154395	0.0154415	4.08607e-06	2.09243e-06	2.32244e-06	1.1697e-06	0	0	0	0	0	0			-5.85065e-05	-3.89564e-10	-5.53605e-05	5.53601e-05	-3.14599e-06
																										906	906		0.0154817	0.0169208	0.0756864	0.0756962	2.00306e-05	1.02623e-05	1.02464e-05	5.73681e-06	0	0	0	0	0	0			0.00143464	-2.28229e-09	0.00144891	-0.00144892	-1.42756e-05
																										907	907		0.00306408	0.00304444	0.0136178	0.0136196	3.60396e-06	1.84659e-06	2.02793e-06	1.03227e-06	0	0	0	0	0	0			-2.06311e-05	-3.5011e-10	-1.78785e-05	1.78781e-05	-2.75268e-06
																										908	908		0.0147638	0.0152223	0.068089	0.0680977	1.80198e-05	9.23693e-06	9.77127e-06	5.1636e-06	0	0	0	0	0	0			0.000453844	-1.87063e-09	0.000467233	-0.000467235	-1.33887e-05
																										909	909		0.00979121	0.00917743	0.0410508	0.0410561	1.08641e-05	5.57036e-06	6.48021e-06	3.11393e-06	0	0	0	0	0	0			-0.00061714	-9.34196e-10	-0.000608481	0.00060848	-8.65907e-06
																										910	910		0.00429773	0.00447595	0.0200209	0.0200235	5.29855e-06	2.71708e-06	2.84441e-06	1.51889e-06	0	0	0	0	0	0			0.000176891	-5.59255e-10	0.000180797	-0.000180798	-3.90643e-06
																										911	911		0.0072396	0.00685432	0.0306595	0.0306635	8.11403e-06	4.16165e-06	4.79145e-06	2.32643e-06	0	0	0	0	0	0			-0.000387742	-7.13332e-10	-0.000381325	0.000381324	-6.41668e-06
																										912	912		0.00500719	0.00526751	0.0235615	0.0235645	6.23558e-06	3.19868e-06	3.31396e-06	1.78812e-06	0	0	0	0	0	0			0.000258787	-6.6892e-10	0.000263349	-0.00026335	-4.56208e-06
																										913	913		0.00570778	0.00545861	0.0244164	0.0244196	6.4618e-06	3.31524e-06	3.77763e-06	1.85328e-06	0	0	0	0	0	0			-0.000251092	-5.80397e-10	-0.000246021	0.000246021	-5.07034e-06
																										914	914		0.00603521	0.0064131	0.0286857	0.0286894	7.59171e-06	3.89564e-06	3.99434e-06	2.17773e-06	0	0	0	0	0	0			0.000376074	-8.27373e-10	0.000381586	-0.000381587	-5.51185e-06
																										915	915		0.00468672	0.0045274	0.0202511	0.0202537	5.35946e-06	2.75053e-06	3.10186e-06	1.53759e-06	0	0	0	0	0	0			-0.000160882	-4.91494e-10	-0.00015671	0.000156709	-4.1727e-06
																										916	916		0.00765692	0.00821854	0.0367614	0.0367661	9.72896e-06	4.99416e-06	5.06765e-06	2.79182e-06	0	0	0	0	0	0			0.000559345	-1.07673e-09	0.000566355	-0.000566356	-7.00956e-06
																										917	917		0.00395785	0.00386193	0.0172745	0.0172767	4.57168e-06	2.34704e-06	2.61946e-06	1.31203e-06	0	0	0	0	0	0			-9.72274e-05	-4.27771e-10	-9.36958e-05	9.36953e-05	-3.53165e-06
																										918	918		0.0105925	0.0114843	0.051369	0.0513756	1.35949e-05	6.98167e-06	7.01053e-06	3.90287e-06	0	0	0	0	0	0			0.00088868	-1.52721e-09	0.000898399	-0.000898401	-9.71935e-06
																										919	919		0.00341172	0.00336267	0.0150412	0.0150432	3.98066e-06	2.04447e-06	2.25801e-06	1.14289e-06	0	0	0	0	0	0			-5.01716e-05	-3.79781e-10	-4.71206e-05	4.71202e-05	-3.05093e-06
																										920	920		0.0155636	0.0168134	0.0752062	0.0752159	1.99034e-05	1.02273e-05	1.03006e-05	5.71721e-06	0	0	0	0	0	0			0.00124527	-2.22261e-09	0.00125952	-0.00125953	-1.42573e-05
																										921	921		0.00359026	0.00352596	0.0157717	0.0157737	4.17397e-06	2.14498e-06	2.37618e-06	1.19908e-06	0	0	0	0	0	0			-6.5479e-05	-3.95182e-10	-6.22733e-05	6.22729e-05	-3.20569e-06
																										922	922		0.0141757	0.0154688	0.0691918	0.0692007	1.83117e-05	9.4144e-06	9.38207e-06	5.26281e-06	0	0	0	0	0	0			0.00128897	-2.07495e-09	0.00130199	-0.00130199	-1.30145e-05
																										923	923		0.00312764	0.00310265	0.0138782	0.01388	3.67287e-06	1.88845e-06	2.07e-06	1.05568e-06	0	0	0	0	0	0			-2.60032e-05	-3.544e-10	-2.32048e-05	2.32045e-05	-2.79838e-06
																										924	924		0.0149233	0.0155133	0.069391	0.0693999	1.83644e-05	9.44642e-06	9.87681e-06	5.28071e-06	0	0	0	0	0	0			0.000585444	-1.92644e-09	0.000598956	-0.000598958	-1.35121e-05
																										925	925		0.00760961	0.0071913	0.0321669	0.032171	8.51293e-06	4.37984e-06	5.03634e-06	2.4484e-06	0	0	0	0	0	0			-0.000420902	-7.42599e-10	-0.000414182	0.000414181	-6.72028e-06
																										926	926		0.00485745	0.00510051	0.0228146	0.0228175	6.03789e-06	3.10689e-06	3.21485e-06	1.7368e-06	0	0	0	0	0	0			0.000241584	-6.43818e-10	0.000245993	-0.000245993	-4.4084e-06
																										927	927		0.00594236	0.00567242	0.0253729	0.0253762	6.71491e-06	3.45582e-06	3.93289e-06	1.93186e-06	0	0	0	0	0	0			-0.000271936	-5.98579e-10	-0.000266677	0.000266676	-5.25952e-06
																										928	928		0.00581238	0.00616487	0.0275754	0.027579	7.29787e-06	3.75648e-06	3.84686e-06	2.09994e-06	0	0	0	0	0	0			0.00035075	-7.90667e-10	0.000356038	-0.000356039	-5.28752e-06
																										929	929		0.00484853	0.00467504	0.0209115	0.0209142	5.53422e-06	2.84904e-06	3.20895e-06	1.59266e-06	0	0	0	0	0	0			-0.000175111	-5.03791e-10	-0.00017081	0.000170809	-4.30096e-06
																										930	930		0.00729111	0.00781141	0.0349404	0.0349448	9.247e-06	4.76144e-06	4.82554e-06	2.66173e-06	0	0	0	0	0	0			0.00051813	-1.0175e-09	0.000524778	-0.000524779	-6.64836e-06
																										931	931		0.0040761	0.00396995	0.0177577	0.0177599	4.69955e-06	2.42015e-06	2.69772e-06	1.35291e-06	0	0	0	0	0	0			-0.000107498	-4.36589e-10	-0.000103874	0.000103874	-3.62378e-06
																										932	932		0.00988497	0.0106973	0.0478491	0.0478552	1.26633e-05	6.52324e-06	6.54226e-06	3.6466e-06	0	0	0	0	0	0			0.000809472	-1.41456e-09	0.000818507	-0.000818508	-9.03432e-06
																										933	933		0.00350185	0.00344511	0.01541	0.015412	4.07826e-06	2.10103e-06	2.31766e-06	1.17451e-06	0	0	0	0	0	0			-5.78891e-05	-3.86385e-10	-5.47691e-05	5.47687e-05	-3.11999e-06
																										934	934		0.0156124	0.0170661	0.0763364	0.0763461	2.02025e-05	1.04129e-05	1.03329e-05	5.82097e-06	0	0	0	0	0	0			0.00144921	-2.28976e-09	0.00146351	-0.00146351	-1.42992e-05
																										935	935		0.00305842	0.00303925	0.0135946	0.0135964	3.59781e-06	1.85456e-06	2.02418e-06	1.03673e-06	0	0	0	0	0	0			-2.01544e-05	-3.47364e-10	-1.74241e-05	1.74237e-05	-2.73035e-06
																										936	936		0.0147493	0.0151963	0.0679732	0.0679819	1.79891e-05	9.27677e-06	9.76166e-06	5.18587e-06	0	0	0	0	0	0			0.000442433	-1.85391e-09	0.000455719	-0.000455721	-1.32863e-05
																										937	937		0.0100411	0.00940485	0.0420682	0.0420736	1.11333e-05	5.74282e-06	6.64558e-06	3.21034e-06	0	0	0	0	0	0			-0.000639677	-9.48824e-10	-0.000630852	0.000630851	-8.82476e-06
																										938	938		0.00425519	0.00442844	0.0198084	0.019811	5.24231e-06	2.70444e-06	2.81625e-06	1.51183e-06	0	0	0	0	0	0			0.000171944	-5.49382e-10	0.000175786	-0.000175786	-3.84174e-06
																										939	939		0.00737944	0.00698167	0.0312293	0.0312333	8.26477e-06	4.26453e-06	4.884e-06	2.38395e-06	0	0	0	0	0	0			-0.000400269	-7.20271e-10	-0.00039377	0.000393769	-6.49957e-06
																										940	940		0.00494772	0.00520118	0.0232649	0.0232679	6.15706e-06	3.17743e-06	3.27459e-06	1.77624e-06	0	0	0	0	0	0			0.00025196	-6.55882e-10	0.000256438	-0.000256438	-4.47733e-06
																										941	941		0.00579696	0.00553989	0.0247801	0.0247833	6.55802e-06	3.38488e-06	3.83665e-06	1.89221e-06	0	0	0	0	0	0			-0.000259013	-5.8404e-10	-0.000253896	0.000253895	-5.117e-06
																										942	942		0.00594633	0.00631409	0.0282429	0.0282465	7.4745e-06	3.85859e-06	3.93551e-06	2.15702e-06	0	0	0	0	0	0			0.000365979	-8.09008e-10	0.000371373	-0.000371374	-5.39359e-06
																										943	943		0.00474848	0.00458375	0.0205032	0.0205059	5.42615e-06	2.80153e-06	3.14273e-06	1.5661e-06	0	0	0	0	0	0			-0.00016631	-4.93483e-10	-0.000162109	0.000162109	-4.20076e-06
																										944	944		0.00751003	0.00805505	0.0360302	0.0360348	9.53541e-06	4.92424e-06	4.97042e-06	2.75273e-06	0	0	0	0	0	0			0.000542802	-1.0482e-09	0.00054963	-0.000549631	-6.82781e-06
																										945	945		0.00400311	0.00390326	0.0174594	0.0174616	4.62061e-06	2.38642e-06	2.64941e-06	1.33405e-06	0	0	0	0	0	0			-0.000101156	-4.28844e-10	-9.76066e-05	9.76062e-05	-3.54912e-06
																										946	946		0.010305	0.0111645	0.0499386	0.049945	1.32163e-05	6.82797e-06	6.82022e-06	3.81695e-06	0	0	0	0	0	0			0.0008565	-1.47485e-09	0.00086589	-0.000865892	-9.3901e-06
																										947	947		0.00344629	0.00339428	0.0151827	0.0151846	4.01808e-06	2.07607e-06	2.28088e-06	1.16056e-06	0	0	0	0	0	0			-5.31291e-05	-3.80312e-10	-5.00672e-05	5.00668e-05	-3.06195e-06
																										948	948		0.0156334	0.0169715	0.0759135	0.0759232	2.00905e-05	1.03853e-05	1.03468e-05	5.80557e-06	0	0	0	0	0	0			0.00133358	-2.24763e-09	0.00134782	-0.00134782	-1.42442e-05
																										949	949		0.00335113	0.00330722	0.0147933	0.0147952	3.91503e-06	2.02397e-06	2.21791e-06	1.13143e-06	0	0	0	0	0	0			-4.49971e-05	-3.71797e-10	-4.20199e-05	4.20196e-05	-2.97716e-06
																										950	950		0.0154369	0.0165362	0.0739665	0.0739759	1.95752e-05	1.01245e-05	1.02167e-05	5.65979e-06	0	0	0	0	0	0			0.00109472	-2.14445e-09	0.00110872	-0.00110873	-1.40055e-05
																										951	951		0.00408514	0.0039782	0.0177946	0.0177969	4.70931e-06	2.43598e-06	2.7037e-06	1.36176e-06	0	0	0	0	0	0			-0.000108285	-4.35194e-10	-0.00010467	0.00010467	-3.61484e-06
																										952	952		0.00983625	0.0106431	0.0476067	0.0476128	1.25991e-05	6.51907e-06	6.51e-06	3.64427e-06	0	0	0	0	0	0			0.000804016	-1.40126e-09	0.00081296	-0.000812962	-8.9444e-06
																										953	953		0.00350872	0.00345138	0.0154381	0.0154401	4.08568e-06	2.11422e-06	2.3222e-06	1.18189e-06	0	0	0	0	0	0			-5.84783e-05	-3.85093e-10	-5.53669e-05	5.53665e-05	-3.11138e-06
																										954	954		0.0154875	0.0169272	0.0757153	0.075725	2.00381e-05	1.0374e-05	1.02502e-05	5.79924e-06	0	0	0	0	0	0			0.00143528	-2.2614e-09	0.00144939	-0.0014494	-1.41127e-05
																										955	955		0.00306381	0.00304418	0.0136167	0.0136185	3.60365e-06	1.86582e-06	2.02774e-06	1.04303e-06	0	0	0	0	0	0			-2.06095e-05	-3.46171e-10	-1.78873e-05	1.7887e-05	-2.7222e-06
																										956	956		0.0147631	0.015221	0.0680836	0.0680923	1.80183e-05	9.33305e-06	9.77076e-06	5.21734e-06	0	0	0	0	0	0			0.000453326	-1.8508e-09	0.000466562	-0.000466564	-1.32368e-05
																										957	957		0.00980219	0.0091874	0.0410957	0.0411009	1.08759e-05	5.63489e-06	6.48746e-06	3.15e-06	0	0	0	0	0	0			-0.000618132	-9.23337e-10	-0.000609555	0.000609554	-8.57751e-06
																										958	958		0.00429577	0.00447375	0.0200111	0.0200137	5.29593e-06	2.74421e-06	2.8431e-06	1.53406e-06	0	0	0	0	0	0			0.000176664	-5.53202e-10	0.000180524	-0.000180525	-3.86021e-06
																										959	959		0.00724577	0.00685992	0.0306847	0.0306887	8.12064e-06	4.2087e-06	4.79553e-06	2.35274e-06	0	0	0	0	0	0			-0.000388296	-7.05053e-10	-0.000381942	0.000381941	-6.35402e-06
																										960	960		0.00500445	0.00526443	0.0235479	0.0235509	6.23193e-06	3.2303e-06	3.31213e-06	1.80579e-06	0	0	0	0	0	0			0.000258474	-6.61734e-10	0.000262981	-0.000262982	-4.5073e-06
																										961	961		0.00571172	0.00546219	0.0244326	0.0244357	6.46603e-06	3.35216e-06	3.78023e-06	1.87391e-06	0	0	0	0	0	0			-0.000251443	-5.73724e-10	-0.000246424	0.000246423	-5.01961e-06
																										962	962		0.0060311	0.00640851	0.0286653	0.028669	7.58626e-06	3.93361e-06	3.99161e-06	2.19895e-06	0	0	0	0	0	0			0.000375609	-8.18512e-10	0.000381054	-0.000381055	-5.44449e-06
																										963	963		0.00468946	0.00452988	0.0202624	0.0202649	5.36239e-06	2.78084e-06	3.10366e-06	1.55454e-06	0	0	0	0	0	0			-0.000161124	-4.85916e-10	-0.000156994	0.000156993	-4.13018e-06
																										964	964		0.00765011	0.00821094	0.0367276	0.0367323	9.71995e-06	5.04174e-06	5.06313e-06	2.81842e-06	0	0	0	0	0	0			0.000558581	-1.06515e-09	0.000565503	-0.000565504	-6.92186e-06
																										965	965		0.00395985	0.00386375	0.0172827	0.0172849	4.57383e-06	2.3727e-06	2.62078e-06	1.32638e-06	0	0	0	0	0	0			-9.74026e-05	-4.22987e-10	-9.39075e-05	9.3907e-05	-3.4951e-06
																										966	966		0.0105791	0.0114693	0.0513025	0.051309	1.35772e-05	7.04547e-06	7.00165e-06	3.93854e-06	0	0	0	0	0	0			0.000887182	-1.51044e-09	0.000896776	-0.000896777	-9.59331e-06
																										967	967		0.00341325	0.00336405	0.0150475	0.0150495	3.9823e-06	2.06669e-06	2.25902e-06	1.15531e-06	0	0	0	0	0	0			-5.03037e-05	-3.75599e-10	-4.72847e-05	4.72844e-05	-3.01894e-06
																										968	968		0.0155667	0.0168204	0.0752377	0.0752473	1.99116e-05	1.03383e-05	1.03026e-05	5.77928e-06	0	0	0	0	0	0			0.00124918	-2.20271e-09	0.00126327	-0.00126327	-1.40944e-05
																										969	969		0.00357894	0.00351559	0.0157254	0.0157274	4.16168e-06	2.161e-06	2.36867e-06	1.20803e-06	0	0	0	0	0	0			-6.45066e-05	-3.89683e-10	-6.13457e-05	6.13453e-05	-3.16094e-06
																										970	970		0.0143408	0.0156523	0.0700131	0.070022	1.85289e-05	9.62547e-06	9.4913e-06	5.3808e-06	0	0	0	0	0	0			0.00130739	-2.08018e-09	0.0013204	-0.00132041	-1.30119e-05
																										971	971		0.00311879	0.00309454	0.013842	0.0138437	3.66325e-06	1.90316e-06	2.06413e-06	1.0639e-06	0	0	0	0	0	0			-2.52555e-05	-3.49655e-10	-2.24955e-05	2.24952e-05	-2.75997e-06
																										972	972		0.0149014	0.0154727	0.0692099	0.0692187	1.83163e-05	9.51988e-06	9.86229e-06	5.32178e-06	0	0	0	0	0	0			0.000566798	-1.89787e-09	0.000580133	-0.000580135	-1.3335e-05
																										973	973		0.0078574	0.00741691	0.0331763	0.0331805	8.77999e-06	4.56433e-06	5.20032e-06	2.55154e-06	0	0	0	0	0	0			-0.000443134	-7.54435e-10	-0.00043627	0.000436269	-6.86368e-06
																										974	974		0.00476944	0.00500233	0.0223755	0.0223784	5.92165e-06	3.07883e-06	3.15659e-06	1.72112e-06	0	0	0	0	0	0			0.000231456	-6.2383e-10	0.000235734	-0.000235735	-4.27768e-06
																										975	975		0.00609697	0.00581331	0.0260032	0.0260065	6.88167e-06	3.57854e-06	4.0352e-06	2.00047e-06	0	0	0	0	0	0			-0.000285694	-6.04479e-10	-0.000280357	0.000280356	-5.33726e-06
																										976	976		0.00568291	0.00602062	0.0269303	0.0269338	7.12708e-06	3.70677e-06	3.76116e-06	2.07215e-06	0	0	0	0	0	0			0.000336016	-7.63041e-10	0.000341125	-0.000341126	-5.10857e-06
																										977	977		0.00495406	0.00477129	0.0213422	0.0213449	5.64816e-06	2.93797e-06	3.27878e-06	1.64238e-06	0	0	0	0	0	0			-0.000184407	-5.06819e-10	-0.000180061	0.000180061	-4.34608e-06
																										978	978		0.00708234	0.007579	0.033901	0.0339053	8.97187e-06	4.66781e-06	4.68735e-06	2.60939e-06	0	0	0	0	0	0			0.000494581	-9.75764e-10	0.000500962	-0.000500963	-6.38104e-06
																										979	979		0.00415265	0.00403985	0.0180704	0.0180727	4.78229e-06	2.48837e-06	2.74838e-06	1.39104e-06	0	0	0	0	0	0			-0.000114161	-4.38073e-10	-0.00011051	0.00011051	-3.65081e-06
																										980	980		0.0094937	0.0102621	0.0459025	0.0459083	1.2148e-05	6.32277e-06	6.28328e-06	3.53454e-06	0	0	0	0	0	0			0.000765634	-1.34152e-09	0.000774207	-0.000774208	-8.57267e-06
																										981	981		0.00355988	0.00349816	0.0156474	0.0156494	4.14105e-06	2.15553e-06	2.35606e-06	1.20498e-06	0	0	0	0	0	0			-6.28697e-05	-3.86978e-10	-5.97335e-05	5.97331e-05	-3.13622e-06
																										982	982		0.0146305	0.0159743	0.0714534	0.0714625	1.89101e-05	9.84751e-06	9.68297e-06	5.50493e-06	0	0	0	0	0	0			0.0013397	-2.1193e-09	0.00135294	-0.00135294	-1.32385e-05
																										983	983		0.00310389	0.00308089	0.013781	0.0137827	3.64709e-06	1.8994e-06	2.05427e-06	1.0618e-06	0	0	0	0	0	0			-2.39957e-05	-3.47426e-10	-2.12559e-05	2.12556e-05	-2.73981e-06
																										984	984		0.0148643	0.0154045	0.0689048	0.0689135	1.82355e-05	9.50104e-06	9.83776e-06	5.31124e-06	0	0	0	0	0	0			0.000535622	-1.8786e-09	0.000548882	-0.000548883	-1.32591e-05
																										985	985		0.00831007	0.00782908	0.03502	0.0350244	9.2679e-06	4.82979e-06	5.49991e-06	2.69994e-06	0	0	0	0	0	0			-0.000483792	-7.90496e-10	-0.000476554	0.000476554	-7.23729e-06
																										986	986		0.00462921	0.00484589	0.0216758	0.0216786	5.73646e-06	2.98984e-06	3.06378e-06	1.67137e-06	0	0	0	0	0	0			0.000215288	-6.00909e-10	0.000219426	-0.000219427	-4.13843e-06
																										987	987		0.00637443	0.00606614	0.0271342	0.0271377	7.18097e-06	3.74334e-06	4.21883e-06	2.09259e-06	0	0	0	0	0	0			-0.000310418	-6.26251e-10	-0.000304854	0.000304854	-5.56324e-06
																										988	988		0.00547887	0.00579326	0.0259134	0.0259167	6.85793e-06	3.57551e-06	3.62612e-06	1.99877e-06	0	0	0	0	0	0			0.000312758	-7.30171e-10	0.000317667	-0.000317667	-4.90904e-06
																										989	989		0.00514129	0.00494206	0.0221061	0.0221089	5.8503e-06	3.05058e-06	3.40269e-06	1.70533e-06	0	0	0	0	0	0			-0.000200926	-5.21301e-10	-0.00019643	0.000196429	-4.49657e-06
																										990	990		0.00675875	0.00721877	0.0322897	0.0322938	8.54542e-06	4.4568e-06	4.47319e-06	2.49142e-06	0	0	0	0	0	0			0.000458035	-9.24367e-10	0.000464104	-0.000464105	-6.06947e-06
																										991	991		0.00428738	0.00416287	0.0186207	0.0186231	4.92792e-06	2.57041e-06	2.83754e-06	1.4369e-06	0	0	0	0	0	0			-0.000125909	-4.48354e-10	-0.000122151	0.000122151	-3.7577e-06
																										992	992		0.00890432	0.00960644	0.0429698	0.0429753	1.13719e-05	5.93315e-06	5.8932e-06	3.31673e-06	0	0	0	0	0	0			0.000699541	-1.24919e-09	0.000707555	-0.000707556	-8.01397e-06
																										993	993		0.0036614	0.00359098	0.0160626	0.0160647	4.25092e-06	2.21809e-06	2.42325e-06	1.23995e-06	0	0	0	0	0	0			-7.16015e-05	-3.9463e-10	-6.83858e-05	6.83854e-05	-3.21574e-06
																										994	994		0.0132381	0.0144262	0.0645288	0.064537	1.70775e-05	8.91433e-06	8.76146e-06	4.98326e-06	0	0	0	0	0	0			0.00118433	-1.9041e-09	0.00119627	-0.00119627	-1.19394e-05
																										995	995		0.00318308	0.0031534	0.0141053	0.0141071	3.73292e-06	1.94874e-06	2.10668e-06	1.08938e-06	0	0	0	0	0	0			-3.07013e-05	-3.53336e-10	-2.79001e-05	2.78998e-05	-2.80114e-06
																										996	996		0.0150575	0.015767	0.0705265	0.0705355	1.86647e-05	9.74789e-06	9.96558e-06	5.44924e-06	0	0	0	0	0	0			0.000705045	-1.95216e-09	0.000718476	-0.000718478	-1.34312e-05
																										997	997		0.00632932	0.00602503	0.0269504	0.0269538	7.1323e-06	3.72556e-06	4.18897e-06	2.08265e-06	0	0	0	0	0	0			-0.000306395	-6.20892e-10	-0.000300883	0.000300882	-5.51244e-06
																										998	998		0.00550984	0.00582776	0.0260678	0.0260711	6.89878e-06	3.60415e-06	3.64661e-06	2.01478e-06	0	0	0	0	0	0			0.000316291	-7.33401e-10	0.000321217	-0.000321217	-4.92573e-06
																										999	999		0.00511103	0.00491446	0.0219827	0.0219855	5.81763e-06	3.03973e-06	3.38267e-06	1.69926e-06	0	0	0	0	0	0			-0.000198255	-5.17478e-10	-0.000193794	0.000193794	-4.46079e-06
																										1000	1000		0.00680744	0.00727297	0.0325322	0.0325363	8.60959e-06	4.49942e-06	4.50541e-06	2.51525e-06	0	0	0	0	0	0			0.000463538	-9.29907e-10	0.000469638	-0.000469639	-6.09939e-06
[truncated: 43 more columns]

## Sheet: DR11
Control Panel																													Section 1. Changes in each reaction during the test delta-t																Section 2. Changes in concentration of each component
Section 1.	Rxn. 1a, P-L:PL		Rxn. 2a, E-L:EL		Rxn. 1b, PL-E:PLE		Rxn. 2b, P-LE:PLE		Rxn. 3, P-L-E:PLE		Rxn. C1, P-C:PC		Rxn. C2, E-C:EC			Section 6. Error Checking;			Pass	Pass																									with test delta-t
Delta rxn	Kd, nM	t1/2, sec	Kd, nM	t1/2, sec	Kd, nM	t1/2, sec	Kd, nM	t1/2, sec	Kd, nM^2	t1/2, sec	Kd, nM	t1/2, sec	Kd, nM	t1/2, sec			total P	total E	total L	total C
alpha	25	240	80	134.164	14.5455	314.643	4.54545	562.85	363.636	62.9285	25	240	100	120		initial	40	100	118098	0
5.5	k_on	k_off	k_on	k_off	k_on	k_off	k_on	k_off	k_on	k_off	k_on	k_off	k_on	k_off		max	pass	pass	pass	pass
	1/sec/nM	1/sec	1/sec/nM	1/sec	1/sec/nM	1/sec	1/sec/nM	1/sec	1/sec/nM^2	1/sec	1/sec/nM	1/sec	1/sec/nM	1/sec		min	pass	pass	pass	pass
Suggested Value	0.000115525	0.00288811	6.45802e-05	0.00516641	0.000151454	0.00220297	0.000270929	0.0012315	3.02908e-05	0.0110148	0.000115525	0.00288811	5.77623e-05	0.00577623															k_P-L.on	k_P-L.off	k_E-L.on	k_E-L.off	k_PL-E.on	k_PL-E.off	k_P-LE.on	k_P-LE.off	k_P-L-E.on	k_P-L-E.off	k_P-C.on	k_P-C.off	k_E-C.on	k_E-C.off			P	E	L	PL	EL
	k_P-L.on	k_P-L.off	k_E-L.on	k_E-L.off	k_PL-E.on	k_PL-E.off	k_P-LE.on	k_P-LE.off	k_P-L-E.on	k_P-L-E.off	k_P-C.on	k_P-C.off	k_E-C.on	k_E-C.off		Section 4. Scaling of delta sim time			Section 7. x-y data for graphs:										delta	delta	delta	delta	delta	delta	delta	delta	delta	delta	delta	delta	delta	delta			delta	delta	delta	delta	delta
	delta	delta	delta	delta	delta	delta	delta	delta	delta	delta	delta	delta	delta	delta		max scale	target rel Ch		max time	delta t, sec						sim line	sim step
Selected Value	0.000115525	0.00288811	6.45802e-05	0.00516641	0.000151454	0.00220297	0.000270929	0.0012315	0	0	0	0	0	0		5	0.1		1	0.6						0	0		0.000115525	0.00288811	6.45802e-05	0.00516641	0.000151454	0.00220297	0.000270929	0.0012315	0	0	0	0	0	0
Comment	100	15	t1/2=15sec*SQRT(100nM/Kd); Kd.1b=Kd.2a/alpha; t1/2.1b=t1/2.2a x sqrt(alpha); Kd.2b=Kd.1a/alpha; t1/2.2b=t1/2.1a x sqrt(alpha)																							1	1		545.729	0	762.679	0	0	0	0	0	0	0	0	0	0	0			-545.729	-762.679	-1308.41	545.729	762.679
Initial conc	Section 4.				Section 5b. Initial Conc of each component										Section 5a. Add Comp											2	2		3.59971	8.46754e-05	5.27724	0.000211689	0.000419219	0	0.000399638	0	0	0	0	0	0	0			-3.60002	-5.27745	-8.87665	3.5992	5.27663
DR11	Sim start	delta time	Sim Count		P	E	L	PL	EL or LE	PLE	PC	EC	C		time addition	conc										3	3		0.377317	9.82584e-06	0.555766	2.46694e-05	4.83586e-05	1.48401e-10	4.60789e-05	8.29585e-11	0	0	0	0	0	0			-0.377353	-0.55579	-0.933049	0.377259	0.555696
11	time, sec	at t=0			conc, nM	conc, nM	conc, nM	conc, nM	conc, nM	conc, nM	conc, nM	conc, nM	conc, nM		sec	nM										4	4		0.0346271	9.09755e-07	0.0510257	2.28498e-06	4.47499e-06	1.49955e-11	4.26385e-06	8.38275e-12	0	0	0	0	0	0			-0.0346305	-0.0510279	-0.0856496	0.0346217	0.0510191
Initial conc	0	1	0		50	50	2	0	0	0	0	0	0		0	0			Max Sim line	1000	1010	lines/match				5	5		0.037772	1.00194e-06	0.0556861	2.51758e-06	4.92552e-06	1.80123e-11	4.6929e-06	1.00692e-11	0	0	0	0	0	0			-0.0377757	-0.0556885	-0.0934546	0.0377661	0.0556788
																			time elapse	174.506	2.9	sec/min				6	6		0.0411742	1.10358e-06	0.0607328	2.77421e-06	5.42163e-06	2.16233e-11	5.16529e-06	1.20878e-11	0	0	0	0	0	0			-0.0411782	-0.0607354	-0.101903	0.0411677	0.0607249
Start Sim Cycle	0	1	0		40	100	118098	0	0	0	0	0	0		0	0			Max Graph line	100		Steps				7	7		0.0448498	1.21564e-06	0.0661914	3.05742e-06	5.96795e-06	2.59418e-11	5.6854e-06	1.45019e-11	0	0	0	0	0	0			-0.0448543	-0.0661943	-0.111037	0.0448427	0.0661827
																			FullGraph step	1.74506	0.0290843	sec/min				8	8		0.0488156	1.33922e-06	0.0720882	3.37003e-06	6.5696e-06	3.11022e-11	6.25806e-06	1.73867e-11	0	0	0	0	0	0			-0.0488206	-0.0720914	-0.120899	0.0488077	0.0720786
End Sim Cycle	174.506	0.148299	1000		0.00799401	0.067672	117958	39.8656	99.806	0.126362	0	0	0						MannualGraph step	0.6	0.01	sec/min				9	9		0.0530884	1.47553e-06	0.07845	3.71516e-06	7.2322e-06	3.7263e-11	6.8886e-06	2.08306e-11	0	0	0	0	0	0			-0.0530938	-0.0784535	-0.131533	0.0530797	0.0784394
	Rel Ch, last 3 steps	Rel Ch, last-2 step			0.010546	9.26882e-08	6.19722e-10	1.83355e-06	1.68276e-07	0.000133116	0	0	0													10	10		0.0576851	1.62591e-06	0.0853042	4.09629e-06	7.96196e-06	4.46113e-11	7.58287e-06	2.49385e-11	0	0	0	0	0	0			-0.0576911	-0.0853081	-0.142984	0.0576755	0.0852925
		Rel Ch, last-1 step			0.254939	5.34913e-07	1.81205e-08	5.36176e-05	7.9041e-07	0.000624897	0	0	0													11	11		0.0626227	1.79182e-06	0.0926786	4.51727e-06	8.76571e-06	5.33678e-11	8.3473e-06	2.98335e-11	0	0	0	0	0	0			-0.0626293	-0.0926828	-0.155295	0.0626121	0.0926657
		Rel Ch, last step			0.10807	1.58878e-07	7.8458e-09	2.32151e-05	3.4495e-07	0.00027261	0	0	0			max % Ch	PLE % Ch									12	12		0.067918	1.97492e-06	0.100601	4.98238e-06	9.651e-06	6.37918e-11	9.18897e-06	3.56607e-11	0	0	0	0	0	0			-0.0679252	-0.100606	-0.168512	0.0679064	0.100587
	Av % Ch, last 3 steps				12.4518	2.6216e-05	8.86201e-07	0.00262221	4.34546e-05	0.0343541	0	0	0			12.4518	0.0343541									13	13		0.0735877	2.17701e-06	0.1091	5.49637e-06	1.06261e-05	7.61886e-11	1.01157e-05	4.25907e-11	0	0	0	0	0	0			-0.0735956	-0.109105	-0.18268	0.0735749	0.109085
																										14	14		0.079648	2.40011e-06	0.118204	6.06454e-06	1.17002e-05	9.09164e-11	1.1136e-05	5.08238e-11	0	0	0	0	0	0			-0.0796567	-0.118209	-0.197843	0.0796339	0.118187
																										15	15		0.0861148	2.64645e-06	0.12794	6.69276e-06	1.28833e-05	1.08395e-10	1.22592e-05	6.05949e-11	0	0	0	0	0	0			-0.0861244	-0.127947	-0.214046	0.0860993	0.127921
																										16	16		0.0930034	2.9185e-06	0.138338	7.38756e-06	1.41865e-05	1.29118e-10	1.34958e-05	7.21792e-11	0	0	0	0	0	0			-0.093014	-0.138345	-0.231331	0.0929863	0.138317
																										17	17		0.100329	3.21902e-06	0.149425	8.15623e-06	1.5622e-05	1.53661e-10	1.48569e-05	8.58989e-11	0	0	0	0	0	0			-0.10034	-0.149432	-0.249742	0.10031	0.149401
																										18	18		0.108105	3.55104e-06	0.161228	9.00684e-06	1.72032e-05	1.82698e-10	1.63552e-05	1.02131e-10	0	0	0	0	0	0			-0.108117	-0.161236	-0.26932	0.108084	0.161203
																										19	19		0.116344	3.91795e-06	0.173776	9.94844e-06	1.89449e-05	2.17018e-10	1.80041e-05	1.21317e-10	0	0	0	0	0	0			-0.116359	-0.173785	-0.290107	0.116322	0.173748
																										20	20		0.125061	4.32351e-06	0.187096	1.09911e-05	2.08635e-05	2.57543e-10	1.98186e-05	1.43971e-10	0	0	0	0	0	0			-0.125077	-0.187106	-0.312142	0.125036	0.187065
																										21	21		0.134267	4.77189e-06	0.201217	1.21459e-05	2.29767e-05	3.05348e-10	2.18151e-05	1.70695e-10	0	0	0	0	0	0			-0.134284	-0.201228	-0.335467	0.134239	0.201183
																										22	22		0.143973	5.26775e-06	0.216166	1.34256e-05	2.53044e-05	3.61692e-10	2.40116e-05	2.02192e-10	0	0	0	0	0	0			-0.143991	-0.216178	-0.36012	0.143942	0.216128
																										23	23		0.15419	5.81624e-06	0.231972	1.48439e-05	2.78682e-05	4.28041e-10	2.64278e-05	2.39282e-10	0	0	0	0	0	0			-0.15421	-0.231985	-0.386141	0.154156	0.231931
																										24	24		0.164929	6.42313e-06	0.248665	1.64166e-05	3.06921e-05	5.0611e-10	2.90851e-05	2.82924e-10	0	0	0	0	0	0			-0.164951	-0.248679	-0.413571	0.164891	0.24862
																										25	25		0.176199	7.09483e-06	0.266276	1.81612e-05	3.38024e-05	5.97903e-10	3.20071e-05	3.34238e-10	0	0	0	0	0	0			-0.176224	-0.266291	-0.442449	0.176158	0.266225
																										26	26		0.188011	7.83849e-06	0.284836	2.00971e-05	3.7228e-05	7.05759e-10	3.52198e-05	3.94531e-10	0	0	0	0	0	0			-0.188039	-0.284853	-0.472819	0.187966	0.28478
																										27	27		0.200375	8.6621e-06	0.304379	2.22465e-05	4.10009e-05	8.32412e-10	3.87512e-05	4.65333e-10	0	0	0	0	0	0			-0.200405	-0.304398	-0.504723	0.200326	0.304318
																										28	28		0.2133	9.57458e-06	0.324942	2.46338e-05	4.51562e-05	9.81063e-10	4.26323e-05	5.48431e-10	0	0	0	0	0	0			-0.213333	-0.324963	-0.538208	0.213245	0.324875
																										29	29		0.226796	1.05859e-05	0.346565	2.72867e-05	4.97328e-05	1.15545e-09	4.68968e-05	6.45919e-10	0	0	0	0	0	0			-0.226833	-0.346587	-0.573323	0.226736	0.34649
																										30	30		0.240874	1.17073e-05	0.369287	3.02365e-05	5.47732e-05	1.35997e-09	5.15817e-05	7.60247e-10	0	0	0	0	0	0			-0.240914	-0.369312	-0.610119	0.240807	0.369206
																										31	31		0.255543	1.29512e-05	0.393156	3.35182e-05	6.03247e-05	1.59975e-09	5.67272e-05	8.94287e-10	0	0	0	0	0	0			-0.255587	-0.393183	-0.648653	0.25547	0.393066
																										32	32		0.270815	1.43316e-05	0.418221	3.71713e-05	6.64389e-05	1.88082e-09	6.23773e-05	1.05141e-09	0	0	0	0	0	0			-0.270863	-0.41825	-0.688984	0.270734	0.418121
																										33	33		0.2867	1.58645e-05	0.444535	4.12406e-05	7.31733e-05	2.21026e-09	6.85802e-05	1.23557e-09	0	0	0	0	0	0			-0.286753	-0.444566	-0.731178	0.286611	0.444425
																										34	34		0.303211	1.75675e-05	0.472156	4.57767e-05	8.05908e-05	2.59639e-09	7.53883e-05	1.45143e-09	0	0	0	0	0	0			-0.303268	-0.472191	-0.775303	0.303112	0.472035
																										35	35		0.320358	1.94606e-05	0.501149	5.08369e-05	8.87611e-05	3.04899e-09	8.28587e-05	1.70444e-09	0	0	0	0	0	0			-0.320421	-0.501187	-0.821437	0.320249	0.501016
																										36	36		0.338153	2.15665e-05	0.531584	5.64863e-05	9.7761e-05	3.57962e-09	9.10536e-05	2.00107e-09	0	0	0	0	0	0			-0.338223	-0.531625	-0.869659	0.338034	0.531436
																										37	37		0.35661	2.39105e-05	0.563535	6.2799e-05	0.000107675	4.20186e-09	0.000100041	2.34891e-09	0	0	0	0	0	0			-0.356686	-0.56358	-0.920058	0.356478	0.563372
																										38	38		0.375738	2.65217e-05	0.597085	6.98594e-05	0.000118598	4.93179e-09	0.000109894	2.75696e-09	0	0	0	0	0	0			-0.375821	-0.597134	-0.972726	0.375593	0.596905
																										39	39		0.395549	2.94327e-05	0.632324	7.7764e-05	0.000130632	5.78844e-09	0.000120693	3.23584e-09	0	0	0	0	0	0			-0.395641	-0.632377	-1.02777	0.395389	0.632125
																										40	40		0.416054	3.26808e-05	0.669348	8.66232e-05	0.000143891	6.79434e-09	0.000132525	3.79815e-09	0	0	0	0	0	0			-0.416154	-0.669405	-1.08528	0.415878	0.669129
																										41	41		0.437262	3.63083e-05	0.708264	9.65637e-05	0.000158502	7.97625e-09	0.000145484	4.45886e-09	0	0	0	0	0	0			-0.437372	-0.708326	-1.14539	0.437068	0.708022
																										42	42		0.459181	4.03635e-05	0.749186	0.000107731	0.000174605	9.36598e-09	0.000159672	5.23574e-09	0	0	0	0	0	0			-0.4593	-0.749253	-1.20822	0.458966	0.748918
																										43	43		0.481815	4.49019e-05	0.792238	0.000120294	0.000192353	1.10014e-08	0.000175198	6.14999e-09	0	0	0	0	0	0			-0.481945	-0.79231	-1.27389	0.481577	0.791942
																										44	44		0.505167	4.99868e-05	0.837556	0.000134447	0.000211917	1.29279e-08	0.000192181	7.22692e-09	0	0	0	0	0	0			-0.505309	-0.837633	-1.34254	0.504905	0.837229
																										45	45		0.529236	5.56913e-05	0.885285	0.000150417	0.000233487	1.51996e-08	0.000210747	8.49684e-09	0	0	0	0	0	0			-0.529391	-0.885368	-1.41431	0.528946	0.884924
																										46	46		0.554016	6.20995e-05	0.935587	0.000168465	0.00025727	1.78816e-08	0.000231033	9.99611e-09	0	0	0	0	0	0			-0.554185	-0.935675	-1.48937	0.553696	0.935187
																										47	47		0.579496	6.93091e-05	0.988633	0.000188901	0.000283498	2.10521e-08	0.000253183	1.17685e-08	0	0	0	0	0	0			-0.579679	-0.988728	-1.56787	0.579143	0.988191
																										48	48		0.605657	7.74334e-05	1.04461	0.000212087	0.000312429	2.48058e-08	0.000277352	1.38669e-08	0	0	0	0	0	0			-0.605857	-1.04471	-1.64998	0.605267	1.04412
																										49	49		0.632473	8.66045e-05	1.10373	0.000238448	0.000344345	2.9257e-08	0.000303702	1.63552e-08	0	0	0	0	0	0			-0.63269	-1.10384	-1.73588	0.632042	1.10319
																										50	50		0.659905	9.69774e-05	1.16622	0.000268489	0.000379563	3.45451e-08	0.000332404	1.93113e-08	0	0	0	0	0	0			-0.660141	-1.16633	-1.82576	0.659429	1.16562
																										51	51		0.687905	0.000108735	1.23232	0.000302814	0.000418432	4.08399e-08	0.000363633	2.28302e-08	0	0	0	0	0	0			-0.68816	-1.23244	-1.91981	0.687378	1.23165
																										52	52		0.716407	0.000122092	1.3023	0.000342142	0.000461342	4.83498e-08	0.000397572	2.70284e-08	0	0	0	0	0	0			-0.716683	-1.30242	-2.01824	0.715824	1.30156
																										53	53		0.745327	0.000137307	1.37646	0.000387343	0.000508723	5.73317e-08	0.000434403	3.20494e-08	0	0	0	0	0	0			-0.745624	-1.37658	-2.12127	0.744681	1.37564
																										54	54		0.774556	0.000154687	1.45513	0.000439471	0.000561057	6.81035e-08	0.000474307	3.8071e-08	0	0	0	0	0	0			-0.774876	-1.45526	-2.2291	0.773841	1.45422
																										55	55		0.803961	0.000174603	1.53868	0.000499815	0.000618877	8.10619e-08	0.000517457	4.5315e-08	0	0	0	0	0	0			-0.804304	-1.53879	-2.34196	0.803168	1.53766
																										56	56		0.833372	0.000197508	1.62749	0.000569962	0.000682778	9.67047e-08	0.000564009	5.40596e-08	0	0	0	0	0	0			-0.833738	-1.6276	-2.46009	0.832491	1.62636
																										57	57		0.862574	0.000223956	1.72202	0.000651889	0.000753422	1.15662e-07	0.000614091	6.46568e-08	0	0	0	0	0	0			-0.862964	-1.72213	-2.58372	0.861597	1.72076
																										58	58		0.891302	0.000254632	1.82278	0.000748079	0.000831548	1.38736e-07	0.000667787	7.75558e-08	0	0	0	0	0	0			-0.891715	-1.82286	-2.71308	0.890216	1.82136
																										59	59		0.919222	0.000290398	1.9303	0.000861685	0.000917976	1.66963e-07	0.000725116	9.3335e-08	0	0	0	0	0	0			-0.919656	-1.93036	-2.84837	0.918014	1.92871
																										60	60		0.945913	0.000332341	2.04521	0.000996769	0.00101362	2.01691e-07	0.000785999	1.12749e-07	0	0	0	0	0	0			-0.946366	-2.04523	-2.9898	0.944567	2.04343
																										61	61		0.970845	0.000381865	2.16821	0.00115863	0.00111949	2.447e-07	0.000850216	1.36791e-07	0	0	0	0	0	0			-0.971313	-2.16817	-3.13752	0.969344	2.1662
																										62	62		0.993344	0.0004408	2.30006	0.00135431	0.00123671	2.98374e-07	0.000917341	1.66796e-07	0	0	0	0	0	0			-0.99382	-2.29994	-3.29161	0.991667	2.29779
																										63	63		1.01254	0.000511585	2.4416	0.00159333	0.0013665	3.65962e-07	0.000986651	2.04579e-07	0	0	0	0	0	0			-1.01302	-2.44138	-3.45204	1.01067	2.43902
																										64	64		1.02732	0.000597536	2.59376	0.00188886	0.0015102	4.51981e-07	0.00105699	2.52665e-07	0	0	0	0	0	0			-1.02778	-2.59338	-3.61859	1.02521	2.59081
																										65	65		0.95993	0.000642934	2.54245	0.002063	0.00153415	5.12309e-07	0.001039	2.8639e-07	0	0	0	0	0	0			-0.960325	-2.54192	-3.49968	0.957753	2.53935
																										66	66		0.863968	0.000663259	2.4005	0.00215934	0.00149423	5.53895e-07	0.000978761	3.09637e-07	0	0	0	0	0	0			-0.864284	-2.39984	-3.26165	0.861811	2.39736
																										67	67		0.77761	0.000681562	2.26651	0.00225033	0.00144969	5.93873e-07	0.000918004	3.31985e-07	0	0	0	0	0	0			-0.777846	-2.26571	-3.04119	0.775479	2.26334
																										68	68		0.699893	0.000698048	2.14002	0.00233629	0.00140181	6.32163e-07	0.000857762	3.5339e-07	0	0	0	0	0	0			-0.700053	-2.13909	-2.83688	0.697794	2.13683
																										69	69		0.629953	0.0007129	2.02063	0.0024175	0.00135166	6.68722e-07	0.000798821	3.73827e-07	0	0	0	0	0	0			-0.630038	-2.01956	-2.64745	0.627889	2.01741
																										70	70		0.56701	0.000726285	1.90793	0.00249423	0.00130011	7.03534e-07	0.000741759	3.93287e-07	0	0	0	0	0	0			-0.567026	-1.90673	-2.47172	0.564985	1.90469
																										71	71		0.510366	0.000738352	1.80154	0.00256676	0.00124787	7.3661e-07	0.000686995	4.11778e-07	0	0	0	0	0	0			-0.510314	-1.80022	-2.3086	0.50838	1.79829
																										72	72		0.459389	0.000749236	1.70111	0.00263531	0.00119552	7.67979e-07	0.000634809	4.29313e-07	0	0	0	0	0	0			-0.459274	-1.69967	-2.15712	0.457445	1.69784
																										73	73		0.413512	0.000759058	1.60632	0.00270013	0.00114353	7.97682e-07	0.000585382	4.45918e-07	0	0	0	0	0	0			-0.413338	-1.60476	-2.01637	0.41161	1.60303
																										74	74		0.372225	0.000767929	1.51683	0.00276144	0.00109225	8.25772e-07	0.000538805	4.6162e-07	0	0	0	0	0	0			-0.371995	-1.51516	-1.88553	0.370365	1.51353
																										75	75		0.335068	0.000775946	1.43236	0.00281944	0.00104199	8.52309e-07	0.000495111	4.76455e-07	0	0	0	0	0	0			-0.334787	-1.43058	-1.76383	0.333251	1.42905
																										76	76		0.301629	0.0007832	1.35262	0.00287434	0.000992963	8.77361e-07	0.000454276	4.9046e-07	0	0	0	0	0	0			-0.3013	-1.35074	-1.6506	0.299854	1.3493
																										77	77		0.271535	0.000789772	1.27736	0.00292633	0.000945338	9.00997e-07	0.000416242	5.03673e-07	0	0	0	0	0	0			-0.271161	-1.27537	-1.54518	0.269801	1.27401
																										78	78		0.244452	0.000795736	1.20631	0.00297558	0.00089924	9.23288e-07	0.000380923	5.16134e-07	0	0	0	0	0	0			-0.244036	-1.20423	-1.44699	0.242758	1.20295
																										79	79		0.220077	0.000801157	1.13924	0.00302226	0.000854756	9.44307e-07	0.00034821	5.27884e-07	0	0	0	0	0	0			-0.219624	-1.13707	-1.3555	0.218422	1.13587
																										80	80		0.198142	0.000806097	1.07594	0.00306656	0.000811942	9.64128e-07	0.000317982	5.38964e-07	0	0	0	0	0	0			-0.197653	-1.07368	-1.27021	0.196525	1.07255
																										81	81		0.1784	0.00081061	1.01618	0.00310861	0.000770828	9.82823e-07	0.000290108	5.49415e-07	0	0	0	0	0	0			-0.177879	-1.01384	-1.19066	0.17682	1.01278
																										82	82		0.160633	0.000814748	0.959779	0.00314859	0.000731425	1.00046e-06	0.000264455	5.59276e-07	0	0	0	0	0	0			-0.160083	-0.957361	-1.11645	0.159088	0.956366
																										83	83		0.144644	0.000818556	0.90654	0.00318662	0.000693728	1.01712e-06	0.000240885	5.68587e-07	0	0	0	0	0	0			-0.144066	-0.904046	-1.04718	0.143133	0.903113
																										84	84		0.130254	0.000822078	0.856288	0.00322286	0.000657716	1.03286e-06	0.000219262	5.77386e-07	0	0	0	0	0	0			-0.129651	-0.853722	-0.982497	0.128775	0.852846
																										85	85		0.117303	0.000825353	0.808857	0.00325745	0.000623362	1.04775e-06	0.000199453	5.85711e-07	0	0	0	0	0	0			-0.116677	-0.806222	-0.922078	0.115856	0.805401
																										86	86		0.105648	0.000828418	0.76409	0.00329051	0.000590627	1.06186e-06	0.00018133	5.93599e-07	0	0	0	0	0	0			-0.105001	-0.761389	-0.86562	0.10423	0.760619
																										87	87		0.095159	0.000831307	0.721838	0.00332219	0.000559468	1.07525e-06	0.000164768	6.01084e-07	0	0	0	0	0	0			-0.0944919	-0.719074	-0.812844	0.0937693	0.718352
																										88	88		0.0857191	0.000834053	0.681961	0.0033526	0.000529837	1.08799e-06	0.000149649	6.08202e-07	0	0	0	0	0	0			-0.0850341	-0.679137	-0.763494	0.0843563	0.67846
																										89	89		0.0772235	0.000836687	0.644327	0.00338189	0.000501683	1.10012e-06	0.000135861	6.14988e-07	0	0	0	0	0	0			-0.076522	-0.641446	-0.717332	0.0758862	0.64081
																										90	90		0.0695777	0.000839239	0.608811	0.00341018	0.000474951	1.11173e-06	0.000123297	6.21474e-07	0	0	0	0	0	0			-0.0688612	-0.605874	-0.674139	0.0682646	0.605278
																										91	91		0.0626969	0.000841738	0.575295	0.00343761	0.000449589	1.12285e-06	0.00011186	6.27694e-07	0	0	0	0	0	0			-0.0619664	-0.572306	-0.633712	0.0614067	0.571746
																										92	92		0.0565044	0.000844214	0.543668	0.00346429	0.00042554	1.13356e-06	0.000101455	6.33681e-07	0	0	0	0	0	0			-0.055761	-0.540628	-0.595864	0.0552358	0.540103
																										93	93		0.0509316	0.000846694	0.513826	0.00349037	0.000402749	1.14391e-06	9.19974e-05	6.39468e-07	0	0	0	0	0	0			-0.0501762	-0.510737	-0.56042	0.0496833	0.510244
																										94	94		0.0459163	0.000849207	0.485669	0.00351599	0.000381161	1.15397e-06	8.34053e-05	6.45087e-07	0	0	0	0	0	0			-0.0451499	-0.482533	-0.52722	0.0446871	0.48207
																										95	95		0.0414029	0.000851784	0.459104	0.00354128	0.000360723	1.16378e-06	7.56048e-05	6.50572e-07	0	0	0	0	0	0			-0.0406261	-0.455923	-0.496114	0.0401916	0.455488
																										96	96		0.0373413	0.000854455	0.434044	0.00356641	0.000341382	1.17341e-06	6.85271e-05	6.55958e-07	0	0	0	0	0	0			-0.0365547	-0.430818	-0.466965	0.0361466	0.43041
																										97	97		0.0336862	0.000857252	0.410405	0.00359152	0.000323087	1.18293e-06	6.21086e-05	6.61279e-07	0	0	0	0	0	0			-0.0328904	-0.407136	-0.439643	0.032507	0.406752
																										98	98		0.030397	0.00086021	0.38811	0.00361678	0.000305787	1.1924e-06	5.62909e-05	6.66572e-07	0	0	0	0	0	0			-0.0295925	-0.384798	-0.41403	0.0292322	0.384437
																										99	99		0.0274373	0.000863366	0.367084	0.00364238	0.000289436	1.20189e-06	5.10204e-05	6.71876e-07	0	0	0	0	0	0			-0.0266243	-0.36373	-0.390015	0.0262857	0.363391
																										100	100		0.0247741	0.000866759	0.347258	0.0036685	0.000273987	1.21147e-06	4.62477e-05	6.77232e-07	0	0	0	0	0	0			-0.0239529	-0.343862	-0.367497	0.0236345	0.343544
																										101	101		0.0223777	0.000870433	0.328567	0.00369537	0.000259395	1.22122e-06	4.19278e-05	6.82683e-07	0	0	0	0	0	0			-0.0215485	-0.32513	-0.346379	0.0212491	0.32483
																										102	102		0.0202217	0.000874437	0.310949	0.00372322	0.000245619	1.23123e-06	3.80194e-05	6.88276e-07	0	0	0	0	0	0			-0.0193846	-0.30747	-0.326573	0.0191028	0.307188
																										103	103		0.0182819	0.000878825	0.294346	0.0037523	0.000232617	1.24158e-06	3.44847e-05	6.94064e-07	0	0	0	0	0	0			-0.0174369	-0.290825	-0.307997	0.0171717	0.29056
																										104	104		0.016537	0.000883657	0.278703	0.0037829	0.000220351	1.25238e-06	3.12894e-05	7.00102e-07	0	0	0	0	0	0			-0.0156839	-0.27514	-0.290574	0.0154342	0.27489
																										105	105		0.0149675	0.000889003	0.26397	0.00381536	0.000208785	1.26375e-06	2.8402e-05	7.06456e-07	0	0	0	0	0	0			-0.0141062	-0.260363	-0.274234	0.0138709	0.260127
																										106	106		0.0135559	0.000894941	0.250099	0.00385002	0.000197883	1.2758e-06	2.57941e-05	7.13195e-07	0	0	0	0	0	0			-0.012686	-0.246445	-0.25891	0.0124644	0.246224
																										107	107		0.0122867	0.000901561	0.237043	0.00388732	0.000187613	1.28869e-06	2.34396e-05	7.204e-07	0	0	0	0	0	0			-0.0114078	-0.233342	-0.244541	0.0111988	0.233133
																										108	108		0.0111457	0.000908968	0.224762	0.00392774	0.000177943	1.30258e-06	2.1315e-05	7.28162e-07	0	0	0	0	0	0			-0.0102573	-0.221011	-0.231071	0.01006	0.220813
																										109	109		0.0101202	0.000917281	0.213215	0.00397183	0.000168845	1.31765e-06	1.93988e-05	7.36589e-07	0	0	0	0	0	0			-0.00922161	-0.209411	-0.218446	0.00903542	0.209224
																										110	110		0.00919905	0.000926643	0.202366	0.00402024	0.000160291	1.33413e-06	1.76717e-05	7.45801e-07	0	0	0	0	0	0			-0.00828933	-0.198505	-0.206618	0.00811345	0.198329
																										111	111		0.00837193	0.000937222	0.192181	0.00407374	0.000152255	1.35227e-06	1.61162e-05	7.55944e-07	0	0	0	0	0	0			-0.00745006	-0.188259	-0.195542	0.0072838	0.188092
																										112	112		0.00762974	0.000949218	0.182629	0.00413323	0.000144715	1.37239e-06	1.47164e-05	7.67187e-07	0	0	0	0	0	0			-0.00669447	-0.178639	-0.185177	0.00653718	0.178482
																										113	113		0.00696435	0.000962868	0.173681	0.0041998	0.000137648	1.39483e-06	1.34581e-05	7.79734e-07	0	0	0	0	0	0			-0.00601416	-0.169618	-0.175483	0.00586523	0.169469
																										114	114		0.00636847	0.000978463	0.165312	0.00427474	0.000131034	1.42004e-06	1.23284e-05	7.93828e-07	0	0	0	0	0	0			-0.00540154	-0.161167	-0.166427	0.00526039	0.161025
																										115	115		0.00583565	0.000996358	0.157497	0.00435966	0.000124857	1.44856e-06	1.1316e-05	8.09768e-07	0	0	0	0	0	0			-0.0048498	-0.153261	-0.157977	0.00471589	0.153127
																										116	116		0.00536019	0.00101699	0.150217	0.00445653	0.0001191	1.48103e-06	1.04107e-05	8.27923e-07	0	0	0	0	0	0			-0.00435278	-0.145879	-0.150104	0.00422558	0.145751
																										117	117		0.00493708	0.00104091	0.143456	0.00456781	0.000113752	1.51829e-06	9.60355e-06	8.4875e-07	0	0	0	0	0	0			-0.00390493	-0.139001	-0.142784	0.00378394	0.13888
																										118	118		0.00456202	0.00106881	0.1372	0.00469661	0.000108802	1.56137e-06	8.88692e-06	8.72833e-07	0	0	0	0	0	0			-0.00350122	-0.132611	-0.135997	0.00338597	0.132495
																										119	119		0.00423135	0.00110158	0.13144	0.00484696	0.000104244	1.61161e-06	8.25427e-06	9.0092e-07	0	0	0	0	0	0			-0.00313712	-0.126696	-0.129723	0.00302714	0.126586
																										120	120		0.00394214	0.00114041	0.126174	0.00502413	0.000100075	1.67078e-06	7.70038e-06	9.33993e-07	0	0	0	0	0	0			-0.0028085	-0.121248	-0.123952	0.00270333	0.121143
																										121	121		0.00369221	0.00118687	0.121404	0.00523515	9.62988e-05	1.7412e-06	7.22143e-06	9.73363e-07	0	0	0	0	0	0			-0.00251158	-0.116264	-0.118674	0.00241077	0.116163
																										122	122		0.00348024	0.00124312	0.117143	0.00548967	9.29245e-05	1.82611e-06	6.81527e-06	1.02083e-06	0	0	0	0	0	0			-0.00224291	-0.111744	-0.11389	0.00214602	0.111647
																										123	123		0.00330605	0.00131219	0.113413	0.00580128	8.99714e-05	1.93003e-06	6.48191e-06	1.07892e-06	0	0	0	0	0	0			-0.00199926	-0.1077	-0.109606	0.00190582	0.107607
																										124	124		0.00317098	0.00139849	0.110256	0.00618973	8.74716e-05	2.05953e-06	6.22434e-06	1.15131e-06	0	0	0	0	0	0			-0.00177756	-0.104152	-0.105839	0.00168708	0.104062
																										125	125		0.00307869	0.00150873	0.107737	0.00668491	8.54769e-05	2.22458e-06	6.05006e-06	1.24358e-06	0	0	0	0	0	0			-0.00157477	-0.101135	-0.102622	0.00148671	0.101047
																										126	126		0.00296821	0.00161174	0.10358	0.00714888	8.2182e-05	2.37928e-06	5.83931e-06	1.33006e-06	0	0	0	0	0	0			-0.00136097	-0.0965109	-0.0977875	0.00127666	0.0964265
																										127	127		0.00272717	0.00162386	0.0939195	0.00720945	7.45197e-05	2.39972e-06	5.3704e-06	1.34149e-06	0	0	0	0	0	0			-0.00110734	-0.0867822	-0.0878134	0.00103119	0.086706
																										128	128		0.00253386	0.00163752	0.0852362	0.00727631	6.76318e-05	2.42225e-06	4.99413e-06	1.35408e-06	0	0	0	0	0	0			-0.000899982	-0.0780251	-0.0788562	0.000831133	0.0779562
																										129	129		0.00238016	0.00165295	0.0774339	0.00735057	6.14423e-05	2.44722e-06	4.69492e-06	1.36804e-06	0	0	0	0	0	0			-0.000730535	-0.0701423	-0.0708105	0.000668213	0.07008
																										130	130		0.0022595	0.00167043	0.0704263	0.00743348	5.58829e-05	2.47507e-06	4.4601e-06	1.38361e-06	0	0	0	0	0	0			-0.000592143	-0.0630462	-0.0635819	0.000535659	0.0629897
																										131	131		0.00216659	0.00169028	0.064136	0.00752655	5.08924e-05	2.5063e-06	4.27945e-06	1.40106e-06	0	0	0	0	0	0			-0.000479184	-0.0566579	-0.0570858	0.000427919	0.0566066
																										132	132		0.00209722	0.00171289	0.0584939	0.00763155	4.64158e-05	2.5415e-06	4.14482e-06	1.42074e-06	0	0	0	0	0	0			-0.000387046	-0.0509063	-0.0512467	0.000340448	0.0508597
																										133	133		0.00204807	0.00173873	0.0534381	0.00775062	4.24044e-05	2.58138e-06	4.0498e-06	1.44304e-06	0	0	0	0	0	0			-0.00031195	-0.0457273	-0.0459968	0.000269521	0.0456849
																										134	134		0.00201664	0.00176836	0.0489136	0.00788634	3.88143e-05	2.62681e-06	3.98951e-06	1.46843e-06	0	0	0	0	0	0			-0.000250797	-0.0410634	-0.0412755	0.000212089	0.0410247
																										135	135		0.00200107	0.00180249	0.0448715	0.00804186	3.5607e-05	2.67885e-06	3.96038e-06	1.49752e-06	0	0	0	0	0	0			-0.000201047	-0.0368626	-0.0370282	0.000165656	0.0368272
																										136	136		0.00200017	0.00184198	0.041269	0.00822114	3.27485e-05	2.73881e-06	3.96009e-06	1.53104e-06	0	0	0	0	0	0			-0.000160618	-0.0330779	-0.0332061	0.000128179	0.0330454
																										137	137		0.00201333	0.00188794	0.0380687	0.0084291	3.0209e-05	2.80833e-06	3.9875e-06	1.56991e-06	0	0	0	0	0	0			-0.000127804	-0.029667	-0.029765	9.7986e-05	0.0296372
																										138	138		0.00204055	0.00194177	0.0352386	0.00867205	2.79633e-05	2.88953e-06	4.04265e-06	1.6153e-06	0	0	0	0	0	0			-0.00010121	-0.0265916	-0.0266653	7.37088e-05	0.0265641
																										139	139		0.00208253	0.00200529	0.0327522	0.00895821	2.59903e-05	2.98515e-06	4.12695e-06	1.66875e-06	0	0	0	0	0	0			-7.96908e-05	-0.023817	-0.0238712	5.42274e-05	0.0237915
																										140	140		0.00214073	0.00208093	0.0305888	0.0092984	2.42736e-05	3.0988e-06	4.24335e-06	1.73228e-06	0	0	0	0	0	0			-6.23103e-05	-0.0213116	-0.0213502	3.86245e-05	0.0212879
																										141	141		0.00221768	0.00217196	0.0287342	0.00970731	2.28019e-05	3.23537e-06	4.39685e-06	1.80863e-06	0	0	0	0	0	0			-4.83022e-05	-0.0190464	-0.0190726	2.61475e-05	0.0190243
																										142	142		0.00231727	0.00228292	0.0271819	0.0102053	2.15701e-05	3.40167e-06	4.59522e-06	1.90159e-06	0	0	0	0	0	0			-3.70396e-05	-0.0169948	-0.017011	1.61776e-05	0.0169739
																										143	143		0.00244548	0.0024203	0.0259359	0.0108213	2.05813e-05	3.6074e-06	4.85035e-06	2.0166e-06	0	0	0	0	0	0			-2.80099e-05	-0.0151315	-0.0151397	8.20225e-06	0.0151117
																										144	144		0.00261151	0.00259373	0.0250149	0.0115986	1.98505e-05	3.86694e-06	5.18049e-06	2.16169e-06	0	0	0	0	0	0			-2.07944e-05	-0.0134322	-0.013434	1.79204e-06	0.0134132
																										145	145		0.00282989	0.0028181	0.0244609	0.0126038	1.94109e-05	4.20256e-06	5.61451e-06	2.3493e-06	0	0	0	0	0	0			-1.50513e-05	-0.0118723	-0.0118689	-3.42223e-06	0.0118538
																										146	146		0.00312467	0.00311777	0.0243558	0.0139459	1.93275e-05	4.65067e-06	6.20018e-06	2.5998e-06	0	0	0	0	0	0			-1.05025e-05	-0.0104246	-0.0104168	-7.77473e-06	0.0104063
																										147	147		0.00353835	0.0035355	0.0248571	0.0158163	1.97253e-05	5.27518e-06	7.02185e-06	2.94891e-06	0	0	0	0	0	0			-6.92264e-06	-0.00905531	-0.00904371	-1.16004e-05	0.00903678
																										148	148		0.00415324	0.00415388	0.0262843	0.0185846	2.08579e-05	6.19957e-06	8.24298e-06	3.46567e-06	0	0	0	0	0	0			-4.13258e-06	-0.00771437	-0.00769906	-1.5303e-05	0.00769493
																										149	149		0.00515196	0.00515588	0.0293622	0.0230698	2.33003e-05	7.69741e-06	1.02261e-05	4.30299e-06	0	0	0	0	0	0			-1.99854e-06	-0.00630796	-0.00628844	-1.95275e-05	0.00628644
																										150	150		0.00703614	0.00704377	0.0361022	0.0315199	2.86488e-05	1.05199e-05	1.39673e-05	5.88079e-06	0	0	0	0	0	0			-4.5553e-07	-0.00460045	-0.00457469	-2.57598e-05	0.00457424
																										151	151		0.0118612	0.0118751	0.0547785	0.0531437	4.34692e-05	1.77456e-05	2.35472e-05	9.92008e-06	0	0	0	0	0	0			3.03902e-07	-0.00166049	-0.00162084	-3.96546e-05	0.00162114
																										152	152		0.0498695	0.0499203	0.207249	0.22342	0.000164461	7.47565e-05	9.9009e-05	4.17901e-05	0	0	0	0	0	0			-6.40074e-06	0.0160811	0.0162216	-0.000140523	-0.016228
																										153	153		0.0194765	0.0195021	0.0890616	0.0872769	7.0674e-05	2.92261e-05	3.86655e-05	1.63379e-05	0	0	0	0	0	0			3.2623e-06	-0.00182615	-0.00175911	-6.70378e-05	0.00176238
																										154	154		0.0738109	0.0737996	0.303325	0.330296	0.000240699	0.000110938	0.000146542	6.20163e-05	0	0	0	0	0	0			-9.58559e-05	0.0268414	0.0269598	-0.000118431	-0.0270557
																										155	155		0.017058	0.0171003	0.0773126	0.0765289	6.13503e-05	2.5722e-05	3.38643e-05	1.4379e-05	0	0	0	0	0	0			2.27767e-05	-0.0008193	-0.00074141	-7.78902e-05	0.000764187
																										156	156		0.0864411	0.0855005	0.363416	0.382659	0.000288381	0.00012906	0.000171613	7.21468e-05	0	0	0	0	0	0			-0.00104008	0.0190835	0.0183022	0.000781288	-0.0193423
																										157	157		0.0279394	0.0288167	0.134732	0.128961	0.000106914	4.35456e-05	5.5465e-05	2.43428e-05	0	0	0	0	0	0			0.0008462	-0.00583467	-0.00489398	-0.000940691	0.00574018
																										158	158		0.0297874	0.0279291	0.120147	0.124998	9.53386e-05	4.22543e-05	5.9137e-05	2.36208e-05	0	0	0	0	0	0			-0.00189378	0.004798	0.00299282	0.00180518	-0.0048866
																										159	159		0.0127713	0.0133053	0.0592463	0.0595461	4.70138e-05	2.01401e-05	2.53542e-05	1.12586e-05	0	0	0	0	0	0			0.000519971	0.000272951	0.000833891	-0.00056094	-0.00031392
																										160	160		0.0219371	0.0207763	0.0931004	0.0929829	7.38765e-05	3.14749e-05	4.35505e-05	1.7595e-05	0	0	0	0	0	0			-0.00118673	-0.000159889	-0.00127826	0.00111837	9.15322e-05
																										161	161		0.0148591	0.0156369	0.0699443	0.0699803	5.5503e-05	2.37038e-05	2.94991e-05	1.32508e-05	0	0	0	0	0	0			0.000761483	4.17634e-06	0.000813707	-0.000809531	-5.22238e-05
																										162	162		0.0172541	0.0165062	0.0738391	0.0738722	5.85924e-05	2.50381e-05	3.42536e-05	1.39967e-05	0	0	0	0	0	0			-0.000768179	-4.28333e-07	-0.000714797	0.000714368	-5.33828e-05
																										163	163		0.0178744	0.0189999	0.0849923	0.085031	6.7444e-05	2.88427e-05	3.5485e-05	1.61236e-05	0	0	0	0	0	0			0.00110617	9.58843e-08	0.00116423	-0.00116414	-5.80586e-05
																										164	164		0.014145	0.0136685	0.0611447	0.0611724	4.85191e-05	2.07607e-05	2.80812e-05	1.16056e-05	0	0	0	0	0	0			-0.000492945	-7.49064e-09	-0.000448719	0.000448711	-4.42265e-05
																										165	165		0.0226069	0.0242731	0.108581	0.10863	8.61622e-05	3.69035e-05	4.48801e-05	2.06297e-05	0	0	0	0	0	0			0.00164199	-4.19371e-08	0.00171546	-0.0017155	-7.34672e-05
																										166	166		0.0119316	0.0116462	0.0520979	0.0521215	4.13403e-05	1.77144e-05	2.36871e-05	9.90264e-06	0	0	0	0	0	0			-0.000299244	-1.46834e-08	-0.000261848	0.000261833	-3.73958e-05
																										167	167		0.031099	0.0337284	0.150877	0.150946	0.000119725	5.13714e-05	6.17389e-05	2.87175e-05	0	0	0	0	0	0			0.00259636	-4.28495e-08	0.00269769	-0.00269774	-0.000101333
																										168	168		0.0102765	0.010132	0.0453243	0.0453448	3.59654e-05	1.54381e-05	2.04013e-05	8.63016e-06	0	0	0	0	0	0			-0.000156326	-1.17542e-08	-0.00012404	0.000124028	-3.22867e-05
																										169	169		0.0467014	0.0506606	0.226621	0.226724	0.000179829	7.73469e-05	9.27133e-05	4.32382e-05	0	0	0	0	0	0			0.00390969	-7.36512e-08	0.00406158	-0.00406165	-0.000151884
																										170	170		0.0102461	0.0101041	0.0451998	0.0452202	3.58664e-05	1.54328e-05	2.03409e-05	8.62718e-06	0	0	0	0	0	0			-0.000153723	-1.23217e-08	-0.000121588	0.000121576	-3.21351e-05
																										171	171		0.04664	0.0505213	0.225999	0.226101	0.000179335	7.7319e-05	9.25911e-05	4.32226e-05	0	0	0	0	0	0			0.00383193	-6.59477e-08	0.00398325	-0.00398331	-0.000151318
																										172	172		0.0104552	0.0102955	0.0460564	0.0460771	3.65459e-05	1.57629e-05	2.07561e-05	8.81175e-06	0	0	0	0	0	0			-0.000171661	-1.20212e-08	-0.000138945	0.000138933	-3.27153e-05
																										173	173		0.0470529	0.0514786	0.230282	0.230385	0.000182733	7.89757e-05	9.34106e-05	4.41487e-05	0	0	0	0	0	0			0.00437643	-7.37117e-08	0.00452938	-0.00452945	-0.000152945
																										174	174		0.00914395	0.00909437	0.0406831	0.0407014	3.22821e-05	1.39571e-05	1.81528e-05	7.80225e-06	0	0	0	0	0	0			-5.99278e-05	-1.11335e-08	-3.12633e-05	3.12521e-05	-2.86645e-05
																										175	175		0.044109	0.045472	0.203415	0.203507	0.000161411	6.991e-05	8.75662e-05	3.90809e-05	0	0	0	0	0	0			0.00131458	-5.61119e-08	0.00145451	-0.00145456	-0.00013993
																										176	176		0.0302848	0.0283817	0.126966	0.127023	0.000100746	4.36833e-05	6.0122e-05	2.44197e-05	0	0	0	0	0	0			-0.00193872	-3.16751e-08	-0.00184599	0.00184596	-9.27334e-05
																										177	177		0.0126892	0.0132135	0.0591094	0.0591359	4.69035e-05	2.03478e-05	2.51909e-05	1.13747e-05	0	0	0	0	0	0			0.000510427	-1.71005e-08	0.000550782	-0.000550799	-4.03549e-05
																										178	178		0.0222137	0.0210281	0.0940695	0.0941117	7.46429e-05	3.24082e-05	4.4099e-05	1.81167e-05	0	0	0	0	0	0			-0.00121156	-2.31331e-08	-0.00114337	0.00114334	-6.81938e-05
																										179	179		0.0147447	0.0155089	0.069378	0.0694091	5.50517e-05	2.39166e-05	2.92715e-05	1.33698e-05	0	0	0	0	0	0			0.000748338	-2.02761e-08	0.000795355	-0.000795375	-4.70165e-05
																										180	180		0.0174298	0.0166662	0.0745564	0.0745899	5.91595e-05	2.57178e-05	3.46019e-05	1.43767e-05	0	0	0	0	0	0			-0.000783824	-1.86863e-08	-0.000730176	0.000730157	-5.36482e-05
																										181	181		0.0177039	0.0188096	0.0841435	0.0841812	6.67681e-05	2.90466e-05	3.51462e-05	1.62376e-05	0	0	0	0	0	0			0.0010868	-2.49152e-08	0.0011434	-0.00114343	-5.66052e-05
																										182	182		0.0142663	0.0137791	0.0616409	0.0616685	4.89112e-05	2.12896e-05	2.83217e-05	1.19012e-05	0	0	0	0	0	0			-0.000503641	-1.57142e-08	-0.000459615	0.000459599	-4.40264e-05
																										183	183		0.0223266	0.0239606	0.107186	0.107234	8.50521e-05	3.7055e-05	4.4323e-05	2.07144e-05	0	0	0	0	0	0			0.00161039	-3.21454e-08	0.00168196	-0.00168199	-7.15736e-05
																										184	184		0.0120203	0.0117271	0.0524613	0.0524847	4.16273e-05	1.81442e-05	2.38629e-05	1.01429e-05	0	0	0	0	0	0			-0.000306973	-1.35957e-08	-0.000269783	0.00026977	-3.71896e-05
																										185	185		0.0305551	0.0331225	0.148171	0.148237	0.000117574	5.13126e-05	6.06583e-05	2.86846e-05	0	0	0	0	0	0			0.00253541	-4.49853e-08	0.0026336	-0.00263364	-9.81898e-05
																										186	186		0.0103442	0.0101937	0.0456018	0.0456222	3.61843e-05	1.57981e-05	2.05353e-05	8.83142e-06	0	0	0	0	0	0			-0.000162139	-1.20059e-08	-0.000130061	0.000130049	-3.20781e-05
																										187	187		0.0468358	0.0509695	0.228009	0.228111	0.000180925	7.91469e-05	9.29788e-05	4.42445e-05	0	0	0	0	0	0			0.00408491	-6.94687e-08	0.00423536	-0.00423542	-0.000150442
																										188	188		0.00980303	0.0096982	0.0433852	0.0434045	3.44253e-05	1.50653e-05	1.94611e-05	8.42174e-06	0	0	0	0	0	0			-0.000115876	-1.14758e-08	-8.5488e-05	8.54765e-05	-3.03879e-05
																										189	189		0.0456937	0.0484915	0.216926	0.217022	0.000172128	7.54672e-05	9.07113e-05	4.21874e-05	0	0	0	0	0	0			0.00274927	-6.37758e-08	0.00289439	-0.00289445	-0.000145121
																										190	190		0.0145721	0.0140582	0.0628905	0.0629185	4.99019e-05	2.18905e-05	2.89287e-05	1.22372e-05	0	0	0	0	0	0			-0.000530599	-1.58973e-08	-0.000485912	0.000485896	-4.46869e-05
																										191	191		0.0216712	0.0232304	0.103921	0.103967	8.24601e-05	3.62049e-05	4.30218e-05	2.02392e-05	0	0	0	0	0	0			0.00153641	-3.09484e-08	0.00160542	-0.00160545	-6.90067e-05
																										192	192		0.0122432	0.0119307	0.0533729	0.0533966	4.23499e-05	1.86027e-05	2.43052e-05	1.03992e-05	0	0	0	0	0	0			-0.000326379	-1.37176e-08	-0.000288739	0.000288725	-3.76395e-05
																										193	193		0.0293045	0.0317301	0.141944	0.142007	0.000112631	4.95342e-05	5.81753e-05	2.76905e-05	0	0	0	0	0	0			0.00239516	-4.27997e-08	0.0024887	-0.00248875	-9.35389e-05
																										194	194		0.0105136	0.0103488	0.046296	0.0463166	3.67346e-05	1.61619e-05	2.08717e-05	9.0348e-06	0	0	0	0	0	0			-0.000176691	-1.20903e-08	-0.000144294	0.000144282	-3.23974e-05
																										195	195		0.0460188	0.0503311	0.225156	0.225255	0.000178658	7.87535e-05	9.13562e-05	4.40245e-05	0	0	0	0	0	0			0.004265	-6.86871e-08	0.00441216	-0.00441223	-0.000147167
																										196	196		0.00917921	0.00912653	0.0408282	0.0408463	3.2396e-05	1.42853e-05	1.82225e-05	7.98572e-06	0	0	0	0	0	0			-6.29243e-05	-1.08238e-08	-3.45876e-05	3.45768e-05	-2.83367e-05
																										197	197		0.0441987	0.0456328	0.204141	0.204231	0.00016198	7.15501e-05	8.77429e-05	3.99977e-05	0	0	0	0	0	0			0.00138638	-5.73562e-08	0.00152449	-0.00152455	-0.000138118
																										198	198		0.0287306	0.0269656	0.120635	0.120688	9.57183e-05	4.23238e-05	5.70357e-05	2.36597e-05	0	0	0	0	0	0			-0.00179838	-2.87707e-08	-0.00171164	0.00171161	-8.67417e-05
																										199	199		0.0129575	0.0135131	0.0604515	0.0604782	4.79666e-05	2.12202e-05	2.57231e-05	1.18625e-05	0	0	0	0	0	0			0.00054169	-1.72205e-08	0.00058228	-0.000582297	-4.05899e-05
																										200	200		0.0213414	0.0202326	0.0905137	0.0905537	7.18186e-05	3.17964e-05	4.23666e-05	1.77747e-05	0	0	0	0	0	0			-0.00113333	-2.19832e-08	-0.00106874	0.00106872	-6.45921e-05
																										201	201		0.0151202	0.0159278	0.0712537	0.0712852	5.65379e-05	2.50461e-05	3.00165e-05	1.40012e-05	0	0	0	0	0	0			0.000791526	-2.0575e-08	0.000839013	-0.000839033	-4.74865e-05
																										202	202		0.0168725	0.0161575	0.072283	0.0723149	5.73533e-05	2.54228e-05	3.3495e-05	1.42118e-05	0	0	0	0	0	0			-0.000734284	-1.78695e-08	-0.000683088	0.000683071	-5.1196e-05
																										203	203		0.018266	0.0194359	0.0869477	0.0869861	6.89905e-05	3.06034e-05	3.62614e-05	1.71078e-05	0	0	0	0	0	0			0.00115074	-2.5442e-08	0.00120826	-0.00120828	-5.75153e-05
																										204	204		0.0138799	0.013426	0.0600632	0.0600897	4.76574e-05	2.11509e-05	2.75542e-05	1.18237e-05	0	0	0	0	0	0			-0.000469661	-1.51063e-08	-0.000427439	0.000427424	-4.22218e-05
																										205	205		0.0232577	0.0249973	0.111827	0.111876	8.87313e-05	3.94168e-05	4.61708e-05	2.20347e-05	0	0	0	0	0	0			0.00171542	-3.3146e-08	0.00178883	-0.00178887	-7.34175e-05
																										206	206		0.0117369	0.0114677	0.0513027	0.0513253	4.07064e-05	1.80906e-05	2.32999e-05	1.0113e-05	0	0	0	0	0	0			-0.000282362	-1.31194e-08	-0.000246572	0.000246559	-3.57896e-05
																										207	207		0.0323853	0.035159	0.157286	0.157355	0.000124802	5.55369e-05	6.42906e-05	3.1046e-05	0	0	0	0	0	0			0.00274053	-4.72002e-08	0.002843	-0.00284304	-0.000102462
																										208	208		0.0101275	0.00999522	0.0447151	0.0447348	3.54794e-05	1.57942e-05	2.0105e-05	8.82924e-06	0	0	0	0	0	0			-0.000143602	-1.16183e-08	-0.000112653	0.000112641	-3.09493e-05
																										209	209		0.0463953	0.0499768	0.223576	0.223674	0.000177399	7.9119e-05	9.21029e-05	4.42289e-05	0	0	0	0	0	0			0.00353361	-6.62814e-08	0.0036797	-0.00367977	-0.000146088
																										210	210		0.0113407	0.0111054	0.0496818	0.0497036	3.942e-05	1.75883e-05	2.25133e-05	9.83217e-06	0	0	0	0	0	0			-0.000248022	-1.27123e-08	-0.000213522	0.00021351	-3.45e-05
																										211	211		0.0355448	0.0386754	0.173018	0.173094	0.000137283	6.13405e-05	7.05626e-05	3.42904e-05	0	0	0	0	0	0			0.00309429	-5.1925e-08	0.00320645	-0.00320651	-0.000112163
																										212	212		0.00982279	0.0097161	0.0434667	0.0434858	3.44885e-05	1.54156e-05	1.94999e-05	8.61759e-06	0	0	0	0	0	0			-0.000117578	-1.12989e-08	-8.76341e-05	8.76228e-05	-2.9944e-05
																										213	213		0.0457373	0.048581	0.217333	0.217428	0.000172444	7.72172e-05	9.07964e-05	4.31657e-05	0	0	0	0	0	0			0.00279604	-6.30001e-08	0.00293883	-0.00293889	-0.000142795
																										214	214		0.0143287	0.0138357	0.0618969	0.061924	4.91115e-05	2.20024e-05	2.84449e-05	1.22997e-05	0	0	0	0	0	0			-0.000509162	-1.53937e-08	-0.000465923	0.000465908	-4.32389e-05
																										215	215		0.0221856	0.023803	0.106486	0.106532	8.44917e-05	3.78861e-05	4.40422e-05	2.1179e-05	0	0	0	0	0	0			0.00159451	-3.12733e-08	0.00166395	-0.00166398	-6.94375e-05
																										216	216		0.0120658	0.0117684	0.0526484	0.0526714	4.17733e-05	1.87393e-05	2.39527e-05	1.04756e-05	0	0	0	0	0	0			-0.000310957	-1.33165e-08	-0.000274459	0.000274446	-3.64978e-05
																										217	217		0.030284	0.0328199	0.146824	0.146888	0.000116498	5.23235e-05	6.01188e-05	2.92497e-05	0	0	0	0	0	0			0.00250505	-4.36652e-08	0.00260005	-0.00260009	-9.50003e-05
																										218	218		0.0103788	0.0102251	0.0457444	0.0457644	3.62954e-05	1.63076e-05	2.06036e-05	9.11624e-06	0	0	0	0	0	0			-0.000165133	-1.17593e-08	-0.00013367	0.000133658	-3.14633e-05
																										219	219		0.0469031	0.0511266	0.228722	0.228822	0.00018148	8.16919e-05	9.31102e-05	4.56672e-05	0	0	0	0	0	0			0.00417601	-6.84432e-08	0.00432317	-0.00432324	-0.000147162
																										220	220		0.00958666	0.00949972	0.0424992	0.0425177	3.37203e-05	1.51843e-05	1.90311e-05	8.48827e-06	0	0	0	0	0	0			-9.74822e-05	-1.10136e-08	-6.84144e-05	6.84034e-05	-2.90678e-05
																										221	221		0.0451961	0.047499	0.212496	0.212588	0.000168603	7.60534e-05	8.97214e-05	4.25151e-05	0	0	0	0	0	0			0.0022557	-6.03297e-08	0.0023954	-0.00239546	-0.000139696
																										222	222		0.0177379	0.0169467	0.0758157	0.0758487	6.01541e-05	2.7151e-05	3.52125e-05	1.51779e-05	0	0	0	0	0	0			-0.000811288	-1.83678e-08	-0.000758269	0.000758251	-5.30194e-05
																										223	223		0.0174202	0.0184927	0.0827307	0.0827667	6.5642e-05	2.96479e-05	3.45818e-05	1.65737e-05	0	0	0	0	0	0			0.00105453	-2.38083e-08	0.00110851	-0.00110853	-5.39784e-05
																										224	224		0.0144781	0.013972	0.0625077	0.0625349	4.95952e-05	2.24115e-05	2.87413e-05	1.25284e-05	0	0	0	0	0	0			-0.000522338	-1.54131e-08	-0.000478956	0.000478941	-4.33811e-05
																										225	225		0.0218636	0.0234442	0.104882	0.104927	8.32176e-05	3.7637e-05	4.34026e-05	2.10397e-05	0	0	0	0	0	0			0.00155817	-3.0583e-08	0.00162608	-0.00162612	-6.79129e-05
																										226	226		0.0121748	0.0118678	0.053094	0.0531171	4.21261e-05	1.90607e-05	2.41687e-05	1.06552e-05	0	0	0	0	0	0			-0.000320444	-1.33171e-08	-0.000283879	0.000283865	-3.65656e-05
																										227	227		0.029669	0.0321351	0.143763	0.143825	0.000114067	5.16715e-05	5.88975e-05	2.88852e-05	0	0	0	0	0	0			0.00243609	-4.24555e-08	0.00252845	-0.0025285	-9.23654e-05
																										228	228		0.0104616	0.0103009	0.0460839	0.0461039	3.6564e-05	1.65694e-05	2.07679e-05	9.26257e-06	0	0	0	0	0	0			-0.000172249	-1.17496e-08	-0.000140761	0.000140749	-3.14882e-05
																										229	229		0.046954	0.0513704	0.229816	0.229915	0.000182344	8.27842e-05	9.32106e-05	4.62778e-05	0	0	0	0	0	0			0.00436947	-6.86823e-08	0.00451589	-0.00451596	-0.000146424
																										230	230		0.00913835	0.00908881	0.0406614	0.040679	3.22617e-05	1.46516e-05	1.8141e-05	8.19047e-06	0	0	0	0	0	0			-5.94962e-05	-1.05279e-08	-3.19462e-05	3.19356e-05	-2.75501e-05
																										231	231		0.0440934	0.0454442	0.203307	0.203395	0.000161309	7.33775e-05	8.75318e-05	4.10193e-05	0	0	0	0	0	0			0.0013043	-5.56859e-08	0.00143869	-0.00143874	-0.000134388
																										232	232		0.0305175	0.0285925	0.127919	0.127974	0.000101492	4.62148e-05	6.05817e-05	2.58348e-05	0	0	0	0	0	0			-0.0019598	-2.95943e-08	-0.0018698	0.00186978	-8.99943e-05
																										233	233		0.0126512	0.0131705	0.0589217	0.0589472	4.67499e-05	2.12978e-05	2.51145e-05	1.19058e-05	0	0	0	0	0	0			0.000506055	-1.63688e-08	0.000544699	-0.000544715	-3.86444e-05
																										234	234		0.022342	0.0211441	0.094596	0.0946368	7.50531e-05	3.42177e-05	4.43521e-05	1.91283e-05	0	0	0	0	0	0			-0.00122313	-2.23e-08	-0.00115709	0.00115707	-6.6037e-05
																										235	235		0.014692	0.0154495	0.0691175	0.0691473	5.48394e-05	2.50157e-05	2.91656e-05	1.39842e-05	0	0	0	0	0	0			0.000742327	-1.9471e-08	0.000787313	-0.000787332	-4.49857e-05
																										236	236		0.0175109	0.0167394	0.0748897	0.074922	5.9418e-05	2.71205e-05	3.47615e-05	1.51608e-05	0	0	0	0	0	0			-0.000791085	-1.79807e-08	-0.000739204	0.000739186	-5.18802e-05
																										237	237		0.0176258	0.0187218	0.0837572	0.0837932	6.64549e-05	3.03525e-05	3.49897e-05	1.69676e-05	0	0	0	0	0	0			0.00107796	-2.39193e-08	0.00113206	-0.00113208	-5.41006e-05
																										238	238		0.014322	0.0138293	0.0618706	0.0618972	4.90885e-05	2.24317e-05	2.84312e-05	1.25397e-05	0	0	0	0	0	0			-0.000508594	-1.51214e-08	-0.000466061	0.000466045	-4.25333e-05
																										239	239		0.022199	0.0238175	0.106554	0.1066	8.45425e-05	3.86654e-05	4.40681e-05	2.16146e-05	0	0	0	0	0	0			0.00159605	-3.0836e-08	0.00166435	-0.00166438	-6.82997e-05
																										240	240		0.0120609	0.0117637	0.052629	0.0526516	4.17562e-05	1.91051e-05	2.39426e-05	1.06801e-05	0	0	0	0	0	0			-0.000310548	-1.30859e-08	-0.000274648	0.000274635	-3.59004e-05
																										241	241		0.0303101	0.0328484	0.146956	0.14702	0.000116598	5.34104e-05	6.01696e-05	2.98573e-05	0	0	0	0	0	0			0.002508	-4.30743e-08	0.00260145	-0.0026015	-9.34572e-05
																										242	242		0.010375	0.0102215	0.0457296	0.0457492	3.62821e-05	1.66258e-05	2.05958e-05	9.29412e-06	0	0	0	0	0	0			-0.000164828	-1.15595e-08	-0.000133881	0.00013387	-3.09464e-05
																										243	243		0.0468951	0.0511083	0.228648	0.228746	0.000181413	8.32803e-05	9.30928e-05	4.65551e-05	0	0	0	0	0	0			0.00416671	-6.74249e-08	0.00431131	-0.00431138	-0.000144603
																										244	244		0.0096078	0.0095189	0.0425864	0.0426046	3.37881e-05	1.55161e-05	1.90727e-05	8.67378e-06	0	0	0	0	0	0			-9.92965e-05	-1.08504e-08	-7.06364e-05	7.06255e-05	-2.86601e-05
																										245	245		0.0452451	0.0475949	0.212932	0.213023	0.000168942	7.77111e-05	8.98172e-05	4.34418e-05	0	0	0	0	0	0			0.00230344	-5.96255e-08	0.00244099	-0.00244105	-0.000137547
																										246	246		0.0173722	0.0166127	0.0743241	0.0743559	5.89682e-05	2.71404e-05	3.44859e-05	1.5172e-05	0	0	0	0	0	0			-0.000778749	-1.77208e-08	-0.000727625	0.000727608	-5.1124e-05
																										247	247		0.0177566	0.0188674	0.0844096	0.0844457	6.69713e-05	3.08442e-05	3.52489e-05	1.72424e-05	0	0	0	0	0	0			0.00109285	-2.39633e-08	0.00114696	-0.00114698	-5.41096e-05
																										248	248		0.0142264	0.0137419	0.0614801	0.0615064	4.87778e-05	2.24759e-05	2.82411e-05	1.25644e-05	0	0	0	0	0	0			-0.000500176	-1.49233e-08	-0.000458212	0.000458197	-4.19637e-05
																										249	249		0.0224135	0.0240562	0.107623	0.107669	8.53893e-05	3.93788e-05	4.44934e-05	2.20134e-05	0	0	0	0	0	0			0.00162025	-3.09637e-08	0.00168871	-0.00168874	-6.84596e-05
																										250	250		0.011991	0.0116996	0.0523433	0.0523657	4.15288e-05	1.91596e-05	2.38036e-05	1.07105e-05	0	0	0	0	0	0			-0.000304473	-1.29274e-08	-0.000269024	0.000269011	-3.54494e-05
																										251	251		0.0307241	0.033309	0.149019	0.149083	0.000118233	5.46107e-05	6.0991e-05	3.05283e-05	0	0	0	0	0	0			0.00255442	-4.34271e-08	0.00264846	-0.00264851	-9.40413e-05
																										252	252		0.0103217	0.0101726	0.0455116	0.045531	3.61085e-05	1.66841e-05	2.04898e-05	9.32671e-06	0	0	0	0	0	0			-0.000160264	-1.14282e-08	-0.000129688	0.000129677	-3.0576e-05
																										253	253		0.0467895	0.0508639	0.227558	0.227654	0.000180545	8.35693e-05	9.28826e-05	4.67166e-05	0	0	0	0	0	0			0.00402823	-6.64558e-08	0.00417131	-0.00417137	-0.000143075
																										254	254		0.00994074	0.00982378	0.043951	0.0439697	3.48702e-05	1.6146e-05	1.97335e-05	9.02586e-06	0	0	0	0	0	0			-0.000127672	-1.10685e-08	-9.82507e-05	9.82396e-05	-2.94208e-05
																										255	255		0.0459963	0.0491195	0.219755	0.219848	0.000174353	8.08679e-05	9.13078e-05	4.52065e-05	0	0	0	0	0	0			0.00307708	-6.24941e-08	0.0032166	-0.00321666	-0.000139524
																										256	256		0.0130226	0.0126423	0.0565612	0.0565853	4.48746e-05	2.08228e-05	2.58512e-05	1.16403e-05	0	0	0	0	0	0			-0.000394489	-1.37691e-08	-0.00035624	0.000356226	-3.82491e-05
																										257	257		0.0258831	0.0279197	0.124909	0.124963	9.91028e-05	4.603e-05	5.13807e-05	2.57315e-05	0	0	0	0	0	0			0.00201099	-3.5993e-08	0.00208968	-0.00208972	-7.8686e-05
																										258	258		0.0111007	0.0108854	0.0487011	0.0487217	3.86385e-05	1.7953e-05	2.20362e-05	1.00361e-05	0	0	0	0	0	0			-0.000227311	-1.20599e-08	-0.000194638	0.000194625	-3.26735e-05
																										259	259		0.0379071	0.0413028	0.184784	0.184862	0.000146607	6.82163e-05	7.52496e-05	3.81341e-05	0	0	0	0	0	0			0.0033586	-5.39189e-08	0.00347406	-0.00347411	-0.000115452
																										260	260		0.00963704	0.00954556	0.0427066	0.0427247	3.38825e-05	1.57708e-05	1.91305e-05	8.81613e-06	0	0	0	0	0	0			-0.000101795	-1.07487e-08	-7.33797e-05	7.33689e-05	-2.84154e-05
																										261	261		0.0453129	0.0477282	0.213533	0.213623	0.000169414	7.89835e-05	8.99507e-05	4.41531e-05	0	0	0	0	0	0			0.00236953	-5.92704e-08	0.0025057	-0.00250576	-0.000136169
																										262	262		0.0168905	0.0161731	0.072359	0.0723896	5.74074e-05	2.67791e-05	3.35294e-05	1.497e-05	0	0	0	0	0	0			-0.000735932	-1.70792e-08	-0.000686762	0.000686744	-4.91707e-05
																										263	263		0.0182444	0.019411	0.0868435	0.0868802	6.89005e-05	3.21616e-05	3.6217e-05	1.79789e-05	0	0	0	0	0	0			0.00114835	-2.44411e-08	0.0012033	-0.00120333	-5.49526e-05
																										264	264		0.0138923	0.0134367	0.0601159	0.0601413	4.76941e-05	2.2273e-05	2.75776e-05	1.2451e-05	0	0	0	0	0	0			-0.000470797	-1.44481e-08	-0.000430264	0.000430249	-4.05333e-05
																										265	265		0.0232221	0.0249565	0.111654	0.111701	8.85845e-05	4.14039e-05	4.60982e-05	2.31455e-05	0	0	0	0	0	0			0.00171146	-3.18485e-08	0.00178156	-0.00178159	-7.01015e-05
																										266	266		0.0117459	0.0114754	0.0513413	0.051363	4.07326e-05	1.90457e-05	2.33168e-05	1.06468e-05	0	0	0	0	0	0			-0.00028319	-1.25564e-08	-0.000248846	0.000248833	-3.43444e-05
																										267	267		0.0323151	0.0350794	0.156943	0.157009	0.000124516	5.82902e-05	6.41485e-05	3.25852e-05	0	0	0	0	0	0			0.00273273	-4.53479e-08	0.00283047	-0.00283052	-9.77437e-05
																										268	268		0.0101344	0.010001	0.0447446	0.0447634	3.54989e-05	1.66239e-05	2.01177e-05	9.29307e-06	0	0	0	0	0	0			-0.000144231	-1.11274e-08	-0.000114542	0.000114531	-2.96885e-05
																										269	269		0.046408	0.0500056	0.223723	0.223817	0.000177497	8.32617e-05	9.21241e-05	4.65447e-05	0	0	0	0	0	0			0.003552	-6.38723e-08	0.00369176	-0.00369182	-0.000139751
																										270	270		0.0112804	0.0110497	0.0494368	0.0494576	3.92214e-05	1.84052e-05	2.23927e-05	1.02888e-05	0	0	0	0	0	0			-0.000242853	-1.21087e-08	-0.000209945	0.000209933	-3.2908e-05
																										271	271		0.0360937	0.0392845	0.175757	0.175831	0.000139442	6.55218e-05	7.16493e-05	3.66278e-05	0	0	0	0	0	0			0.00315577	-5.08222e-08	0.00326466	-0.00326471	-0.000108891
																										272	272		0.00977616	0.0096729	0.043277	0.0432952	3.43344e-05	1.61385e-05	1.94065e-05	9.0217e-06	0	0	0	0	0	0			-0.000113648	-1.07765e-08	-8.50778e-05	8.5067e-05	-2.85699e-05
																										273	273		0.0456312	0.048365	0.216385	0.216476	0.000171674	8.08246e-05	9.05819e-05	4.51823e-05	0	0	0	0	0	0			0.00268838	-6.0144e-08	0.00282457	-0.00282463	-0.000136188
																										274	274		0.0148981	0.0143548	0.0642247	0.0642516	5.09529e-05	2.40004e-05	2.95739e-05	1.34167e-05	0	0	0	0	0	0			-0.000559421	-1.52012e-08	-0.000516327	0.000516312	-4.30945e-05
																										275	275		0.0210374	0.022523	0.100768	0.10081	7.99461e-05	3.76855e-05	4.1761e-05	2.10668e-05	0	0	0	0	0	0			0.00146488	-2.83947e-08	0.0015278	-0.00152783	-6.29263e-05
																										276	276		0.0124791	0.0121455	0.0543402	0.054363	4.3111e-05	2.03303e-05	2.47721e-05	1.1365e-05	0	0	0	0	0	0			-0.000347013	-1.30933e-08	-0.000310838	0.000310825	-3.61748e-05
																										277	277		0.0281239	0.030414	0.136072	0.136129	0.000107955	5.09613e-05	5.58281e-05	2.84882e-05	0	0	0	0	0	0			0.00226275	-3.88532e-08	0.00234705	-0.00234709	-8.42952e-05
																										278	278		0.0106922	0.0105115	0.0470292	0.0470489	3.73108e-05	1.76191e-05	2.12249e-05	9.84938e-06	0	0	0	0	0	0			-0.000192105	-1.15278e-08	-0.000161049	0.000161038	-3.10557e-05
																										279	279		0.0430923	0.0470719	0.2106	0.210688	0.000167083	7.90247e-05	8.55416e-05	4.41762e-05	0	0	0	0	0	0			0.00393821	-6.08907e-08	0.00406757	-0.00406763	-0.000129363
																										280	280		0.00931892	0.00925393	0.041403	0.0414202	3.28471e-05	1.55404e-05	1.84988e-05	8.68734e-06	0	0	0	0	0	0			-7.48072e-05	-1.03147e-08	-4.76993e-05	4.7689e-05	-2.71078e-05
																										281	281		0.0445482	0.0462699	0.207015	0.207101	0.000164236	7.78218e-05	8.84316e-05	4.35037e-05	0	0	0	0	0	0			0.00167674	-5.54942e-08	0.00180803	-0.00180809	-0.000131287
																										282	282		0.0237966	0.0224689	0.100529	0.100571	7.97539e-05	3.78189e-05	4.7238e-05	2.11414e-05	0	0	0	0	0	0			-0.00135385	-2.27101e-08	-0.00128584	0.00128582	-6.8009e-05
																										283	283		0.014169	0.0148652	0.0665079	0.0665356	5.27645e-05	2.50329e-05	2.81264e-05	1.39938e-05	0	0	0	0	0	0			0.000682103	-1.80892e-08	0.000723949	-0.000723967	-4.18461e-05
																										284	284		0.0184194	0.0175673	0.0785991	0.0786318	6.23557e-05	2.96005e-05	3.65638e-05	1.65472e-05	0	0	0	0	0	0			-0.000872073	-1.80997e-08	-0.000819319	0.000819301	-5.27538e-05
																										285	285		0.0168559	0.0178628	0.0799193	0.0799525	6.34044e-05	3.0116e-05	3.34602e-05	1.68354e-05	0	0	0	0	0	0			0.000990259	-2.20478e-08	0.00104015	-0.00104017	-4.98911e-05
																										286	286		0.0149426	0.0143953	0.0644068	0.0644336	5.10964e-05	2.42815e-05	2.9662e-05	1.35738e-05	0	0	0	0	0	0			-0.00056336	-1.51104e-08	-0.000520472	0.000520457	-4.28881e-05
																										287	287		0.0209558	0.0224319	0.100362	0.100403	7.96224e-05	3.78653e-05	4.15987e-05	2.11673e-05	0	0	0	0	0	0			0.00145566	-2.80725e-08	0.00151782	-0.00151785	-6.21604e-05
																										288	288		0.0125113	0.0121748	0.0544718	0.0544945	4.32146e-05	2.05594e-05	2.48357e-05	1.14931e-05	0	0	0	0	0	0			-0.000349823	-1.30119e-08	-0.000313839	0.000313826	-3.59848e-05
																										289	289		0.0279738	0.0302467	0.135326	0.135382	0.000107361	5.1128e-05	5.55299e-05	2.85814e-05	0	0	0	0	0	0			0.00224592	-3.83604e-08	0.00232906	-0.0023291	-8.31432e-05
																										290	290		0.0107164	0.0105336	0.0471288	0.0471483	3.7389e-05	1.78118e-05	2.12728e-05	9.95708e-06	0	0	0	0	0	0			-0.000194199	-1.14546e-08	-0.000163317	0.000163306	-3.08815e-05
																										291	291		0.0427305	0.046669	0.2088	0.208887	0.000165652	7.90359e-05	8.48228e-05	4.41824e-05	0	0	0	0	0	0			0.00389779	-5.99404e-08	0.00402499	-0.00402505	-0.000127197
																										292	292		0.00933785	0.00927119	0.0414808	0.041498	3.29082e-05	1.57059e-05	1.85362e-05	8.77989e-06	0	0	0	0	0	0			-7.64187e-05	-1.02484e-08	-4.94703e-05	4.94601e-05	-2.69484e-05
																										293	293		0.0445949	0.0463562	0.207404	0.20749	0.000164542	7.86492e-05	8.85235e-05	4.39662e-05	0	0	0	0	0	0			0.00171682	-5.52569e-08	0.00184721	-0.00184727	-0.000130395
																										294	294		0.0232461	0.021967	0.0982853	0.0983259	7.7972e-05	3.72965e-05	4.61448e-05	2.08494e-05	0	0	0	0	0	0			-0.00130437	-2.20452e-08	-0.00123842	0.0012384	-6.59489e-05
																										295	295		0.0143542	0.0150719	0.0674335	0.0674614	5.34977e-05	2.56022e-05	2.84939e-05	1.4312e-05	0	0	0	0	0	0			0.000703478	-1.82299e-08	0.000745538	-0.000745556	-4.20592e-05
																										296	296		0.0180781	0.0172559	0.0772068	0.0772387	6.125e-05	2.93286e-05	3.5886e-05	1.63952e-05	0	0	0	0	0	0			-0.000841647	-1.76549e-08	-0.000790253	0.000790235	-5.13944e-05
																										297	297		0.0171272	0.0181652	0.0812734	0.081307	6.44775e-05	3.08922e-05	3.39985e-05	1.72693e-05	0	0	0	0	0	0			0.00102121	-2.22874e-08	0.00107151	-0.00107153	-5.02922e-05
																										298	298		0.0147105	0.0141834	0.0634595	0.0634857	5.0344e-05	2.41318e-05	2.92012e-05	1.34901e-05	0	0	0	0	0	0			-0.000542887	-1.47859e-08	-0.000500979	0.000500964	-4.19085e-05
																										299	299		0.0213904	0.0229159	0.102529	0.102571	8.13401e-05	3.90183e-05	4.24612e-05	2.18119e-05	0	0	0	0	0	0			0.0015048	-2.85093e-08	0.00156774	-0.00156777	-6.29425e-05
																										300	300		0.0123434	0.0120213	0.0537859	0.0538081	4.26696e-05	2.04764e-05	2.45023e-05	1.14466e-05	0	0	0	0	0	0			-0.000335193	-1.27612e-08	-0.000299957	0.000299945	-3.52362e-05
																										301	301		0.028779	0.0311428	0.139337	0.139394	0.000110541	5.31002e-05	5.71278e-05	2.96839e-05	0	0	0	0	0	0			0.00233631	-3.92666e-08	0.00242115	-0.00242119	-8.48459e-05
																										302	302		0.0105895	0.0104173	0.0466093	0.0466285	3.69762e-05	1.77681e-05	2.10207e-05	9.93265e-06	0	0	0	0	0	0			-0.000183287	-1.12527e-08	-0.000153002	0.000152991	-3.02849e-05
																										303	303		0.0447007	0.0488606	0.218609	0.218699	0.000173431	8.34695e-05	8.87329e-05	4.66609e-05	0	0	0	0	0	0			0.00411789	-6.23905e-08	0.00424986	-0.00424992	-0.000131971
																										304	304		0.00923854	0.00918009	0.0410738	0.0410907	3.25847e-05	1.56872e-05	1.83389e-05	8.7694e-06	0	0	0	0	0	0			-6.80181e-05	-1.00806e-08	-4.15611e-05	4.15511e-05	-2.6457e-05
																										305	305		0.0443468	0.0459007	0.205369	0.205453	0.000162924	7.8552e-05	8.80304e-05	4.39119e-05	0	0	0	0	0	0			0.00150976	-5.39348e-08	0.0016382	-0.00163825	-0.000128437
																										306	306		0.0263998	0.0248402	0.111142	0.111188	8.81701e-05	4.25441e-05	5.24047e-05	2.37829e-05	0	0	0	0	0	0			-0.00158822	-2.44847e-08	-0.001514	0.00151397	-7.42233e-05
																										307	307		0.0134455	0.0140572	0.0628948	0.0629206	4.9896e-05	2.40868e-05	2.66899e-05	1.34649e-05	0	0	0	0	0	0			0.000598458	-1.67645e-08	0.000637476	-0.000637492	-3.90175e-05
																										308	308		0.0199906	0.0189996	0.0850099	0.0850447	6.7439e-05	3.25753e-05	3.96821e-05	1.82102e-05	0	0	0	0	0	0			-0.00101244	-1.91008e-08	-0.000956128	0.000956109	-5.63165e-05
																										309	309		0.0158117	0.016698	0.07471	0.0747406	5.92693e-05	2.86443e-05	3.13868e-05	1.60126e-05	0	0	0	0	0	0			0.000870923	-2.02056e-08	0.000916902	-0.000916922	-4.59789e-05
																										310	310		0.0159924	0.0153532	0.0686946	0.0687227	5.4496e-05	2.63504e-05	3.17456e-05	1.47303e-05	0	0	0	0	0	0			-0.000656261	-1.57338e-08	-0.000611116	0.0006111	-4.51451e-05
																										311	311		0.0193195	0.0206085	0.0922067	0.0922444	7.31498e-05	3.53932e-05	3.835e-05	1.97854e-05	0	0	0	0	0	0			0.00127043	-2.52938e-08	0.00132673	-0.00132675	-5.62959e-05
																										312	312		0.0132616	0.0128601	0.0575399	0.0575634	4.56468e-05	2.20951e-05	2.63248e-05	1.23515e-05	0	0	0	0	0	0			-0.000415464	-1.3426e-08	-0.000377953	0.000377939	-3.75115e-05
																										313	313		0.0250528	0.0269942	0.120778	0.120827	9.58157e-05	4.64189e-05	4.97307e-05	2.59489e-05	0	0	0	0	0	0			0.00191766	-3.35894e-08	0.0019908	-0.00199084	-7.3145e-05
																										314	314		0.011279	0.011048	0.0494321	0.0494523	3.92148e-05	1.90047e-05	2.23892e-05	1.0624e-05	0	0	0	0	0	0			-0.00024276	-1.17426e-08	-0.000210796	0.000210785	-3.19636e-05
																										315	315		0.0361013	0.0392918	0.1758	0.175872	0.000139466	6.76736e-05	7.16623e-05	3.78307e-05	0	0	0	0	0	0			0.00315666	-4.95375e-08	0.00326223	-0.00326228	-0.000105574
																										316	316		0.00977501	0.00967152	0.0432732	0.0432909	3.43289e-05	1.66627e-05	1.94037e-05	9.31475e-06	0	0	0	0	0	0			-0.000113579	-1.04565e-08	-8.58344e-05	8.5824e-05	-2.77447e-05
																										317	317		0.0456277	0.0483581	0.216366	0.216454	0.000171646	8.34419e-05	9.05723e-05	4.66455e-05	0	0	0	0	0	0			0.00268653	-5.85419e-08	0.0028186	-0.00281866	-0.000132073
																										318	318		0.0149071	0.0143625	0.0642629	0.064289	5.09796e-05	2.47939e-05	2.95909e-05	1.38602e-05	0	0	0	0	0	0			-0.000560247	-1.47362e-08	-0.000518345	0.00051833	-4.19017e-05
																										319	319		0.0210189	0.0225018	0.100678	0.100719	7.98695e-05	3.88719e-05	4.17232e-05	2.17301e-05	0	0	0	0	0	0			0.00146283	-2.76273e-08	0.00152379	-0.00152382	-6.09631e-05
																										320	320		0.0124856	0.012151	0.0543677	0.0543898	4.31297e-05	2.0999e-05	2.47842e-05	1.17388e-05	0	0	0	0	0	0			-0.000347604	-1.26993e-08	-0.00031244	0.000312427	-3.51634e-05
																										321	321		0.0280903	0.0303758	0.135909	0.135964	0.000107818	5.25446e-05	5.576e-05	2.93733e-05	0	0	0	0	0	0			0.00225903	-3.78059e-08	0.00234065	-0.00234069	-8.16224e-05
																										322	322		0.010697	0.0105155	0.0470499	0.047069	3.73245e-05	1.8196e-05	2.12338e-05	1.01719e-05	0	0	0	0	0	0			-0.000192547	-1.11866e-08	-0.000162368	0.000162356	-3.01793e-05
																										323	323		0.0430124	0.0469816	0.210207	0.210293	0.00016676	8.14163e-05	8.53805e-05	4.55131e-05	0	0	0	0	0	0			0.00392931	-5.92323e-08	0.00405446	-0.00405452	-0.000125152
																										324	324		0.00932263	0.00925701	0.041419	0.0414358	3.28575e-05	1.60465e-05	1.85056e-05	8.97029e-06	0	0	0	0	0	0			-7.51496e-05	-1.00144e-08	-4.88133e-05	4.88033e-05	-2.63363e-05
																										325	325		0.0445566	0.0462853	0.207095	0.207179	0.000164288	8.03493e-05	8.84456e-05	4.49166e-05	0	0	0	0	0	0			0.00168525	-5.40146e-08	0.00181267	-0.00181272	-0.000127414
																										326	326		0.0236757	0.022358	0.100039	0.100079	7.93591e-05	3.88397e-05	4.69967e-05	2.1712e-05	0	0	0	0	0	0			-0.00134301	-2.18756e-08	-0.00127723	0.00127721	-6.57822e-05
																										327	327		0.0142077	0.014908	0.066703	0.06673	5.29155e-05	2.59097e-05	2.82025e-05	1.44839e-05	0	0	0	0	0	0			0.000686606	-1.76593e-08	0.000727313	-0.000727331	-4.07066e-05
																										328	328		0.0183446	0.0174985	0.0782955	0.0783272	6.21105e-05	3.04286e-05	3.64142e-05	1.70101e-05	0	0	0	0	0	0			-0.000865429	-1.7464e-08	-0.000814361	0.000814343	-5.10685e-05
																										329	329		0.0169126	0.0179255	0.0802043	0.0802367	6.3626e-05	3.11884e-05	3.35718e-05	1.74348e-05	0	0	0	0	0	0			0.000996766	-2.15462e-08	0.00104532	-0.00104534	-4.8553e-05
																										330	330		0.0148917	0.0143484	0.0642006	0.0642265	5.09292e-05	2.49758e-05	2.95603e-05	1.39619e-05	0	0	0	0	0	0			-0.0005589	-1.45984e-08	-0.000517363	0.000517348	-4.15372e-05
																										331	331		0.0210465	0.0225323	0.100817	0.100857	7.99777e-05	3.92486e-05	4.17776e-05	2.19406e-05	0	0	0	0	0	0			0.00146596	-2.74711e-08	0.0015265	-0.00152653	-6.05387e-05
																										332	332		0.0124745	0.0121408	0.0543226	0.0543445	4.30932e-05	2.11557e-05	2.47619e-05	1.18264e-05	0	0	0	0	0	0			-0.000346643	-1.25843e-08	-0.000311782	0.00031177	-3.48604e-05
																										333	333		0.0281414	0.0304323	0.136164	0.136218	0.000108018	5.30793e-05	5.58609e-05	2.96722e-05	0	0	0	0	0	0			0.00226476	-3.76148e-08	0.00234585	-0.00234589	-8.10901e-05
																										334	334		0.0106886	0.0105077	0.0470157	0.0470347	3.72968e-05	1.83333e-05	2.12169e-05	1.02486e-05	0	0	0	0	0	0			-0.000191831	-1.10882e-08	-0.000161911	0.0001619	-2.99207e-05
																										335	335		0.0431361	0.0471189	0.210825	0.21091	0.000167247	8.23299e-05	8.56255e-05	4.60238e-05	0	0	0	0	0	0			0.00394315	-5.90011e-08	0.00406761	-0.00406766	-0.000124459
																										336	336		0.00931604	0.0092509	0.0413923	0.0414089	3.28357e-05	1.61686e-05	1.84924e-05	9.0385e-06	0	0	0	0	0	0			-7.45996e-05	-9.92853e-09	-4.84886e-05	4.84786e-05	-2.61111e-05
																										337	337		0.04454	0.0462548	0.206961	0.207044	0.000164179	8.09583e-05	8.84121e-05	4.52571e-05	0	0	0	0	0	0			0.00167161	-5.35539e-08	0.00179793	-0.00179798	-0.000126322
																										338	338		0.0238666	0.0225317	0.100817	0.100858	7.99753e-05	3.94639e-05	4.73752e-05	2.2061e-05	0	0	0	0	0	0			-0.00136018	-2.18374e-08	-0.00129438	0.00129436	-6.58037e-05
																										339	339		0.0141453	0.0148382	0.0663917	0.0664183	5.26675e-05	2.60006e-05	2.80783e-05	1.45348e-05	0	0	0	0	0	0			0.000679414	-1.74404e-08	0.000719607	-0.000719624	-4.0193e-05
																										340	340		0.0184623	0.0176058	0.0787765	0.0788081	6.24908e-05	3.08669e-05	3.66477e-05	1.72551e-05	0	0	0	0	0	0			-0.00087594	-1.74085e-08	-0.000824941	0.000824923	-5.09992e-05
																										341	341		0.0168215	0.0178238	0.0797502	0.0797822	6.32646e-05	3.1266e-05	3.33906e-05	1.74782e-05	0	0	0	0	0	0			0.000986379	-2.12606e-08	0.00103427	-0.00103429	-4.78897e-05
																										342	342		0.0149715	0.0144211	0.0645268	0.0645527	5.1187e-05	2.53084e-05	2.97184e-05	1.41478e-05	0	0	0	0	0	0			-0.000565953	-1.45395e-08	-0.000524518	0.000524504	-4.14347e-05
																										343	343		0.0209013	0.0223703	0.100093	0.100133	7.94023e-05	3.92856e-05	4.14889e-05	2.19613e-05	0	0	0	0	0	0			0.00144954	-2.7069e-08	0.00150916	-0.00150919	-5.96173e-05
																										344	344		0.012532	0.0121933	0.0545583	0.0545801	4.32793e-05	2.14212e-05	2.4876e-05	1.19748e-05	0	0	0	0	0	0			-0.000351674	-1.25266e-08	-0.000316927	0.000316914	-3.47469e-05
																										345	345		0.0278743	0.0301348	0.134834	0.134888	0.000106962	5.29894e-05	5.53303e-05	2.9622e-05	0	0	0	0	0	0			0.00223479	-3.69723e-08	0.00231443	-0.00231447	-7.96438e-05
																										346	346		0.010732	0.0105474	0.047194	0.0472128	3.74374e-05	1.85527e-05	2.1303e-05	1.03713e-05	0	0	0	0	0	0			-0.000195579	-1.10334e-08	-0.000165774	0.000165763	-2.98055e-05
																										347	347		0.042493	0.0464029	0.207624	0.207707	0.000164705	8.17368e-05	8.43482e-05	4.56922e-05	0	0	0	0	0	0			0.0038713	-5.76834e-08	0.00399286	-0.00399292	-0.000121566
																										348	348		0.00934999	0.00928192	0.0415317	0.0415483	3.29457e-05	1.63544e-05	1.85596e-05	9.14236e-06	0	0	0	0	0	0			-7.74831e-05	-9.87709e-09	-5.14843e-05	5.14745e-05	-2.59987e-05
																										349	349		0.0446237	0.0464099	0.207658	0.207741	0.000164729	8.18871e-05	8.85776e-05	4.57763e-05	0	0	0	0	0	0			0.00174338	-5.34646e-08	0.00186897	-0.00186903	-0.00012559
																										350	350		0.0228929	0.0216443	0.0968481	0.0968867	7.68251e-05	3.8215e-05	4.54421e-05	2.13628e-05	0	0	0	0	0	0			-0.00127268	-2.08586e-08	-0.00121001	0.00120999	-6.26686e-05
																										351	351		0.0144795	0.0152111	0.0680613	0.0680884	5.3991e-05	2.68689e-05	2.87415e-05	1.50202e-05	0	0	0	0	0	0			0.000717962	-1.77906e-08	0.000758788	-0.000758805	-4.08257e-05
																										352	352		0.0178572	0.0170538	0.0763078	0.0763382	6.05315e-05	3.01394e-05	3.54464e-05	1.68484e-05	0	0	0	0	0	0			-0.00082201	-1.6769e-08	-0.000773037	0.00077302	-4.89733e-05
																										353	353		0.0173118	0.0183703	0.0821969	0.0822296	6.52043e-05	3.24839e-05	3.43637e-05	1.8159e-05	0	0	0	0	0	0			0.0010423	-2.18057e-08	0.0010912	-0.00109123	-4.89033e-05
																										354	354		0.0145596	0.014045	0.0628446	0.0628696	4.98517e-05	2.4846e-05	2.89005e-05	1.38893e-05	0	0	0	0	0	0			-0.000529609	-1.40826e-08	-0.000489606	0.000489592	-4.00028e-05
																										355	355		0.0216887	0.0232473	0.104019	0.10406	8.25148e-05	4.11538e-05	4.30517e-05	2.30057e-05	0	0	0	0	0	0			0.00153854	-2.79942e-08	0.00159992	-0.00159994	-6.1379e-05
																										356	356		0.0122338	0.0119206	0.0533389	0.0533601	4.23112e-05	2.11101e-05	2.42838e-05	1.18009e-05	0	0	0	0	0	0			-0.000325674	-1.21801e-08	-0.000292002	0.00029199	-3.36718e-05
																										357	357		0.0293395	0.0317655	0.142133	0.142189	0.00011275	5.6307e-05	5.82383e-05	3.14766e-05	0	0	0	0	0	0			0.00239924	-3.87853e-08	0.0024824	-0.00248244	-8.31655e-05
																										358	358		0.0105063	0.0103407	0.0462697	0.0462881	3.67036e-05	1.83355e-05	2.08547e-05	1.02498e-05	0	0	0	0	0	0			-0.000176172	-1.07589e-08	-0.00014721	0.000147199	-2.89622e-05
																										359	359		0.0461129	0.0504301	0.225646	0.225736	0.000178998	8.9554e-05	9.15331e-05	5.00622e-05	0	0	0	0	0	0			0.00427566	-6.23848e-08	0.00440652	-0.00440658	-0.000130852
																										360	360		0.00917325	0.00911987	0.0408071	0.0408233	3.23703e-05	1.61996e-05	1.82087e-05	9.05583e-06	0	0	0	0	0	0			-6.25323e-05	-9.65201e-09	-3.72183e-05	3.72087e-05	-2.53139e-05
																										361	361		0.0441802	0.0455996	0.204036	0.204116	0.000161852	8.11082e-05	8.76966e-05	4.53409e-05	0	0	0	0	0	0			0.00137698	-5.14832e-08	0.00150003	-0.00150008	-0.000123048
																										362	362		0.0289155	0.0271307	0.121399	0.121447	9.62984e-05	4.82966e-05	5.73965e-05	2.69986e-05	0	0	0	0	0	0			-0.00181519	-2.54788e-08	-0.00173682	0.00173679	-7.83741e-05
																										363	363		0.0129206	0.0134704	0.0602732	0.060297	4.7812e-05	2.39887e-05	2.5647e-05	1.34101e-05	0	0	0	0	0	0			0.000537544	-1.54455e-08	0.000573589	-0.000573604	-3.60447e-05
																										364	364		0.0214454	0.0203249	0.090946	0.0909819	7.21418e-05	3.62176e-05	4.25685e-05	2.02463e-05	0	0	0	0	0	0			-0.00114278	-1.94881e-08	-0.00108455	0.00108454	-5.82269e-05
																										365	365		0.0150688	0.0158687	0.0710047	0.0710327	5.63248e-05	2.82901e-05	2.99112e-05	1.58147e-05	0	0	0	0	0	0			0.000785775	-1.84742e-08	0.000827888	-0.000827906	-4.21127e-05
																										366	366		0.0169388	0.016216	0.0725601	0.0725887	5.75573e-05	2.89232e-05	3.3623e-05	1.61686e-05	0	0	0	0	0	0			-0.000740299	-1.58655e-08	-0.000694226	0.00069421	-4.60728e-05
																										367	367		0.0181895	0.0193485	0.086575	0.0866091	6.86759e-05	3.453e-05	3.61056e-05	1.93029e-05	0	0	0	0	0	0			0.00114219	-2.28617e-08	0.00119312	-0.00119314	-5.09257e-05
																										368	368		0.0139257	0.0134661	0.0602555	0.0602793	4.77969e-05	2.40418e-05	2.76421e-05	1.34398e-05	0	0	0	0	0	0			-0.000473806	-1.34354e-08	-0.000435862	0.000435848	-3.79441e-05
																										369	369		0.0231312	0.0248535	0.111207	0.111251	8.82156e-05	4.44047e-05	4.59145e-05	2.4823e-05	0	0	0	0	0	0			0.0017013	-2.97918e-08	0.00176617	-0.0017662	-6.48726e-05
																										370	370		0.0117704	0.0114969	0.0514438	0.0514641	4.08071e-05	2.05479e-05	2.33637e-05	1.14866e-05	0	0	0	0	0	0			-0.00028538	-1.16893e-08	-0.000253255	0.000253243	-3.21246e-05
																										371	371		0.0321352	0.0348768	0.156057	0.156118	0.000123792	6.23979e-05	6.37872e-05	3.48815e-05	0	0	0	0	0	0			0.00271267	-4.23884e-08	0.00280292	-0.00280297	-9.02576e-05
																										372	372		0.010153	0.0100172	0.0448229	0.0448405	3.55552e-05	1.7927e-05	2.01532e-05	1.00215e-05	0	0	0	0	0	0			-0.000145889	-1.03706e-08	-0.000118139	0.000118129	-2.77495e-05
																										373	373		0.0464441	0.0500867	0.224114	0.224202	0.000177778	8.97681e-05	9.21897e-05	5.01819e-05	0	0	0	0	0	0			0.00360057	-6.02039e-08	0.00373053	-0.00373059	-0.000129958
																										374	374		0.0111257	0.0109073	0.0488061	0.0488253	3.87146e-05	1.9555e-05	2.20841e-05	1.09316e-05	0	0	0	0	0	0			-0.000229547	-1.11333e-08	-0.000199246	0.000199235	-3.03009e-05
																										375	375		0.0376242	0.0409848	0.183388	0.18346	0.000145472	7.35667e-05	7.46824e-05	4.1125e-05	0	0	0	0	0	0			0.00332706	-4.99373e-08	0.00343247	-0.00343252	-0.000105412
																										376	376		0.00965628	0.00956234	0.0427879	0.0428046	3.39406e-05	1.7169e-05	1.91673e-05	9.59777e-06	0	0	0	0	0	0			-0.000103509	-9.93542e-09	-7.71774e-05	7.71675e-05	-2.63312e-05
																										377	377		0.0453551	0.0478122	0.213939	0.214023	0.000169705	8.59655e-05	9.00277e-05	4.80562e-05	0	0	0	0	0	0			0.00241512	-5.53146e-08	0.00254078	-0.00254083	-0.000125656
																										378	378		0.0165703	0.0158796	0.071056	0.0710838	5.63632e-05	2.85646e-05	3.28912e-05	1.59681e-05	0	0	0	0	0	0			-0.000707567	-1.54242e-08	-0.000662861	0.000662846	-4.47063e-05
																										379	379		0.0185972	0.0198027	0.0886085	0.0886432	7.02877e-05	3.56418e-05	3.69145e-05	1.99244e-05	0	0	0	0	0	0			0.00118852	-2.32541e-08	0.00124013	-0.00124016	-5.16127e-05
																										380	380		0.0136684	0.013231	0.0592043	0.0592274	4.69621e-05	2.3823e-05	2.71311e-05	1.33175e-05	0	0	0	0	0	0			-0.000451199	-1.31071e-08	-0.000414259	0.000414246	-3.69396e-05
																										381	381		0.023816	0.025616	0.114621	0.114665	9.09214e-05	4.61568e-05	4.72736e-05	2.58025e-05	0	0	0	0	0	0			0.00177848	-3.05185e-08	0.00184469	-0.00184472	-6.62052e-05
																										382	382		0.0115806	0.0113233	0.0506679	0.0506877	4.01909e-05	2.04099e-05	2.2987e-05	1.14095e-05	0	0	0	0	0	0			-0.000268926	-1.14322e-08	-0.000237579	0.000237568	-3.1347e-05
																										383	383		0.0335162	0.0364134	0.162934	0.162998	0.000129245	6.5703e-05	6.65279e-05	3.67291e-05	0	0	0	0	0	0			0.00286736	-4.39878e-08	0.00296065	-0.0029607	-9.32972e-05
																										384	384		0.0100074	0.00988384	0.0442269	0.0442441	3.50817e-05	1.78392e-05	1.98641e-05	9.97243e-06	0	0	0	0	0	0			-0.000133451	-1.01617e-08	-0.000106327	0.000106317	-2.7124e-05
																										385	385		0.0461373	0.0494199	0.221134	0.22122	0.000175411	8.93243e-05	9.15799e-05	4.99338e-05	0	0	0	0	0	0			0.00324094	-5.83409e-08	0.00336862	-0.00336868	-0.000127674
																										386	386		0.0123618	0.0120373	0.0538633	0.0538843	4.27252e-05	2.17645e-05	2.45375e-05	1.21667e-05	0	0	0	0	0	0			-0.000336853	-1.2013e-08	-0.000303534	0.000303522	-3.33193e-05
																										387	387		0.0286804	0.0310312	0.138852	0.138906	0.000110142	5.61571e-05	5.69289e-05	3.13928e-05	0	0	0	0	0	0			0.00232531	-3.71559e-08	0.00240479	-0.00240483	-7.94839e-05
																										388	388		0.0106033	0.0104293	0.0466678	0.0466859	3.70175e-05	1.88795e-05	2.10469e-05	1.0554e-05	0	0	0	0	0	0			-0.000184531	-1.06035e-08	-0.000155911	0.0001559	-2.86204e-05
																										389	389		0.0444581	0.048588	0.217412	0.217497	0.000172458	8.80784e-05	8.82466e-05	4.92373e-05	0	0	0	0	0	0			0.00409087	-5.89637e-08	0.0042142	-0.00421426	-0.00012333
																										390	390		0.00924926	0.00918933	0.0411195	0.0411354	3.26165e-05	1.66625e-05	1.83592e-05	9.31461e-06	0	0	0	0	0	0			-6.89809e-05	-9.50846e-09	-4.39918e-05	4.39823e-05	-2.49891e-05
																										391	391		0.0443722	0.0459469	0.205597	0.205677	0.000163083	8.34222e-05	8.80759e-05	4.66345e-05	0	0	0	0	0	0			0.00153328	-5.11329e-08	0.00165433	-0.00165438	-0.000121051
																										392	392		0.0259948	0.0244698	0.109497	0.109539	8.68527e-05	4.44591e-05	5.1598e-05	2.48534e-05	0	0	0	0	0	0			-0.00155179	-2.26021e-08	-0.00148267	0.00148265	-6.91157e-05
																										393	393		0.0135424	0.0141646	0.063382	0.0634065	5.02757e-05	2.57459e-05	2.68807e-05	1.43924e-05	0	0	0	0	0	0			0.000609755	-1.60131e-08	0.000646757	-0.000646773	-3.7002e-05
																										394	394		0.0197503	0.0187794	0.0840333	0.0840658	6.66552e-05	3.41522e-05	3.92029e-05	1.90916e-05	0	0	0	0	0	0			-0.00099101	-1.77158e-08	-0.000938414	0.000938396	-5.25966e-05
																										395	395		0.0159504	0.0168518	0.075406	0.0754352	5.98133e-05	3.06612e-05	3.16604e-05	1.71401e-05	0	0	0	0	0	0			0.000886875	-1.93464e-08	0.000930528	-0.000930548	-4.36531e-05
																										396	396		0.0158335	0.0152072	0.0680486	0.0680749	5.39761e-05	2.7681e-05	3.14284e-05	1.54741e-05	0	0	0	0	0	0			-0.000642236	-1.46427e-08	-0.000600001	0.000599986	-4.22347e-05
																										397	397		0.0195341	0.0208464	0.0932809	0.0933169	7.39919e-05	3.79682e-05	3.87737e-05	2.12248e-05	0	0	0	0	0	0			0.00129483	-2.42939e-08	0.00134837	-0.0013484	-5.35484e-05
																										398	398		0.0131488	0.0127562	0.0570811	0.0571031	4.52767e-05	2.32417e-05	2.60993e-05	1.29925e-05	0	0	0	0	0	0			-0.000405635	-1.25285e-08	-0.000370506	0.000370493	-3.51293e-05
																										399	399		0.025427	0.0274094	0.122648	0.122695	9.72863e-05	4.99782e-05	5.04708e-05	2.79387e-05	0	0	0	0	0	0			0.00195983	-3.24088e-08	0.00202964	-0.00202967	-6.98078e-05
																										400	400		0.0111948	0.0109703	0.0490894	0.0491084	3.89377e-05	2.00095e-05	2.22208e-05	1.11856e-05	0	0	0	0	0	0			-0.000235533	-1.09819e-08	-0.000205581	0.00020557	-2.99525e-05
																										401	401		0.0369101	0.0401895	0.179835	0.179904	0.000142648	7.33874e-05	7.32637e-05	4.10248e-05	0	0	0	0	0	0			0.00324721	-4.81832e-08	0.00334866	-0.00334871	-0.000101451
																										402	402		0.00970976	0.00961115	0.0430076	0.0430241	3.41136e-05	1.75551e-05	1.92731e-05	9.81359e-06	0	0	0	0	0	0			-0.000108077	-9.79769e-09	-8.20689e-05	8.20591e-05	-2.60082e-05
																										403	403		0.0454776	0.0480562	0.215038	0.21512	0.000170569	8.78949e-05	9.02695e-05	4.91348e-05	0	0	0	0	0	0			0.00253747	-5.49091e-08	0.00266123	-0.00266128	-0.000123754
																										404	404		0.0157755	0.0151542	0.067812	0.067838	5.37878e-05	2.77289e-05	3.1313e-05	1.55009e-05	0	0	0	0	0	0			-0.000637102	-1.45099e-08	-0.000595245	0.000595231	-4.18564e-05
																										405	405		0.0196156	0.0209372	0.0936878	0.0937238	7.43137e-05	3.83329e-05	3.89354e-05	2.14288e-05	0	0	0	0	0	0			0.00130407	-2.42859e-08	0.00135753	-0.00135756	-5.34631e-05
																										406	406		0.0131075	0.0127185	0.0569128	0.0569346	4.51426e-05	2.32941e-05	2.60174e-05	1.30218e-05	0	0	0	0	0	0			-0.000402029	-1.24228e-08	-0.000367197	0.000367185	-3.48317e-05
																										407	407		0.0255698	0.0275682	0.12336	0.123407	9.78495e-05	5.05303e-05	5.07539e-05	2.82473e-05	0	0	0	0	0	0			0.00197589	-3.24468e-08	0.00204568	-0.00204572	-6.97934e-05
																										408	408		0.011164	0.0109421	0.0489636	0.0489824	3.88374e-05	2.00622e-05	2.21596e-05	1.12151e-05	0	0	0	0	0	0			-0.000232878	-1.08946e-08	-0.000203169	0.000203158	-2.97089e-05
																										409	409		0.0372212	0.0405355	0.181385	0.181454	0.000143875	7.44054e-05	7.3881e-05	4.15939e-05	0	0	0	0	0	0			0.00328202	-4.83777e-08	0.00338373	-0.00338378	-0.000101709
																										410	410		0.00968591	0.00958925	0.04291	0.0429264	3.40357e-05	1.76064e-05	1.92257e-05	9.84228e-06	0	0	0	0	0	0			-0.000106052	-9.72358e-09	-8.0249e-05	8.02393e-05	-2.5803e-05
																										411	411		0.0454227	0.0479467	0.21455	0.214632	0.00017018	8.81503e-05	9.01601e-05	4.92775e-05	0	0	0	0	0	0			0.00248308	-5.44137e-08	0.00260594	-0.002606	-0.000122858
																										412	412		0.0161187	0.0154672	0.0692135	0.0692399	5.48987e-05	2.84489e-05	3.19941e-05	1.59034e-05	0	0	0	0	0	0			-0.00066752	-1.4687e-08	-0.000624994	0.00062498	-4.25258e-05
																										413	413		0.0191493	0.0204175	0.0913635	0.0913984	7.24692e-05	3.75752e-05	3.80097e-05	2.10052e-05	0	0	0	0	0	0			0.00125122	-2.35261e-08	0.00130309	-0.00130312	-5.1875e-05
																										414	414		0.0133507	0.0129405	0.0579068	0.0579289	4.59305e-05	2.38235e-05	2.64998e-05	1.33178e-05	0	0	0	0	0	0			-0.00042334	-1.25375e-08	-0.000388063	0.000388051	-3.52765e-05
																										415	415		0.0247593	0.0266657	0.119322	0.119368	9.46461e-05	4.91278e-05	4.91449e-05	2.74633e-05	0	0	0	0	0	0			0.00188472	-3.11808e-08	0.00195189	-0.00195192	-6.71688e-05
																										416	416		0.0113451	0.0111077	0.0497051	0.049724	3.9425e-05	2.04706e-05	2.2519e-05	1.14434e-05	0	0	0	0	0	0			-0.000248546	-1.09723e-08	-0.000218527	0.000218517	-3.0019e-05
																										417	417		0.0354782	0.0385958	0.172707	0.172773	0.00013699	7.12051e-05	7.04208e-05	3.98048e-05	0	0	0	0	0	0			0.00308701	-4.57709e-08	0.00318337	-0.00318341	-9.63554e-05
																										418	418		0.00982596	0.00971745	0.0434841	0.0435007	3.44907e-05	1.79325e-05	1.95036e-05	1.00246e-05	0	0	0	0	0	0			-0.000117987	-9.77822e-09	-9.19597e-05	9.19499e-05	-2.60274e-05
																										419	419		0.0457398	0.0485878	0.217421	0.217503	0.000172455	8.97835e-05	9.07891e-05	5.01905e-05	0	0	0	0	0	0			0.0028074	-5.5433e-08	0.00293062	-0.00293067	-0.000123215
																										420	420		0.0142654	0.0137758	0.0616449	0.0616683	4.8895e-05	2.54654e-05	2.83154e-05	1.42356e-05	0	0	0	0	0	0			-0.000503732	-1.31804e-08	-0.000466236	0.000466223	-3.74962e-05
																										421	421		0.0223163	0.0239452	0.10715	0.107191	8.499e-05	4.42933e-05	4.42956e-05	2.47607e-05	0	0	0	0	0	0			0.00160943	-2.77307e-08	0.00166964	-0.00166966	-6.02038e-05
																										422	422		0.0120193	0.011724	0.0524633	0.0524833	4.16124e-05	2.16937e-05	2.3857e-05	1.21272e-05	0	0	0	0	0	0			-0.000307047	-1.14413e-08	-0.00027541	0.000275399	-3.16371e-05
																										423	423		0.0305383	0.0330984	0.148109	0.148165	0.000117478	6.12999e-05	6.06154e-05	3.42677e-05	0	0	0	0	0	0			0.00253374	-3.8887e-08	0.00261622	-0.00261626	-8.24867e-05
																										424	424		0.010343	0.0101908	0.0456027	0.04562	3.61707e-05	1.88792e-05	2.05299e-05	1.05538e-05	0	0	0	0	0	0			-0.000162207	-1.01354e-08	-0.000134949	0.000134939	-2.72574e-05
																										425	425		0.0468277	0.0509549	0.228013	0.2281	0.000180857	9.4529e-05	9.29479e-05	5.28433e-05	0	0	0	0	0	0			0.00408717	-6.0134e-08	0.00421354	-0.00421361	-0.000126372
																										426	426		0.00979311	0.00968731	0.0433497	0.0433661	3.43836e-05	1.79762e-05	1.94383e-05	1.0049e-05	0	0	0	0	0	0			-0.000115193	-9.69252e-09	-8.94057e-05	8.9396e-05	-2.5787e-05
																										427	427		0.0456661	0.0484371	0.216748	0.21683	0.00017192	9.00005e-05	9.06422e-05	5.03118e-05	0	0	0	0	0	0			0.00273067	-5.48288e-08	0.00285286	-0.00285292	-0.000122195
																										428	428		0.0146643	0.0141399	0.0632749	0.0632988	5.01872e-05	2.62833e-05	2.91071e-05	1.46928e-05	0	0	0	0	0	0			-0.0005389	-1.33986e-08	-0.000500595	0.000500582	-3.83047e-05
																										429	429		0.0214751	0.0230082	0.102958	0.102997	8.1664e-05	4.27945e-05	4.26256e-05	2.39229e-05	0	0	0	0	0	0			0.00151446	-2.64414e-08	0.00157201	-0.00157204	-5.75458e-05
																										430	430		0.0123097	0.0119893	0.0536514	0.0536717	4.25542e-05	2.23071e-05	2.44334e-05	1.247e-05	0	0	0	0	0	0			-0.000332341	-1.15905e-08	-0.000300142	0.00030013	-3.21989e-05
																										431	431		0.0289387	0.0313179	0.140142	0.140195	0.000111158	5.83185e-05	5.744e-05	3.26011e-05	0	0	0	0	0	0			0.00235433	-3.65198e-08	0.00243197	-0.00243201	-7.76415e-05
																										432	432		0.0105638	0.0103928	0.0465069	0.0465244	3.68874e-05	1.93584e-05	2.09679e-05	1.08217e-05	0	0	0	0	0	0			-0.000181162	-1.0242e-08	-0.000153497	0.000153487	-2.7665e-05
																										433	433		0.0451027	0.0493037	0.220627	0.22071	0.000174995	9.19592e-05	8.95236e-05	5.14067e-05	0	0	0	0	0	0			0.0041629	-5.82921e-08	0.004284	-0.00428406	-0.000121095
																										434	434		0.00921826	0.00916062	0.0409932	0.0410086	3.25141e-05	1.70903e-05	1.82972e-05	9.55375e-06	0	0	0	0	0	0			-6.63859e-05	-9.19306e-09	-4.22279e-05	4.22187e-05	-2.4158e-05
																										435	435		0.0442932	0.0458033	0.204966	0.205043	0.000162571	8.55572e-05	8.79167e-05	4.78279e-05	0	0	0	0	0	0			0.00147008	-4.94099e-08	0.00158713	-0.00158718	-0.000117053
																										436	436		0.0270988	0.0254747	0.113999	0.114042	9.04179e-05	4.76175e-05	5.37879e-05	2.6619e-05	0	0	0	0	0	0			-0.00165133	-2.26542e-08	-0.00158138	0.00158136	-6.99466e-05
																										437	437		0.0132835	0.0138752	0.06209	0.0621133	4.92475e-05	2.59451e-05	2.63662e-05	1.45038e-05	0	0	0	0	0	0			0.00057978	-1.52128e-08	0.000614929	-0.000614945	-3.51495e-05
																										438	438		0.0204004	0.0193714	0.0866871	0.0867196	6.87555e-05	3.62415e-05	4.04923e-05	2.02596e-05	0	0	0	0	0	0			-0.00104921	-1.76092e-08	-0.000996478	0.000996461	-5.27289e-05
																										439	439		0.0155815	0.0164398	0.0735668	0.0735943	5.83504e-05	3.07704e-05	3.09273e-05	1.72012e-05	0	0	0	0	0	0			0.000844659	-1.8314e-08	0.000885947	-0.000885965	-4.12878e-05
																										440	440		0.0162611	0.0155969	0.0697961	0.0698222	5.53585e-05	2.92049e-05	3.22763e-05	1.63261e-05	0	0	0	0	0	0			-0.000680174	-1.44833e-08	-0.000638084	0.00063807	-4.20893e-05
																										441	441		0.0189669	0.0202139	0.0904555	0.0904893	7.17458e-05	3.78706e-05	3.7647e-05	2.11703e-05	0	0	0	0	0	0			0.00123055	-2.28701e-08	0.00128088	-0.0012809	-5.03291e-05
																										442	442		0.0134511	0.013032	0.0583181	0.0583399	4.62547e-05	2.44238e-05	2.66987e-05	1.36533e-05	0	0	0	0	0	0			-0.000432167	-1.23535e-08	-0.000397303	0.000397291	-3.48639e-05
																										443	443		0.024446	0.0263164	0.117763	0.117807	9.34054e-05	4.93553e-05	4.85222e-05	2.75904e-05	0	0	0	0	0	0			0.00184947	-3.02248e-08	0.00191443	-0.00191446	-6.49517e-05
																										444	444		0.0114197	0.0111756	0.0500108	0.0500294	3.96658e-05	2.09657e-05	2.26666e-05	1.17202e-05	0	0	0	0	0	0			-0.000255018	-1.08061e-08	-0.000225382	0.000225371	-2.96357e-05
																										445	445		0.0348193	0.0378619	0.169429	0.169492	0.000134384	7.11011e-05	6.91117e-05	3.97468e-05	0	0	0	0	0	0			0.00301329	-4.41149e-08	0.00310589	-0.00310594	-9.26038e-05
																										446	446		0.00988343	0.00976988	0.0437202	0.0437365	3.46764e-05	1.83518e-05	1.96173e-05	1.02589e-05	0	0	0	0	0	0			-0.000122906	-9.62752e-09	-9.72329e-05	9.72232e-05	-2.56734e-05
																										447	447		0.0458666	0.04885	0.218601	0.218682	0.000173384	9.18788e-05	9.10392e-05	5.13618e-05	0	0	0	0	0	0			0.0029437	-5.49933e-08	0.00306483	-0.00306489	-0.000121128
																										448	448		0.0136064	0.0131738	0.058953	0.058975	4.67579e-05	2.47864e-05	2.70069e-05	1.3856e-05	0	0	0	0	0	0			-0.000445802	-1.24119e-08	-0.000410693	0.00041068	-3.51099e-05
																										449	449		0.0239875	0.0258058	0.115479	0.115522	9.15929e-05	4.85865e-05	4.76119e-05	2.71607e-05	0	0	0	0	0	0			0.00179785	-2.94934e-08	0.00186128	-0.00186131	-6.34281e-05
																										450	450		0.0115347	0.0112808	0.0504817	0.0505005	4.00389e-05	2.12455e-05	2.28949e-05	1.18766e-05	0	0	0	0	0	0			-0.00026499	-1.0843e-08	-0.000235189	0.000235178	-2.98008e-05
																										451	451		0.0338685	0.0368038	0.164695	0.164756	0.000130628	6.93814e-05	6.72244e-05	3.87854e-05	0	0	0	0	0	0			0.00290686	-4.26772e-08	0.00299651	-0.00299655	-8.96433e-05
																										452	452		0.00997202	0.00985096	0.0440833	0.0440997	3.49641e-05	1.85756e-05	1.97931e-05	1.03841e-05	0	0	0	0	0	0			-0.000130472	-9.65138e-09	-0.000104684	0.000104675	-2.57879e-05
																										453	453		0.0460597	0.0492554	0.220417	0.220498	0.000174823	9.29995e-05	9.14221e-05	5.19883e-05	0	0	0	0	0	0			0.0031563	-5.55993e-08	0.0032775	-0.00327755	-0.000121201
																										454	454		0.0126916	0.0123381	0.0552136	0.055234	4.37916e-05	2.33032e-05	2.5191e-05	1.30269e-05	0	0	0	0	0	0			-0.000365678	-1.16715e-08	-0.000333037	0.000333026	-3.26408e-05
																										455	455		0.0271663	0.0293446	0.131316	0.131365	0.000104153	5.54664e-05	5.39213e-05	3.10067e-05	0	0	0	0	0	0			0.00215537	-3.36226e-08	0.00222694	-0.00222698	-7.15677e-05
																										456	456		0.0108521	0.0106564	0.0476881	0.0477058	3.78229e-05	2.01482e-05	2.154e-05	1.12632e-05	0	0	0	0	0	0			-0.000205995	-1.02818e-08	-0.000178054	0.000178044	-2.79412e-05
																										457	457		0.0408233	0.044542	0.199324	0.199398	0.000158093	8.43139e-05	8.10284e-05	4.71329e-05	0	0	0	0	0	0			0.00368481	-5.17663e-08	0.00379243	-0.00379248	-0.000107623
																										458	458		0.00944357	0.00936691	0.0419175	0.041933	3.3246e-05	1.77351e-05	1.87441e-05	9.91422e-06	0	0	0	0	0	0			-8.5488e-05	-9.20852e-09	-6.11564e-05	6.11472e-05	-2.43316e-05
																										459	459		0.0448501	0.0468349	0.209587	0.209665	0.000166231	8.87845e-05	8.90208e-05	4.9632e-05	0	0	0	0	0	0			0.00194545	-5.05968e-08	0.00206223	-0.00206228	-0.000116785
																										460	460		0.0205322	0.0194913	0.0872259	0.0872581	6.91805e-05	3.69684e-05	4.07535e-05	2.0666e-05	0	0	0	0	0	0			-0.00106103	-1.74037e-08	-0.00100875	0.00100873	-5.22822e-05
																										461	461		0.0155112	0.0163612	0.0732168	0.0732438	5.80708e-05	3.10448e-05	3.07873e-05	1.73545e-05	0	0	0	0	0	0			0.000836619	-1.79635e-08	0.00087706	-0.000877078	-4.04409e-05
																										462	462		0.0163472	0.0156752	0.0701484	0.0701743	5.5636e-05	2.97553e-05	3.24468e-05	1.66337e-05	0	0	0	0	0	0			-0.000687827	-1.43035e-08	-0.000646148	0.000646134	-4.16794e-05
																										463	463		0.0188597	0.0200942	0.0899219	0.0899551	7.13202e-05	3.81633e-05	3.74336e-05	2.1334e-05	0	0	0	0	0	0			0.0012184	-2.24122e-08	0.00126763	-0.00126765	-4.92341e-05
																										464	464		0.0135117	0.0130871	0.0585662	0.0585878	4.64499e-05	2.48638e-05	2.68186e-05	1.38993e-05	0	0	0	0	0	0			-0.000437495	-1.21952e-08	-0.000403002	0.00040299	-3.44932e-05
																										465	465		0.0242628	0.026112	0.116852	0.116895	9.26794e-05	4.9643e-05	4.81579e-05	2.77513e-05	0	0	0	0	0	0			0.00182886	-2.95719e-08	0.00189228	-0.00189231	-6.34133e-05
																										466	466		0.0114645	0.0112165	0.0501949	0.0502134	3.98105e-05	2.13305e-05	2.27554e-05	1.19241e-05	0	0	0	0	0	0			-0.000258919	-1.06654e-08	-0.000229618	0.000229607	-2.93006e-05
																										467	467		0.0344377	0.0374368	0.16753	0.167592	0.000132874	7.12627e-05	6.83534e-05	3.98371e-05	0	0	0	0	0	0			0.00297059	-4.30214e-08	0.00306068	-0.00306072	-9.00847e-05
																										468	468		0.00991799	0.00980137	0.0438622	0.0438784	3.47879e-05	1.86622e-05	1.96857e-05	1.04325e-05	0	0	0	0	0	0			-0.000125869	-9.50152e-09	-0.000100499	0.00010049	-2.53694e-05
																										469	469		0.045942	0.0490075	0.219311	0.219392	0.000173942	9.34298e-05	9.11875e-05	5.22288e-05	0	0	0	0	0	0			0.00302653	-5.4554e-08	0.00314594	-0.003146	-0.000119416
																										470	470		0.0132345	0.0128339	0.0574335	0.0574546	4.55512e-05	2.44752e-05	2.62684e-05	1.36821e-05	0	0	0	0	0	0			-0.000413194	-1.19341e-08	-0.000379543	0.000379531	-3.36503e-05
																										471	471		0.0251326	0.0270804	0.121186	0.121231	9.61162e-05	5.16802e-05	4.98843e-05	2.88901e-05	0	0	0	0	0	0			0.00192677	-3.06084e-08	0.00199217	-0.0019922	-6.53995e-05
																										472	472		0.0112586	0.0110281	0.0493523	0.0493704	3.91419e-05	2.1052e-05	2.23465e-05	1.17684e-05	0	0	0	0	0	0			-0.000241097	-1.04643e-08	-0.00021244	0.00021243	-2.86574e-05
																										473	473		0.0362754	0.0394815	0.176682	0.176746	0.000140131	7.5444e-05	7.20007e-05	4.21745e-05	0	0	0	0	0	0			0.00317626	-4.52807e-08	0.00327073	-0.00327077	-9.44678e-05
																										474	474		0.00975906	0.00965579	0.0432111	0.0432269	3.42712e-05	1.84556e-05	1.93701e-05	1.0317e-05	0	0	0	0	0	0			-0.000112321	-9.3404e-09	-8.74615e-05	8.74522e-05	-2.48593e-05
																										475	475		0.0455883	0.0482795	0.216055	0.216134	0.000171358	9.23929e-05	9.04852e-05	5.16492e-05	0	0	0	0	0	0			0.00265233	-5.28903e-08	0.00277008	-0.00277013	-0.000117748
																										476	476		0.0150941	0.0145316	0.0650316	0.0650554	5.15767e-05	2.78197e-05	2.99592e-05	1.55517e-05	0	0	0	0	0	0			-0.00057687	-1.3236e-08	-0.000538718	0.000538705	-3.81513e-05
																										477	477		0.0206801	0.0221221	0.0989983	0.0990344	7.85174e-05	4.23748e-05	4.10464e-05	2.36882e-05	0	0	0	0	0	0			0.00142464	-2.46183e-08	0.00147812	-0.00147814	-5.34762e-05
																										478	478		0.0126201	0.0122725	0.0549219	0.0549419	4.35587e-05	2.35155e-05	2.50488e-05	1.31456e-05	0	0	0	0	0	0			-0.00035945	-1.14146e-08	-0.000327515	0.000327504	-3.1935e-05
																										479	479		0.0274715	0.0296839	0.132838	0.132886	0.000105356	5.69201e-05	5.45262e-05	3.18193e-05	0	0	0	0	0	0			0.00218967	-3.35379e-08	0.00226078	-0.00226081	-7.11095e-05
																										480	480		0.0107983	0.010607	0.0474682	0.0474855	3.76471e-05	2.03449e-05	2.14328e-05	1.13732e-05	0	0	0	0	0	0			-0.00020137	-1.00656e-08	-0.000174018	0.000174008	-2.73517e-05
																										481	481		0.0415388	0.0453374	0.202889	0.202963	0.000160915	8.70599e-05	8.24473e-05	4.8668e-05	0	0	0	0	0	0			0.00376479	-5.19675e-08	0.00387237	-0.00387242	-0.000107582
																										482	482		0.00940156	0.00932826	0.0417457	0.0417609	3.31086e-05	1.79171e-05	1.86605e-05	1.0016e-05	0	0	0	0	0	0			-8.1939e-05	-9.02236e-09	-5.8112e-05	5.8103e-05	-2.3827e-05
																										483	483		0.0447476	0.0466417	0.208728	0.208804	0.000165544	8.96917e-05	8.88161e-05	5.01392e-05	0	0	0	0	0	0			0.00185538	-4.94577e-08	0.00196986	-0.00196991	-0.00011448
																										484	484		0.0215187	0.0203901	0.0912505	0.0912837	7.23699e-05	3.92304e-05	4.27109e-05	2.19305e-05	0	0	0	0	0	0			-0.00114944	-1.77922e-08	-0.00109554	0.00109552	-5.39021e-05
																										485	485		0.0150332	0.0158278	0.0708319	0.0708576	5.61772e-05	3.04647e-05	2.98383e-05	1.70303e-05	0	0	0	0	0	0			0.000781785	-1.70628e-08	0.000820288	-0.000820306	-3.85035e-05
																										486	486		0.0169855	0.0162572	0.072755	0.0727814	5.77012e-05	3.13041e-05	3.37132e-05	1.74995e-05	0	0	0	0	0	0			-0.00074453	-1.45053e-08	-0.000701933	0.000701919	-4.25963e-05
																										487	487		0.0181365	0.019288	0.0863166	0.0863479	6.84583e-05	3.71579e-05	3.59977e-05	2.07719e-05	0	0	0	0	0	0			0.00113627	-2.11302e-08	0.00118277	-0.00118279	-4.6505e-05
																										488	488		0.013958	0.0134944	0.0603907	0.0604126	4.78953e-05	2.60056e-05	2.7704e-05	1.45376e-05	0	0	0	0	0	0			-0.000476719	-1.23023e-08	-0.000441675	0.000441663	-3.50438e-05
																										489	489		0.0230437	0.0247542	0.110779	0.110819	8.78594e-05	4.77344e-05	4.57375e-05	2.66843e-05	0	0	0	0	0	0			0.00169153	-2.75449e-08	0.00175068	-0.00175071	-5.91506e-05
																										490	490		0.0117939	0.0115174	0.0515429	0.0515616	4.08782e-05	2.22158e-05	2.34087e-05	1.2419e-05	0	0	0	0	0	0			-0.000287499	-1.072e-08	-0.000257857	0.000257847	-2.96413e-05
																										491	491		0.031963	0.0346825	0.155209	0.155265	0.000123097	6.69568e-05	6.34406e-05	3.743e-05	0	0	0	0	0	0			0.00269347	-3.91752e-08	0.00277558	-0.00277562	-8.21118e-05
																										492	492		0.0101708	0.0100327	0.0448986	0.0449148	3.56086e-05	1.93737e-05	2.01872e-05	1.08302e-05	0	0	0	0	0	0			-0.000147493	-9.5254e-09	-0.000121911	0.000121901	-2.55823e-05
																										493	493		0.0464783	0.0501641	0.224493	0.224574	0.000178046	9.69912e-05	9.22508e-05	5.42197e-05	0	0	0	0	0	0			0.00364775	-5.60911e-08	0.00376678	-0.00376684	-0.000119029
																										494	494		0.010979	0.0107722	0.0482083	0.0482257	3.82333e-05	2.08335e-05	2.17912e-05	1.16463e-05	0	0	0	0	0	0			-0.000216957	-1.00943e-08	-0.000189422	0.000189412	-2.75347e-05
																										495	495		0.0392436	0.0427834	0.191463	0.191532	0.000151849	8.28313e-05	7.78911e-05	4.63041e-05	0	0	0	0	0	0			0.00350825	-4.85447e-08	0.0036088	-0.00360885	-0.000100557
																										496	496		0.00954226	0.00945707	0.0423228	0.0423381	3.35656e-05	1.83139e-05	1.89396e-05	1.02378e-05	0	0	0	0	0	0			-9.389e-05	-9.03551e-09	-6.99455e-05	6.99364e-05	-2.39445e-05
																										497	497		0.0450856	0.0472858	0.211614	0.21169	0.000167829	9.16776e-05	8.94863e-05	5.12493e-05	0	0	0	0	0	0			0.00216189	-5.02354e-08	0.00227623	-0.00227628	-0.000114338
																										498	498		0.0184921	0.017631	0.0789042	0.0789325	6.25769e-05	3.41981e-05	3.67033e-05	1.91173e-05	0	0	0	0	0	0			-0.000878704	-1.54419e-08	-0.000832755	0.000832739	-4.59494e-05
																										499	499		0.0167946	0.017792	0.0796232	0.0796518	6.31485e-05	3.45255e-05	3.3334e-05	1.93003e-05	0	0	0	0	0	0			0.00098344	-1.92145e-08	0.00102608	-0.0010261	-4.26374e-05
																										500	500		0.0149913	0.0144376	0.0646125	0.0646357	5.12426e-05	2.80263e-05	2.97548e-05	1.56672e-05	0	0	0	0	0	0			-0.000567805	-1.29268e-08	-0.000530514	0.000530501	-3.7291e-05
																										501	501		0.0208593	0.0223214	0.0998931	0.0999289	7.92243e-05	4.33541e-05	4.14016e-05	2.42357e-05	0	0	0	0	0	0			0.00144493	-2.44931e-08	0.00149794	-0.00149797	-5.30116e-05
																										502	502		0.012546	0.0122047	0.0546196	0.0546392	4.33174e-05	2.3712e-05	2.49014e-05	1.32554e-05	0	0	0	0	0	0			-0.000352998	-1.11625e-08	-0.000321758	0.000321747	-3.12403e-05
																										503	503		0.027799	0.030048	0.134471	0.134519	0.000106648	5.84221e-05	5.51755e-05	3.26589e-05	0	0	0	0	0	0			0.00222646	-3.34823e-08	0.00229717	-0.00229721	-7.07088e-05
																										504	504		0.0107424	0.0105557	0.0472399	0.0472568	3.74647e-05	2.05288e-05	2.13215e-05	1.14759e-05	0	0	0	0	0	0			-0.000196572	-9.85359e-09	-0.0001698	0.00016979	-2.67717e-05
																										505	505		0.0423166	0.046202	0.206764	0.206838	0.000163982	8.99559e-05	8.39899e-05	5.02869e-05	0	0	0	0	0	0			0.00385172	-5.22404e-08	0.00395939	-0.00395945	-0.000107677
																										506	506		0.00935792	0.00928813	0.0415672	0.0415821	3.29658e-05	1.80883e-05	1.85736e-05	1.01117e-05	0	0	0	0	0	0			-7.82538e-05	-8.83979e-09	-5.49232e-05	5.49143e-05	-2.33306e-05
																										507	507		0.0446403	0.046441	0.207836	0.20791	0.00016483	9.05452e-05	8.86018e-05	5.06163e-05	0	0	0	0	0	0			0.0017627	-4.833e-08	0.00187492	-0.00187497	-0.000112222
																										508	508		0.0226382	0.0214099	0.0958172	0.0958514	7.5989e-05	4.17647e-05	4.49323e-05	2.33472e-05	0	0	0	0	0	0			-0.00124991	-1.82523e-08	-0.00119412	0.0011941	-5.57912e-05
																										509	509		0.0145713	0.0153122	0.0685262	0.0685507	5.43467e-05	2.98808e-05	2.8921e-05	1.67039e-05	0	0	0	0	0	0			0.000728672	-1.62059e-08	0.000765339	-0.000765355	-3.66668e-05
																										510	510		0.0176968	0.0169056	0.0756589	0.0756859	6.00022e-05	3.30041e-05	3.51245e-05	1.84499e-05	0	0	0	0	0	0			-0.000807826	-1.47453e-08	-0.000764168	0.000764153	-4.3658e-05
																										511	511		0.0174481	0.0185205	0.0828841	0.0829136	6.57336e-05	3.61728e-05	3.46309e-05	2.02212e-05	0	0	0	0	0	0			0.00105795	-1.99263e-08	0.0011019	-0.00110192	-4.39505e-05
																										512	512		0.0144492	0.0139427	0.0623987	0.0624209	4.9486e-05	2.72413e-05	2.86787e-05	1.52283e-05	0	0	0	0	0	0			-0.000519987	-1.24327e-08	-0.000484304	0.000484292	-3.56827e-05
																										513	513		0.0219108	0.0234924	0.105135	0.105172	8.33801e-05	4.59256e-05	4.34884e-05	2.56732e-05	0	0	0	0	0	0			0.00156375	-2.5682e-08	0.00161899	-0.00161902	-5.52442e-05
																										514	514		0.0121532	0.0118456	0.0530135	0.0530324	4.2043e-05	2.3164e-05	2.41216e-05	1.29491e-05	0	0	0	0	0	0			-0.000318763	-1.07901e-08	-0.000288723	0.000288712	-3.00408e-05
																										515	515		0.0297622	0.0322328	0.14425	0.144302	0.000114402	6.30799e-05	5.90717e-05	3.52627e-05	0	0	0	0	0	0			0.00244678	-3.57826e-08	0.00252187	-0.00252191	-7.50951e-05
																										516	516		0.0104449	0.0102834	0.0460218	0.0460382	3.64981e-05	2.01298e-05	2.07309e-05	1.12529e-05	0	0	0	0	0	0			-0.000171003	-9.5603e-09	-0.000145166	0.000145157	-2.58368e-05
																										517	517		0.0470244	0.0514178	0.230109	0.230191	0.000182494	0.000100776	9.33333e-05	5.63355e-05	0	0	0	0	0	0			0.00435644	-5.78717e-08	0.0044751	-0.00447516	-0.000118658
																										518	518		0.00918051	0.00912549	0.0408399	0.0408544	3.23885e-05	1.78895e-05	1.82213e-05	1.00005e-05	0	0	0	0	0	0			-6.32442e-05	-8.64023e-09	-4.0533e-05	4.05243e-05	-2.27112e-05
																										519	519		0.0441959	0.0456277	0.204199	0.204272	0.000161943	8.95465e-05	8.77192e-05	5.0058e-05	0	0	0	0	0	0			0.00139413	-4.64712e-08	0.00150414	-0.00150419	-0.000110011
																										520	520		0.0285556	0.0268	0.119942	0.119984	9.51194e-05	5.26306e-05	5.66766e-05	2.94214e-05	0	0	0	0	0	0			-0.00178281	-2.22101e-08	-0.00171309	0.00171306	-6.97218e-05
																										521	521		0.012985	0.0135411	0.0606009	0.0606223	4.80604e-05	2.66009e-05	2.57724e-05	1.48703e-05	0	0	0	0	0	0			0.000545172	-1.40316e-08	0.000577519	-0.000577533	-3.23475e-05
																										522	522		0.0212401	0.0201357	0.0901158	0.0901477	7.14661e-05	3.9575e-05	4.2157e-05	2.21231e-05	0	0	0	0	0	0			-0.00112448	-1.70862e-08	-0.00107258	0.00107256	-5.19078e-05
																										523	523		0.0151598	0.0159687	0.0714654	0.0714907	5.66766e-05	3.13972e-05	3.00889e-05	1.75516e-05	0	0	0	0	0	0			0.000796357	-1.68294e-08	0.000834157	-0.000834173	-3.78e-05
																										524	524		0.0168062	0.0160933	0.0720243	0.0720498	5.71187e-05	3.16545e-05	3.33567e-05	1.76954e-05	0	0	0	0	0	0			-0.000728621	-1.39724e-08	-0.000687509	0.000687495	-4.11115e-05
																										525	525		0.0183272	0.0195001	0.0872693	0.0873001	6.92101e-05	3.83731e-05	3.63753e-05	2.14512e-05	0	0	0	0	0	0			0.00115797	-2.08923e-08	0.00120371	-0.00120373	-4.57401e-05
																										526	526		0.013833	0.01338	0.0598812	0.0599024	4.74887e-05	2.63384e-05	2.74555e-05	1.47236e-05	0	0	0	0	0	0			-0.000465759	-1.18767e-08	-0.000431888	0.000431876	-3.38702e-05
																										527	527		0.0233624	0.0251086	0.11237	0.112409	8.91162e-05	4.94556e-05	4.63692e-05	2.76465e-05	0	0	0	0	0	0			0.00172749	-2.73341e-08	0.00178585	-0.00178587	-5.83559e-05
																										528	528		0.0117019	0.011433	0.0511675	0.0511855	4.05782e-05	2.25254e-05	2.32256e-05	1.25921e-05	0	0	0	0	0	0			-0.000279537	-1.03671e-08	-0.000250861	0.000250851	-2.8676e-05
																										529	529		0.0325997	0.0353902	0.158383	0.158439	0.000125608	6.9785e-05	6.4703e-05	3.9011e-05	0	0	0	0	0	0			0.00276482	-3.9122e-08	0.0028463	-0.00284634	-8.14755e-05
																										530	530		0.0101003	0.00996789	0.0446105	0.0446262	3.53782e-05	1.96602e-05	2.00468e-05	1.09904e-05	0	0	0	0	0	0			-0.000141484	-9.22471e-09	-0.000116719	0.000116709	-2.47653e-05
																										531	531		0.046331	0.0498402	0.223052	0.223131	0.000176894	9.8419e-05	9.19565e-05	5.50179e-05	0	0	0	0	0	0			0.0034722	-5.41901e-08	0.00358756	-0.00358761	-0.000115359
																										532	532		0.011535	0.0112803	0.0504846	0.0505023	4.00364e-05	2.22813e-05	2.28943e-05	1.24556e-05	0	0	0	0	0	0			-0.000265062	-1.02154e-08	-0.000236878	0.000236868	-2.81835e-05
																										533	533		0.033858	0.0367903	0.16465	0.164707	0.000130577	7.27325e-05	6.72002e-05	4.06587e-05	0	0	0	0	0	0			0.00290574	-4.0618e-08	0.00299009	-0.00299013	-8.43448e-05
																										534	534		0.00997212	0.0098505	0.0440854	0.0441008	3.49615e-05	1.94786e-05	1.97923e-05	1.08889e-05	0	0	0	0	0	0			-0.00013053	-9.10393e-09	-0.000106153	0.000106144	-2.43773e-05
																										535	535		0.0460582	0.0492531	0.220427	0.220504	0.00017481	9.75078e-05	9.14148e-05	5.45085e-05	0	0	0	0	0	0			0.00315798	-5.28696e-08	0.00327214	-0.00327219	-0.000114155
																										536	536		0.0126831	0.0123296	0.0551808	0.0552001	4.37603e-05	2.44165e-05	2.51729e-05	1.36492e-05	0	0	0	0	0	0			-0.000364985	-1.09811e-08	-0.000334128	0.000334117	-3.08565e-05
																										537	537		0.0271968	0.0293771	0.131474	0.13152	0.000104266	5.82161e-05	5.39793e-05	3.25438e-05	0	0	0	0	0	0			0.00215886	-3.20353e-08	0.00222632	-0.00222635	-6.74529e-05
																										538	538		0.0108456	0.0106499	0.0476632	0.0476799	3.77986e-05	2.11101e-05	2.1526e-05	1.18009e-05	0	0	0	0	0	0			-0.000205484	-9.68671e-09	-0.00017908	0.00017907	-2.6404e-05
																										539	539		0.0408961	0.0446208	0.199695	0.199765	0.000158368	8.85396e-05	8.11689e-05	4.94952e-05	0	0	0	0	0	0			0.003693	-4.93942e-08	0.00379446	-0.00379451	-0.000101453
																										540	540		0.00943841	0.00936166	0.0418979	0.0419125	3.32265e-05	1.85802e-05	1.8733e-05	1.03867e-05	0	0	0	0	0	0			-8.50993e-05	-8.68666e-09	-6.21154e-05	6.21068e-05	-2.29839e-05
																										541	541		0.0448361	0.0468087	0.209489	0.209562	0.000166134	9.30041e-05	8.89888e-05	5.19909e-05	0	0	0	0	0	0			0.00193556	-4.7968e-08	0.00204564	-0.00204569	-0.000110079
																										542	542		0.0206333	0.0195824	0.0876416	0.0876721	6.95019e-05	3.89263e-05	4.09521e-05	2.17605e-05	0	0	0	0	0	0			-0.00107013	-1.6397e-08	-0.00102038	0.00102036	-4.97508e-05
																										543	543		0.0154569	0.0163	0.0729494	0.0729748	5.78518e-05	3.24136e-05	3.06782e-05	1.81198e-05	0	0	0	0	0	0			0.000830465	-1.69917e-08	0.000868444	-0.000868461	-3.79796e-05
																										544	544		0.0164129	0.0157343	0.0704193	0.0704438	5.58442e-05	3.13005e-05	3.25756e-05	1.74975e-05	0	0	0	0	0	0			-0.000693708	-1.3484e-08	-0.0006541	0.000654086	-3.96083e-05
																										545	545		0.0187774	0.0200015	0.0895155	0.0895467	7.09894e-05	3.98078e-05	3.72685e-05	2.22532e-05	0	0	0	0	0	0			0.00120912	-2.12002e-08	0.00125529	-0.00125532	-4.61757e-05
																										546	546		0.0135577	0.0131284	0.0587565	0.0587769	4.65953e-05	2.61368e-05	2.69087e-05	1.46109e-05	0	0	0	0	0	0			-0.000441585	-1.15057e-08	-0.00040884	0.000408829	-3.27448e-05
																										547	547		0.0241231	0.0259552	0.116161	0.116201	9.21203e-05	5.17043e-05	4.78783e-05	2.89036e-05	0	0	0	0	0	0			0.0018132	-2.79575e-08	0.00187256	-0.00187259	-5.93628e-05
																										548	548		0.0114985	0.0112469	0.0503358	0.0503533	3.99175e-05	2.24105e-05	2.28217e-05	1.25278e-05	0	0	0	0	0	0			-0.000261912	-1.00716e-08	-0.000234121	0.000234111	-2.77908e-05
																										549	549		0.0341494	0.0371142	0.166102	0.16616	0.000131725	7.4017e-05	6.7778e-05	4.13768e-05	0	0	0	0	0	0			0.00293838	-4.05996e-08	0.00302245	-0.00302249	-8.40692e-05
																										550	550		0.00994406	0.0098247	0.0439707	0.0439859	3.48698e-05	1.9598e-05	1.97365e-05	1.09556e-05	0	0	0	0	0	0			-0.000128143	-8.98094e-09	-0.000104099	0.00010409	-2.40436e-05
																										551	551		0.0459972	0.0491241	0.219853	0.219929	0.000174351	9.81031e-05	9.12927e-05	5.48413e-05	0	0	0	0	0	0			0.00309052	-5.21012e-08	0.00320317	-0.00320322	-0.000112647
																										552	552		0.0129592	0.0125817	0.0563103	0.0563298	4.4655e-05	2.51338e-05	2.57207e-05	1.40502e-05	0	0	0	0	0	0			-0.000389138	-1.10413e-08	-0.000357958	0.000357947	-3.11808e-05
																										553	553		0.0260973	0.028153	0.125998	0.126041	9.99204e-05	5.62759e-05	5.17966e-05	3.14592e-05	0	0	0	0	0	0			0.00203532	-3.03412e-08	0.00209928	-0.00209931	-6.39515e-05
																										554	554		0.0110529	0.0108394	0.0485122	0.0485289	3.8471e-05	2.16727e-05	2.19372e-05	1.21154e-05	0	0	0	0	0	0			-0.000223373	-9.71821e-09	-0.000196762	0.000196753	-2.66104e-05
																										555	555		0.0383887	0.0418308	0.187212	0.187277	0.000148466	8.3719e-05	7.61918e-05	4.68004e-05	0	0	0	0	0	0			0.00341271	-4.57768e-08	0.0035068	-0.00350685	-9.40922e-05
																										556	556		0.00959962	0.00950923	0.0425591	0.0425738	3.37501e-05	1.90358e-05	1.90528e-05	1.06413e-05	0	0	0	0	0	0			-9.88001e-05	-8.70113e-09	-7.56831e-05	7.56744e-05	-2.3117e-05
																										557	557		0.0452197	0.0475466	0.212795	0.212869	0.000168752	9.5284e-05	8.97493e-05	5.32654e-05	0	0	0	0	0	0			0.00229047	-4.88634e-08	0.00240037	-0.00240042	-0.000109903
																										558	558		0.0174602	0.0166893	0.0746947	0.0747205	5.92335e-05	3.34586e-05	3.46539e-05	1.87039e-05	0	0	0	0	0	0			-0.000786789	-1.4047e-08	-0.000745079	0.000745065	-4.17107e-05
																										559	559		0.0176635	0.0187601	0.0839609	0.0839898	6.6583e-05	3.76261e-05	3.50575e-05	2.10336e-05	0	0	0	0	0	0			0.00108252	-1.96091e-08	0.00112548	-0.0011255	-4.29611e-05
																										560	560		0.0142864	0.0137936	0.0617346	0.0617559	4.8956e-05	2.7674e-05	2.83547e-05	1.54702e-05	0	0	0	0	0	0			-0.000505667	-1.18787e-08	-0.000471512	0.000471501	-3.41546e-05
																										561	561		0.0222628	0.0238837	0.106892	0.106929	8.47678e-05	4.79438e-05	4.41859e-05	2.68014e-05	0	0	0	0	0	0			0.00160351	-2.53782e-08	0.0016577	-0.00165772	-5.4183e-05
																										562	562		0.0120344	0.0117366	0.0525285	0.0525466	4.16555e-05	2.35664e-05	2.38851e-05	1.3174e-05	0	0	0	0	0	0			-0.000308448	-1.03328e-08	-0.000279658	0.000279648	-2.87898e-05
																										563	563		0.0304369	0.0329827	0.147614	0.147665	0.000117062	6.62768e-05	6.04091e-05	3.70499e-05	0	0	0	0	0	0			0.00252247	-3.56052e-08	0.00259658	-0.00259662	-7.41084e-05
																										564	564		0.0103544	0.0102002	0.0456521	0.0456678	3.62024e-05	2.05016e-05	2.05507e-05	1.14608e-05	0	0	0	0	0	0			-0.000163265	-9.17188e-09	-0.000138484	0.000138475	-2.47816e-05
																										565	565		0.046847	0.051002	0.22826	0.228338	0.000181015	0.000102629	9.29786e-05	5.73714e-05	0	0	0	0	0	0			0.00411942	-5.53963e-08	0.00423336	-0.00423341	-0.000113938
																										566	566		0.0097135	0.00961347	0.0430261	0.0430408	3.41199e-05	1.93491e-05	1.92787e-05	1.08165e-05	0	0	0	0	0	0			-0.000108495	-8.71641e-09	-8.52707e-05	8.5262e-05	-2.32243e-05
																										567	567		0.0454829	0.0480679	0.21513	0.215204	0.000170601	9.68523e-05	9.02713e-05	5.41421e-05	0	0	0	0	0	0			0.00254879	-4.95362e-08	0.00265862	-0.00265867	-0.000109829
																										568	568		0.0157014	0.015085	0.0675149	0.067538	5.35391e-05	3.04054e-05	3.11631e-05	1.69971e-05	0	0	0	0	0	0			-0.000630652	-1.27546e-08	-0.000593365	0.000593352	-3.7287e-05
																										569	569		0.019716	0.021047	0.0941967	0.0942289	7.46993e-05	4.24425e-05	3.91308e-05	2.37261e-05	0	0	0	0	0	0			0.00131558	-2.20573e-08	0.00136321	-0.00136324	-4.76395e-05
																										570	570		0.0130546	0.0126687	0.0567007	0.0567201	4.49635e-05	2.55547e-05	2.59098e-05	1.42855e-05	0	0	0	0	0	0			-0.000397497	-1.0957e-08	-0.000366475	0.000366464	-3.1022e-05
																										571	571		0.0257473	0.0277631	0.124255	0.124298	9.8536e-05	5.60374e-05	5.11014e-05	3.13259e-05	0	0	0	0	0	0			0.00199599	-2.9572e-08	0.00205823	-0.00205826	-6.22446e-05
																										572	572		0.0111243	0.0109045	0.0488045	0.0488212	3.87018e-05	2.20153e-05	2.20786e-05	1.23069e-05	0	0	0	0	0	0			-0.000229544	-9.63868e-09	-0.000203095	0.000203085	-2.64486e-05
																										573	573		0.0376135	0.040968	0.183354	0.183417	0.000145402	8.27873e-05	7.46524e-05	4.62795e-05	0	0	0	0	0	0			0.00332603	-4.43196e-08	0.00341697	-0.00341702	-9.09434e-05
																										574	574		0.00965494	0.00955978	0.0427862	0.0428008	3.39293e-05	1.93225e-05	1.91624e-05	1.08016e-05	0	0	0	0	0	0			-0.000103515	-8.62696e-09	-8.05562e-05	8.05476e-05	-2.29589e-05
																										575	575		0.0453481	0.0477994	0.213931	0.214004	0.000169648	9.67176e-05	9.00033e-05	5.40668e-05	0	0	0	0	0	0			0.00241536	-4.87817e-08	0.00252418	-0.00252423	-0.000108818
																										576	576		0.016563	0.0158709	0.0710332	0.0710574	5.63285e-05	3.21249e-05	3.2873e-05	1.79584e-05	0	0	0	0	0	0			-0.000707053	-1.32525e-08	-0.000667949	0.000667935	-3.91049e-05
																										577	577		0.0185992	0.0198026	0.0886283	0.0886585	7.02827e-05	4.01009e-05	3.69141e-05	2.24171e-05	0	0	0	0	0	0			0.00118891	-2.05565e-08	0.00123357	-0.00123359	-4.46583e-05
																										578	578		0.0136629	0.0132242	0.0591875	0.0592076	4.6935e-05	2.67876e-05	2.71171e-05	1.49747e-05	0	0	0	0	0	0			-0.000450846	-1.12996e-08	-0.000418567	0.000418556	-3.22785e-05
																										579	579		0.0238209	0.0256183	0.114657	0.114696	9.09235e-05	5.19231e-05	4.72777e-05	2.90259e-05	0	0	0	0	0	0			0.00177918	-2.70356e-08	0.00183641	-0.00183643	-5.72251e-05
																										580	580		0.0115763	0.0113178	0.0506549	0.0506721	4.01687e-05	2.29448e-05	2.29757e-05	1.28266e-05	0	0	0	0	0	0			-0.000268676	-9.88726e-09	-0.000241313	0.000241303	-2.73632e-05
																										581	581		0.0335289	0.036423	0.163015	0.16307	0.000129271	7.39012e-05	6.65452e-05	4.1312e-05	0	0	0	0	0	0			0.00286893	-3.90509e-08	0.0029495	-0.00294953	-8.05642e-05
																										582	582		0.0100039	0.00987925	0.0442164	0.0442314	3.5063e-05	2.00492e-05	1.98548e-05	1.12079e-05	0	0	0	0	0	0			-0.00013327	-8.81506e-09	-0.000109618	0.000109609	-2.3652e-05
																										583	583		0.0461256	0.0493969	0.221082	0.221157	0.000175317	0.000100358	9.15459e-05	5.61017e-05	0	0	0	0	0	0			0.0032359	-5.16054e-08	0.00334625	-0.00334631	-0.000110352
																										584	584		0.0123769	0.0120495	0.05393	0.0539482	4.27655e-05	2.44872e-05	2.45646e-05	1.36888e-05	0	0	0	0	0	0			-0.000338294	-1.03891e-08	-0.00030915	0.00030914	-2.91438e-05
																										585	585		0.0285908	0.0309278	0.138421	0.138468	0.000109768	6.2895e-05	5.67444e-05	3.51594e-05	0	0	0	0	0	0			0.00231541	-3.28374e-08	0.00238383	-0.00238387	-6.84247e-05
																										586	586		0.0106145	0.0104381	0.0467178	0.0467336	3.70463e-05	2.1232e-05	2.10667e-05	1.18691e-05	0	0	0	0	0	0			-0.000185615	-9.19702e-09	-0.000160612	0.000160603	-2.50028e-05
																										587	587		0.0442415	0.0483411	0.216356	0.21643	0.00017157	9.84355e-05	8.78064e-05	5.50271e-05	0	0	0	0	0	0			0.00406683	-5.21198e-08	0.00417269	-0.00417275	-0.000105862
																										588	588		0.00925784	0.00919592	0.0411582	0.0411721	3.26377e-05	1.87293e-05	1.83741e-05	1.047e-05	0	0	0	0	0	0			-6.98254e-05	-8.27046e-09	-4.80212e-05	4.80129e-05	-2.18043e-05
																										589	589		0.0443902	0.0459799	0.205791	0.20586	0.000163189	9.37423e-05	8.81014e-05	5.24035e-05	0	0	0	0	0	0			0.00155398	-4.49995e-08	0.00165908	-0.00165913	-0.0001051
																										590	590		0.0256435	0.0241466	0.108075	0.108111	8.56998e-05	4.92558e-05	5.08947e-05	2.75348e-05	0	0	0	0	0	0			-0.00152027	-1.90677e-08	-0.00146048	0.00146046	-5.97847e-05
																										591	591		0.0136281	0.0142587	0.0638176	0.063839	5.06064e-05	2.9095e-05	2.70478e-05	1.62646e-05	0	0	0	0	0	0			0.000619845	-1.42083e-08	0.000652125	-0.000652139	-3.22804e-05
																										592	592		0.01954	0.0185852	0.0831832	0.0832112	6.59617e-05	3.79389e-05	3.8781e-05	2.12085e-05	0	0	0	0	0	0			-0.000972337	-1.50444e-08	-0.000926756	0.000926741	-4.55802e-05
																										593	593		0.0160739	0.0169876	0.0760309	0.0760565	6.02914e-05	3.46904e-05	3.19019e-05	1.93925e-05	0	0	0	0	0	0			0.000901169	-1.72277e-08	0.000939262	-0.00093928	-3.80932e-05
																										594	594		0.0156936	0.0150775	0.0674834	0.0675061	5.35123e-05	3.08002e-05	3.1147e-05	1.72178e-05	0	0	0	0	0	0			-0.000629969	-1.25011e-08	-0.00059334	0.000593327	-3.66287e-05
																										595	595		0.0197266	0.0210584	0.0942507	0.0942824	7.47395e-05	4.30377e-05	3.91513e-05	2.40588e-05	0	0	0	0	0	0			0.00131679	-2.17241e-08	0.00136357	-0.00136359	-4.67725e-05
																										596	596		0.0130489	0.0126633	0.0566782	0.0566972	4.4944e-05	2.58878e-05	2.58982e-05	1.44717e-05	0	0	0	0	0	0			-0.000397017	-1.07449e-08	-0.000366545	0.000366534	-3.0472e-05
																										597	597		0.0257662	0.0277837	0.124351	0.124392	9.86082e-05	5.68328e-05	5.1138e-05	3.17705e-05	0	0	0	0	0	0			0.00199812	-2.91391e-08	0.00205924	-0.00205927	-6.11138e-05
																										598	598		0.01112	0.0109004	0.0487876	0.048804	3.86871e-05	2.23027e-05	2.20698e-05	1.24676e-05	0	0	0	0	0	0			-0.00022919	-9.45671e-09	-0.000203213	0.000203204	-2.59771e-05
																										599	599		0.0376554	0.0410139	0.183565	0.183627	0.000145564	8.39915e-05	7.47345e-05	4.69527e-05	0	0	0	0	0	0			0.00333073	-4.36988e-08	0.00342004	-0.00342009	-8.93108e-05
																										600	600		0.00965161	0.00955658	0.042773	0.0427873	3.39176e-05	1.95749e-05	1.91555e-05	1.09427e-05	0	0	0	0	0	0			-0.000103246	-8.4679e-09	-8.06994e-05	8.06909e-05	-2.25471e-05
																										601	601		0.0453399	0.0477834	0.213865	0.213936	0.00016959	9.79775e-05	8.99858e-05	5.47711e-05	0	0	0	0	0	0			0.00240822	-4.7971e-08	0.002515	-0.00251505	-0.000106779
																										602	602		0.0166112	0.0159146	0.0712305	0.0712544	5.64829e-05	3.26436e-05	3.29681e-05	1.82483e-05	0	0	0	0	0	0			-0.000711343	-1.3024e-08	-0.000672797	0.000672784	-3.85461e-05
																										603	603		0.018543	0.0197397	0.0883492	0.0883787	7.00588e-05	4.05068e-05	3.68021e-05	2.2644e-05	0	0	0	0	0	0			0.00118255	-2.01635e-08	0.00122624	-0.00122626	-4.369e-05
																										604	604		0.0136966	0.0132548	0.0593257	0.0593455	4.70429e-05	2.72074e-05	2.71835e-05	1.52094e-05	0	0	0	0	0	0			-0.000453818	-1.11054e-08	-0.000422019	0.000422008	-3.17985e-05
																										605	605		0.023726	0.0255123	0.114186	0.114224	9.05467e-05	5.23967e-05	4.70888e-05	2.92907e-05	0	0	0	0	0	0			0.00176852	-2.65008e-08	0.00182444	-0.00182447	-5.59216e-05
																										606	606		0.0116012	0.0113403	0.0507571	0.050774	4.02483e-05	2.32964e-05	2.30247e-05	1.30231e-05	0	0	0	0	0	0			-0.000270844	-9.71867e-09	-0.0002439	0.000243891	-2.69438e-05
																										607	607		0.0333358	0.0362077	0.162055	0.162109	0.000128506	7.44395e-05	6.61611e-05	4.16129e-05	0	0	0	0	0	0			0.00284733	-3.82209e-08	0.00292591	-0.00292594	-7.85763e-05
																										608	608		0.0100229	0.00989653	0.0442949	0.0443097	3.51241e-05	2.03508e-05	1.98924e-05	1.13764e-05	0	0	0	0	0	0			-0.000134913	-8.6665e-09	-0.000111632	0.000111624	-2.32806e-05
																										609	609		0.0461658	0.0494833	0.221474	0.221548	0.000175623	0.000101864	9.16245e-05	5.69438e-05	0	0	0	0	0	0			0.00328284	-5.09708e-08	0.00339123	-0.00339128	-0.000108388
																										610	610		0.0121995	0.0118871	0.0532048	0.0532225	4.2189e-05	2.44768e-05	2.42121e-05	1.36829e-05	0	0	0	0	0	0			-0.000322846	-1.0077e-08	-0.000294614	0.000294604	-2.82313e-05
																										611	611		0.0295025	0.0319419	0.142964	0.143011	0.000113366	6.58165e-05	5.8553e-05	3.67925e-05	0	0	0	0	0	0			0.00241772	-3.34457e-08	0.00248699	-0.00248703	-6.92765e-05
																										612	612		0.0104799	0.0103148	0.0461671	0.0461825	3.66084e-05	2.12585e-05	2.07993e-05	1.18838e-05	0	0	0	0	0	0			-0.000174066	-8.93882e-09	-0.000149809	0.0001498	-2.42565e-05
																										613	613		0.0465364	0.0508933	0.227785	0.227861	0.000180626	0.000105004	9.23599e-05	5.86992e-05	0	0	0	0	0	0			0.00432316	-5.41223e-08	0.00443239	-0.00443244	-0.000109229
																										614	614		0.00915234	0.00909909	0.040726	0.0407395	3.22938e-05	1.87772e-05	1.81645e-05	1.04968e-05	0	0	0	0	0	0			-6.09179e-05	-8.05095e-09	-3.97417e-05	3.97337e-05	-2.11761e-05
																										615	615		0.0441223	0.0454957	0.20363	0.203697	0.00016147	9.39784e-05	8.75685e-05	5.25355e-05	0	0	0	0	0	0			0.00133831	-4.33975e-08	0.00144079	-0.00144084	-0.000102481
																										616	616		0.0297297	0.0278676	0.124733	0.124774	9.89056e-05	5.75997e-05	5.90038e-05	3.21992e-05	0	0	0	0	0	0			-0.00188889	-2.12888e-08	-0.0018208	0.00182078	-6.80893e-05
																										617	617		0.0127737	0.0133043	0.0595476	0.0595673	4.72187e-05	2.75064e-05	2.53517e-05	1.53766e-05	0	0	0	0	0	0			0.000520656	-1.29278e-08	0.000550331	-0.000550344	-2.96744e-05
																										618	618		0.0219023	0.0207379	0.0928208	0.0928515	7.36013e-05	4.28945e-05	4.3469e-05	2.39787e-05	0	0	0	0	0	0			-0.00118393	-1.62549e-08	-0.00113375	0.00113373	-5.01808e-05
																										619	619		0.0148639	0.0156377	0.0699913	0.0700144	5.55001e-05	3.23558e-05	2.94999e-05	1.80874e-05	0	0	0	0	0	0			0.000762422	-1.54728e-08	0.000796963	-0.000796979	-3.45413e-05
																										620	620		0.0172304	0.0164792	0.0737591	0.0737835	5.84865e-05	3.41091e-05	3.41968e-05	1.90676e-05	0	0	0	0	0	0			-0.000766388	-1.32421e-08	-0.000726895	0.000726882	-3.94934e-05
																										621	621		0.0178834	0.0190045	0.0850602	0.0850883	6.74491e-05	3.93517e-05	3.54926e-05	2.19983e-05	0	0	0	0	0	0			0.00110758	-1.91383e-08	0.00114916	-0.00114918	-4.15726e-05
																										622	622		0.0141276	0.0136481	0.0610874	0.0611076	4.84387e-05	2.82689e-05	2.80386e-05	1.58028e-05	0	0	0	0	0	0			-0.000491723	-1.12336e-08	-0.000459329	0.000459317	-3.23944e-05
																										623	623		0.0226248	0.024286	0.108699	0.108735	8.61937e-05	5.03286e-05	4.49028e-05	2.81345e-05	0	0	0	0	0	0			0.0016444	-2.48782e-08	0.00169701	-0.00169703	-5.26085e-05
																										624	624		0.0119181	0.0116299	0.0520543	0.0520715	4.1276e-05	2.41072e-05	2.36536e-05	1.34763e-05	0	0	0	0	0	0			-0.000298375	-9.79617e-09	-0.000271039	0.000271029	-2.73362e-05
																										625	625		0.03114	0.033764	0.151121	0.15117	0.000119832	7.00377e-05	6.18025e-05	3.91522e-05	0	0	0	0	0	0			0.00260134	-3.516e-08	0.00267374	-0.00267378	-7.24095e-05
																										626	626		0.0102657	0.0101186	0.0452898	0.0453047	3.59121e-05	2.0994e-05	2.03739e-05	1.1736e-05	0	0	0	0	0	0			-0.000155694	-8.71357e-09	-0.000132147	0.000132138	-2.35473e-05
																										627	627		0.0466689	0.0505939	0.226449	0.226523	0.000179563	0.000105084	9.26221e-05	5.87437e-05	0	0	0	0	0	0			0.00389113	-5.25905e-08	0.00399944	-0.00399949	-0.000108305
																										628	628		0.0102868	0.0101379	0.0453764	0.0453913	3.59806e-05	2.10612e-05	2.04158e-05	1.17736e-05	0	0	0	0	0	0			-0.000157506	-8.71085e-09	-0.000133953	0.000133944	-2.3553e-05
																										629	629		0.0467113	0.0506905	0.226882	0.226956	0.000179906	0.00010542	9.27061e-05	5.89316e-05	0	0	0	0	0	0			0.00394544	-5.27001e-08	0.00405365	-0.0040537	-0.000108208
																										630	630		0.0101442	0.0100074	0.0447923	0.044807	3.55174e-05	2.08168e-05	2.01328e-05	1.16369e-05	0	0	0	0	0	0			-0.000145298	-8.60236e-09	-0.00012211	0.000122101	-2.31879e-05
																										631	631		0.0464205	0.0500379	0.223961	0.224035	0.00017759	0.000104195	9.21289e-05	5.82467e-05	0	0	0	0	0	0			0.00358344	-5.1336e-08	0.00369066	-0.00369071	-0.000107226
																										632	632		0.0111742	0.0109498	0.0490103	0.0490264	3.88618e-05	2.28063e-05	2.2177e-05	1.27491e-05	0	0	0	0	0	0			-0.000233897	-9.24883e-09	-0.000208422	0.000208413	-2.54742e-05
																										633	633		0.0370888	0.0403828	0.180747	0.180806	0.000143322	8.41806e-05	7.36086e-05	4.70584e-05	0	0	0	0	0	0			0.00326738	-4.21062e-08	0.00335303	-0.00335308	-8.565e-05
																										634	634		0.0096936	0.00959482	0.0429457	0.0429598	3.4053e-05	2.00052e-05	1.92385e-05	1.11832e-05	0	0	0	0	0	0			-0.000106839	-8.28265e-09	-8.47447e-05	8.47365e-05	-2.20947e-05
																										635	635		0.0454361	0.0479746	0.214728	0.214799	0.000170267	0.000100127	9.01749e-05	5.59728e-05	0	0	0	0	0	0			0.00250429	-4.72676e-08	0.00260858	-0.00260863	-0.000104294
																										636	636		0.0159771	0.0153358	0.0686426	0.068665	5.44282e-05	3.20176e-05	3.1709e-05	1.78984e-05	0	0	0	0	0	0			-0.000655113	-1.22699e-08	-0.000618904	0.000618891	-3.62089e-05
																										637	637		0.0193288	0.0206149	0.0922696	0.0922997	7.31641e-05	4.30574e-05	3.8361e-05	2.40698e-05	0	0	0	0	0	0			0.00127175	-2.06723e-08	0.00131612	-0.00131614	-4.43772e-05
																										638	638		0.0132502	0.0128468	0.0575018	0.0575205	4.55945e-05	2.68399e-05	2.62969e-05	1.5004e-05	0	0	0	0	0	0			-0.000414667	-1.05283e-08	-0.00038463	0.000384619	-3.0037e-05
																										639	639		0.0250715	0.0270097	0.120892	0.120931	9.586e-05	5.6461e-05	4.97581e-05	3.15627e-05	0	0	0	0	0	0			0.00192002	-2.75506e-08	0.00197758	-0.00197761	-5.75669e-05
																										640	640		0.0112701	0.0110373	0.0494027	0.0494188	3.91725e-05	2.30779e-05	2.23671e-05	1.29009e-05	0	0	0	0	0	0			-0.000242187	-9.25635e-09	-0.000216635	0.000216626	-2.55516e-05
																										641	641		0.0361468	0.0393345	0.176056	0.176114	0.000139602	8.2311e-05	7.17386e-05	4.60133e-05	0	0	0	0	0	0			0.003162	-4.07822e-08	0.00324498	-0.00324502	-8.29753e-05
																										642	642		0.00976774	0.00966266	0.0432498	0.0432638	3.42937e-05	2.02242e-05	1.93855e-05	1.13057e-05	0	0	0	0	0	0			-0.000113158	-8.28347e-09	-9.10166e-05	9.10083e-05	-2.21411e-05
																										643	643		0.0456048	0.0483139	0.216249	0.216319	0.00017147	0.000101223	9.05093e-05	5.65855e-05	0	0	0	0	0	0			0.00267518	-4.76654e-08	0.0027793	-0.00277935	-0.000104123
																										644	644		0.0149618	0.0144093	0.064496	0.064517	5.11398e-05	3.01983e-05	2.96938e-05	1.68814e-05	0	0	0	0	0	0			-0.000565284	-1.15569e-08	-0.000531541	0.00053153	-3.37423e-05
																										645	645		0.0209066	0.0223723	0.100136	0.100169	7.94012e-05	4.69083e-05	4.14922e-05	2.62225e-05	0	0	0	0	0	0			0.00145039	-2.24623e-08	0.00149813	-0.00149815	-4.77401e-05
																										646	646		0.0125245	0.0121839	0.054535	0.0545527	4.32416e-05	2.55527e-05	2.48567e-05	1.42844e-05	0	0	0	0	0	0			-0.000351205	-1.00077e-08	-0.000322954	0.000322944	-2.82512e-05
																										647	647		0.0278871	0.0301435	0.13492	0.134963	0.000106982	6.32576e-05	5.53458e-05	3.53621e-05	0	0	0	0	0	0			0.00223646	-3.07808e-08	0.00230013	-0.00230017	-6.36772e-05
																										648	648		0.010726	0.0105397	0.0471756	0.0471909	3.74062e-05	2.2123e-05	2.12873e-05	1.23671e-05	0	0	0	0	0	0			-0.000195243	-8.85728e-09	-0.000171048	0.00017104	-2.41945e-05
																										649	649		0.0425305	0.0464361	0.207844	0.207911	0.000164806	9.7563e-05	8.44077e-05	5.45394e-05	0	0	0	0	0	0			0.00387573	-4.81864e-08	0.00397279	-0.00397284	-9.70626e-05
																										650	650		0.00934497	0.00927538	0.0415166	0.04153	3.29191e-05	1.94916e-05	1.85464e-05	1.08961e-05	0	0	0	0	0	0			-7.72385e-05	-7.96538e-09	-5.61686e-05	5.61607e-05	-2.10698e-05
																										651	651		0.0446059	0.0463772	0.207583	0.20765	0.000164597	9.75513e-05	8.85265e-05	5.45329e-05	0	0	0	0	0	0			0.00173734	-4.39046e-08	0.00183834	-0.00183838	-0.000100995
																										652	652		0.0229601	0.0217013	0.0971362	0.0971675	7.70195e-05	4.56677e-05	4.55675e-05	2.5529e-05	0	0	0	0	0	0			-0.00127891	-1.64598e-08	-0.00122754	0.00122752	-5.13738e-05
																										653	653		0.0144492	0.0151747	0.0679215	0.0679434	5.38563e-05	3.19431e-05	2.86764e-05	1.78568e-05	0	0	0	0	0	0			0.000714716	-1.46358e-08	0.000747434	-0.000747449	-3.27181e-05
																										654	654		0.0178983	0.0170879	0.0764864	0.076511	6.06463e-05	3.59832e-05	3.55217e-05	2.01152e-05	0	0	0	0	0	0			-0.000825865	-1.3299e-08	-0.000785808	0.000785795	-4.00562e-05
																										655	655		0.0172683	0.0183186	0.0819933	0.0820197	6.50141e-05	3.8589e-05	3.42713e-05	2.15719e-05	0	0	0	0	0	0			0.00103758	-1.79913e-08	0.00107668	-0.0010767	-3.91064e-05
																										656	656		0.014587	0.0140672	0.0629655	0.0629858	4.99255e-05	2.96419e-05	2.89499e-05	1.65703e-05	0	0	0	0	0	0			-0.00053222	-1.12236e-08	-0.000499568	0.000499557	-3.26519e-05
																										657	657		0.02162	0.0231667	0.103693	0.103726	8.22202e-05	4.88389e-05	4.29078e-05	2.73017e-05	0	0	0	0	0	0			0.00153101	-2.31562e-08	0.00157998	-0.00158	-4.89643e-05
																										658	658		0.0122532	0.0119359	0.0534258	0.053443	4.23615e-05	2.5169e-05	2.43182e-05	1.40699e-05	0	0	0	0	0	0			-0.000327557	-9.75368e-09	-0.000300126	0.000300116	-2.7431e-05
																										659	659		0.0292132	0.0316192	0.141526	0.141572	0.000112219	6.67174e-05	5.79775e-05	3.72962e-05	0	0	0	0	0	0			0.00238531	-3.21447e-08	0.00245146	-0.00245149	-6.61507e-05
																										660	660		0.0105207	0.0103518	0.046335	0.0463499	3.67392e-05	2.18472e-05	2.08797e-05	1.2213e-05	0	0	0	0	0	0			-0.000177594	-8.65513e-09	-0.000154044	0.000154035	-2.355e-05
																										661	661		0.0458002	0.0500729	0.224125	0.224196	0.000177712	0.000105785	9.08963e-05	5.91358e-05	0	0	0	0	0	0			0.00424098	-5.17288e-08	0.00434461	-0.00434466	-0.000103636
																										662	662		0.00918428	0.00912808	0.0408578	0.0408709	3.23962e-05	1.92879e-05	1.82274e-05	1.07823e-05	0	0	0	0	0	0			-6.36439e-05	-7.79891e-09	-4.30982e-05	4.30905e-05	-2.05456e-05
																										663	663		0.0442031	0.0456407	0.204289	0.204354	0.000161982	9.65292e-05	8.77266e-05	5.39614e-05	0	0	0	0	0	0			0.00140378	-4.22928e-08	0.00150296	-0.001503	-9.91755e-05
																										664	664		0.0283548	0.0266148	0.119131	0.119169	9.44578e-05	5.63205e-05	5.62736e-05	3.14841e-05	0	0	0	0	0	0			-0.00176478	-1.96153e-08	-0.00170187	0.00170185	-6.29071e-05
																										665	665		0.0130213	0.0135806	0.0607869	0.0608063	4.81983e-05	2.8746e-05	2.58423e-05	1.60695e-05	0	0	0	0	0	0			0.000549501	-1.28268e-08	0.000578713	-0.000578726	-2.92123e-05
																										666	666		0.0211249	0.0200289	0.0896516	0.0896802	7.10838e-05	4.24126e-05	4.19249e-05	2.37094e-05	0	0	0	0	0	0			-0.00111424	-1.51602e-08	-0.00106737	0.00106736	-4.68716e-05
																										667	667		0.0152113	0.0160249	0.0717277	0.0717506	5.68733e-05	3.39446e-05	3.01887e-05	1.89756e-05	0	0	0	0	0	0			0.000802372	-1.54202e-08	0.000836499	-0.000836514	-3.41263e-05
																										668	668		0.0167315	0.0160237	0.0717237	0.0717466	5.6869e-05	3.39532e-05	3.32057e-05	1.89804e-05	0	0	0	0	0	0			-0.000722066	-1.2445e-08	-0.000684937	0.000684925	-3.71286e-05
																										669	669		0.0184054	0.0195857	0.0876658	0.0876938	6.95107e-05	4.1517e-05	3.65277e-05	2.32087e-05	0	0	0	0	0	0			0.00116696	-1.91912e-08	0.00120825	-0.00120827	-4.12935e-05
																										670	670		0.0137806	0.0133309	0.0596706	0.0596897	4.73122e-05	2.82662e-05	2.73492e-05	1.58013e-05	0	0	0	0	0	0			-0.000461235	-1.06138e-08	-0.000430651	0.000430641	-3.05834e-05
																										671	671		0.0234946	0.0252538	0.113036	0.113072	8.96273e-05	5.35737e-05	4.66278e-05	2.99486e-05	0	0	0	0	0	0			0.00174249	-2.5183e-08	0.0017952	-0.00179522	-5.27076e-05
																										672	672		0.0116631	0.0113964	0.0510117	0.051028	4.04467e-05	2.41822e-05	2.31467e-05	1.35183e-05	0	0	0	0	0	0			-0.00027625	-9.29264e-09	-0.000250366	0.000250357	-2.58836e-05
																										673	673		0.0328676	0.0356854	0.159729	0.159779	0.00012665	7.57751e-05	6.52295e-05	4.23596e-05	0	0	0	0	0	0			0.00279494	-3.61896e-08	0.00286865	-0.00286868	-7.37083e-05
																										674	674		0.0100704	0.00993956	0.0444905	0.0445047	3.52761e-05	2.11102e-05	1.99858e-05	1.1801e-05	0	0	0	0	0	0			-0.000139005	-8.29142e-09	-0.000116663	0.000116654	-2.23425e-05
																										675	675		0.0462653	0.0496985	0.222453	0.222523	0.000176383	0.000105657	9.18186e-05	5.90641e-05	0	0	0	0	0	0			0.00340052	-4.93666e-08	0.00350395	-0.003504	-0.000103431
																										676	676		0.0117758	0.0114995	0.0514733	0.0514896	4.08124e-05	2.44533e-05	2.33705e-05	1.36698e-05	0	0	0	0	0	0			-0.000286042	-9.33081e-09	-0.000259991	0.000259982	-2.60505e-05
																										677	677		0.0320691	0.0347968	0.155752	0.155801	0.000123496	7.40452e-05	6.36447e-05	4.13925e-05	0	0	0	0	0	0			0.00270549	-3.51549e-08	0.00277716	-0.00277719	-7.16677e-05
																										678	678		0.0101568	0.0100187	0.0448448	0.044859	3.55567e-05	2.13234e-05	2.01573e-05	1.19201e-05	0	0	0	0	0	0			-0.000146402	-8.31781e-09	-0.000123939	0.000123931	-2.24623e-05
																										679	679		0.0464457	0.050094	0.224224	0.224295	0.000177786	0.000106724	9.21766e-05	5.96608e-05	0	0	0	0	0	0			0.00361581	-4.99889e-08	0.00371934	-0.00371939	-0.000103528
																										680	680		0.0110731	0.0108569	0.0485971	0.0486125	3.85318e-05	2.31356e-05	2.19757e-05	1.29332e-05	0	0	0	0	0	0			-0.000225183	-8.86726e-09	-0.000200753	0.000200744	-2.44298e-05
																										681	681		0.0381507	0.041563	0.186038	0.186097	0.000147509	8.86415e-05	7.57141e-05	4.95521e-05	0	0	0	0	0	0			0.00338618	-4.21715e-08	0.00347117	-0.00347121	-8.49874e-05
																										682	682		0.00961513	0.00952267	0.0426249	0.0426383	3.37964e-05	2.0313e-05	1.90823e-05	1.13553e-05	0	0	0	0	0	0			-0.000100189	-7.9545e-09	-7.89867e-05	7.89788e-05	-2.12024e-05
																										683	683		0.0452537	0.0476138	0.213124	0.213191	0.000168984	0.000101661	8.98106e-05	5.68305e-05	0	0	0	0	0	0			0.00232716	-4.52201e-08	0.00242741	-0.00242746	-0.000100257
																										684	684		0.0171836	0.0164358	0.0735697	0.0735929	5.83313e-05	3.51041e-05	3.41025e-05	1.96238e-05	0	0	0	0	0	0			-0.000762255	-1.2555e-08	-0.000724562	0.000724549	-3.76935e-05
																										685	685		0.0179283	0.0190539	0.085287	0.0853139	6.76231e-05	4.0711e-05	3.55806e-05	2.27581e-05	0	0	0	0	0	0			0.00111274	-1.84319e-08	0.00115246	-0.00115248	-3.97161e-05
																										686	686		0.014095	0.0136178	0.0609559	0.0609751	4.83302e-05	2.91041e-05	2.7973e-05	1.62697e-05	0	0	0	0	0	0			-0.000488891	-1.06688e-08	-0.000457973	0.000457962	-3.09187e-05
																										687	687		0.0226994	0.0243682	0.109074	0.109109	8.64838e-05	5.21047e-05	4.50493e-05	2.91274e-05	0	0	0	0	0	0			0.00165286	-2.39964e-08	0.00170313	-0.00170316	-5.0277e-05
																										688	688		0.0118942	0.0116076	0.0519576	0.051974	4.11958e-05	2.48254e-05	2.36052e-05	1.38778e-05	0	0	0	0	0	0			-0.000296328	-9.31758e-09	-0.00027024	0.00027023	-2.60884e-05
																										689	689		0.0312866	0.0339259	0.151856	0.151903	0.000120405	7.26064e-05	6.20914e-05	4.05882e-05	0	0	0	0	0	0			0.00261782	-3.39854e-08	0.00268708	-0.00268712	-6.92674e-05
																										690	690		0.0102473	0.0101014	0.0452157	0.0452299	3.58503e-05	2.16229e-05	2.03368e-05	1.20875e-05	0	0	0	0	0	0			-0.000154156	-8.29911e-09	-0.000131687	0.000131679	-2.24683e-05
																										691	691		0.0466305	0.0505078	0.226078	0.226149	0.000179254	0.000108223	9.25428e-05	6.04984e-05	0	0	0	0	0	0			0.00384521	-5.04169e-08	0.00394823	-0.00394828	-0.000103025
																										692	692		0.0104094	0.0102497	0.0458796	0.045894	3.63766e-05	2.19665e-05	2.06584e-05	1.22797e-05	0	0	0	0	0	0			-0.000168053	-8.38245e-09	-0.000145273	0.000145264	-2.27804e-05
																										693	693		0.0469519	0.0512494	0.229398	0.22947	0.000181886	0.000109944	9.31805e-05	6.14607e-05	0	0	0	0	0	0			0.00426576	-5.17857e-08	0.00436937	-0.00436942	-0.00010361
																										694	694		0.00937524	0.00930286	0.0416415	0.0416545	3.30162e-05	1.9961e-05	1.8606e-05	1.11585e-05	0	0	0	0	0	0			-7.98276e-05	-7.73531e-09	-5.93326e-05	5.93249e-05	-2.0495e-05
																										695	695		0.0446796	0.0465147	0.208207	0.208272	0.000165082	9.98961e-05	8.86708e-05	5.58436e-05	0	0	0	0	0	0			0.00180222	-4.29071e-08	0.00190019	-0.00190023	-9.79702e-05
																										696	696		0.02214	0.0209535	0.0937932	0.0938226	7.43646e-05	4.50189e-05	4.39388e-05	2.51663e-05	0	0	0	0	0	0			-0.0012053	-1.53906e-08	-0.0011572	0.00115718	-4.81028e-05
																										697	697		0.0147639	0.0155255	0.0694946	0.0695163	5.51004e-05	3.33666e-05	2.93002e-05	1.86525e-05	0	0	0	0	0	0			0.000750976	-1.45979e-08	0.000783343	-0.000783358	-3.23669e-05
																										698	698		0.0173814	0.016616	0.0743776	0.0744009	5.89708e-05	3.57222e-05	3.44949e-05	1.99693e-05	0	0	0	0	0	0			-0.00077986	-1.25337e-08	-0.000742098	0.000742086	-3.77617e-05
																										699	699		0.0177345	0.0188378	0.084321	0.0843473	6.68559e-05	4.05132e-05	3.51958e-05	2.26476e-05	0	0	0	0	0	0			0.0010907	-1.80449e-08	0.00112958	-0.00112959	-3.88728e-05
																										700	700		0.0142318	0.0137425	0.0615151	0.0615343	4.87727e-05	2.95632e-05	2.82442e-05	1.65264e-05	0	0	0	0	0	0			-0.000500938	-1.06353e-08	-0.000470021	0.000470011	-3.09166e-05
																										701	701		0.0223801	0.0240125	0.107484	0.107517	8.52211e-05	5.168e-05	4.44153e-05	2.889e-05	0	0	0	0	0	0			0.00161685	-2.34198e-08	0.00166589	-0.00166591	-4.9043e-05
																										702	702		0.0119943	0.011699	0.0523675	0.0523838	4.15199e-05	2.51845e-05	2.38037e-05	1.40786e-05	0	0	0	0	0	0			-0.000305039	-9.27953e-09	-0.000278987	0.000278978	-2.60513e-05
																										703	703		0.0306649	0.0332339	0.14876	0.148807	0.000117948	7.15887e-05	6.08572e-05	4.00193e-05	0	0	0	0	0	0			0.00254814	-3.29801e-08	0.00261531	-0.00261534	-6.71643e-05
																										704	704		0.0103237	0.0101712	0.0455288	0.045543	3.60979e-05	2.19141e-05	2.04882e-05	1.22503e-05	0	0	0	0	0	0			-0.000160709	-8.26e-09	-0.000138296	0.000138288	-2.24134e-05
																										705	705		0.0467834	0.0508569	0.227644	0.227715	0.000180492	0.000109679	9.28454e-05	6.13127e-05	0	0	0	0	0	0			0.00404203	-5.0668e-08	0.00414432	-0.00414437	-0.000102295
																										706	706		0.00989891	0.00978239	0.0437885	0.0438021	3.47179e-05	2.11011e-05	1.96452e-05	1.17959e-05	0	0	0	0	0	0			-0.000124377	-7.98805e-09	-0.000102918	0.00010291	-2.14582e-05
																										707	707		0.0458957	0.0489126	0.218942	0.21901	0.000173592	0.000105606	9.10836e-05	5.90354e-05	0	0	0	0	0	0			0.00298486	-4.69015e-08	0.00308484	-0.00308489	-9.99871e-05
																										708	708		0.0134138	0.0129956	0.0581722	0.0581903	4.61218e-05	2.80657e-05	2.66207e-05	1.56892e-05	0	0	0	0	0	0			-0.00042905	-1.00781e-08	-0.000400072	0.000400062	-2.89774e-05
																										709	709		0.0245464	0.0264241	0.11828	0.118316	9.37798e-05	5.70949e-05	4.87142e-05	3.1917e-05	0	0	0	0	0	0			0.00186097	-2.57951e-08	0.00191443	-0.00191445	-5.34563e-05
																										710	710		0.0113916	0.011148	0.0499016	0.0499171	3.95645e-05	2.40929e-05	2.26075e-05	1.34683e-05	0	0	0	0	0	0			-0.000252744	-8.8592e-09	-0.000228142	0.000228133	-2.46019e-05
																										711	711		0.0350336	0.0380945	0.170518	0.170571	0.000135198	8.23889e-05	6.95267e-05	4.60568e-05	0	0	0	0	0	0			0.00303747	-3.78309e-08	0.00311371	-0.00311375	-7.62412e-05
																										712	712		0.00986153	0.00974812	0.0436354	0.0436489	3.45963e-05	2.10868e-05	1.95709e-05	1.17879e-05	0	0	0	0	0	0			-0.000121191	-7.92933e-09	-9.9906e-05	9.98981e-05	-2.12846e-05
																										713	713		0.0458132	0.0487412	0.218177	0.218244	0.000172983	0.000105533	9.09196e-05	5.8995e-05	0	0	0	0	0	0			0.00289611	-4.64048e-08	0.00299544	-0.00299549	-9.93282e-05
																										714	714		0.0138234	0.0133697	0.0598469	0.0598653	4.74491e-05	2.89553e-05	2.74336e-05	1.61865e-05	0	0	0	0	0	0			-0.000465025	-1.02727e-08	-0.000435294	0.000435284	-2.97307e-05
																										715	715		0.0233789	0.0251243	0.112462	0.112497	8.91666e-05	5.44386e-05	4.63971e-05	3.04321e-05	0	0	0	0	0	0			0.00172948	-2.43564e-08	0.00178015	-0.00178017	-5.06686e-05
																										716	716		0.0116946	0.0114249	0.0511416	0.0511574	4.05473e-05	2.47607e-05	2.32087e-05	1.38417e-05	0	0	0	0	0	0			-0.00027901	-8.99843e-09	-0.000253865	0.000253856	-2.51446e-05
																										717	717		0.0326351	0.0354258	0.158574	0.158623	0.000125727	7.6828e-05	6.47665e-05	4.29481e-05	0	0	0	0	0	0			0.00276892	-3.49445e-08	0.0028396	-0.00283964	-7.0682e-05
																										718	718		0.0100945	0.00996137	0.0445902	0.044604	3.5353e-05	2.16075e-05	2.00333e-05	1.20789e-05	0	0	0	0	0	0			-0.000141093	-8.03331e-09	-0.000119401	0.000119393	-2.16918e-05
																										719	719		0.0463152	0.0498076	0.222951	0.22302	0.000176768	0.000108141	9.19156e-05	6.04525e-05	0	0	0	0	0	0			0.00346097	-4.82156e-08	0.00356101	-0.00356106	-0.000100042
																										720	720		0.0115691	0.0113102	0.0506281	0.0506437	4.01399e-05	2.45617e-05	2.29596e-05	1.37304e-05	0	0	0	0	0	0			-0.000268125	-8.8937e-09	-0.000243326	0.000243317	-2.47985e-05
																										721	721		0.0335719	0.0364681	0.16324	0.16329	0.000129426	7.92501e-05	6.66257e-05	4.43021e-05	0	0	0	0	0	0			0.00287385	-3.59205e-08	0.00294631	-0.00294635	-7.24631e-05
																										722	722		0.00999815	0.00987314	0.0441954	0.044209	3.50398e-05	2.14598e-05	1.9842e-05	1.19964e-05	0	0	0	0	0	0			-0.000132859	-7.9493e-09	-0.000111441	0.000111433	-2.14177e-05
																										723	723		0.0461107	0.0493664	0.220977	0.221045	0.000175201	0.0001074	9.15095e-05	6.00385e-05	0	0	0	0	0	0			0.00322424	-4.72559e-08	0.00332347	-0.00332352	-9.92251e-05
																										724	724		0.012419	0.0120869	0.0541051	0.0541217	4.28963e-05	2.6302e-05	2.46462e-05	1.47033e-05	0	0	0	0	0	0			-0.00034204	-9.36399e-09	-0.000315513	0.000315503	-2.65279e-05
																										725	725		0.0283767	0.0306872	0.137364	0.137406	0.000108909	6.6816e-05	5.63153e-05	3.73513e-05	0	0	0	0	0	0			0.00229148	-2.99017e-08	0.00235251	-0.00235254	-6.1027e-05
																										726	726		0.0106462	0.0104661	0.0468501	0.0468645	3.71443e-05	2.27928e-05	2.11279e-05	1.27416e-05	0	0	0	0	0	0			-0.000188416	-8.30744e-09	-0.000165687	0.000165678	-2.27296e-05
																										727	727		0.0437184	0.0477555	0.213766	0.213832	0.000169484	0.000104093	8.67618e-05	5.81899e-05	0	0	0	0	0	0			0.0040085	-4.73256e-08	0.00410242	-0.00410247	-9.39156e-05
																										728	728		0.0092825	0.0092177	0.0412617	0.0412743	3.27136e-05	2.00955e-05	1.84216e-05	1.12337e-05	0	0	0	0	0	0			-7.1989e-05	-7.48637e-09	-5.21905e-05	5.2183e-05	-1.97985e-05
																										729	729		0.0444496	0.0460888	0.206308	0.206371	0.000163569	0.000100565	8.82128e-05	5.62175e-05	0	0	0	0	0	0			0.00160716	-4.12086e-08	0.00170212	-0.00170216	-9.49582e-05
																										730	730		0.0247981	0.0233745	0.104634	0.104666	8.29562e-05	5.10255e-05	4.92131e-05	2.85241e-05	0	0	0	0	0	0			-0.00144423	-1.6488e-08	-0.00139163	0.00139161	-5.26032e-05
																										731	731		0.0138558	0.0145119	0.06496	0.0649798	5.15027e-05	3.16872e-05	2.74976e-05	1.77137e-05	0	0	0	0	0	0			0.000646292	-1.32347e-08	0.000675878	-0.000675891	-2.95863e-05
																										732	732		0.0190304	0.0181191	0.0811088	0.0811335	6.43047e-05	3.95773e-05	3.77668e-05	2.21244e-05	0	0	0	0	0	0			-0.000926887	-1.31413e-08	-0.00088653	0.000886517	-4.03567e-05
																										733	733		0.0164024	0.0173526	0.0776756	0.0776993	6.15842e-05	3.79149e-05	3.25514e-05	2.11951e-05	0	0	0	0	0	0			0.000938827	-1.61334e-08	0.000973837	-0.000973853	-3.50094e-05
																										734	734		0.0153532	0.0147657	0.0660975	0.0661177	5.24035e-05	3.22718e-05	3.04693e-05	1.80405e-05	0	0	0	0	0	0			-0.000599933	-1.1e-08	-0.000567384	0.000567373	-3.25495e-05
																										735	735		0.0202404	0.0216292	0.0968191	0.0968485	7.67618e-05	4.72913e-05	4.0168e-05	2.64366e-05	0	0	0	0	0	0			0.00137508	-2.04889e-08	0.00141826	-0.00141828	-4.31815e-05
																										736	736		0.0128058	0.0124401	0.0556871	0.0557041	4.41499e-05	2.72063e-05	2.54137e-05	1.52088e-05	0	0	0	0	0	0			-0.000375822	-9.50937e-09	-0.000348682	0.000348673	-2.7139e-05
																										737	737		0.0266796	0.0287983	0.12891	0.128949	0.000102205	6.30145e-05	5.29471e-05	3.52262e-05	0	0	0	0	0	0			0.0021009	-2.77764e-08	0.00215778	-0.00215781	-5.68834e-05
																										738	738		0.0109376	0.0107327	0.0480439	0.0480585	3.80902e-05	2.34894e-05	2.17063e-05	1.3131e-05	0	0	0	0	0	0			-0.000213528	-8.40924e-09	-0.00019036	0.000190352	-2.31677e-05
																										739	739		0.0397064	0.0432924	0.19379	0.193849	0.000153644	9.48246e-05	7.87993e-05	5.30086e-05	0	0	0	0	0	0			0.00356017	-4.2481e-08	0.00364474	-0.00364478	-8.45678e-05
																										740	740		0.00950987	0.00942593	0.0421943	0.0422071	3.34525e-05	2.06496e-05	1.88728e-05	1.15435e-05	0	0	0	0	0	0			-9.12747e-05	-7.56052e-09	-7.115e-05	7.11425e-05	-2.01246e-05
																										741	741		0.0450044	0.0471301	0.210971	0.211035	0.000167264	0.000103339	8.93132e-05	5.77682e-05	0	0	0	0	0	0			0.00209411	-4.27131e-08	0.00218953	-0.00218958	-9.54274e-05
																										742	742		0.0190785	0.0181629	0.0813054	0.08133	6.44598e-05	3.98381e-05	3.78621e-05	2.22702e-05	0	0	0	0	0	0			-0.000931187	-1.3069e-08	-0.000890987	0.000890974	-4.02005e-05
																										743	743		0.0163695	0.0173159	0.0775121	0.0775355	6.14538e-05	3.79922e-05	3.24861e-05	2.12383e-05	0	0	0	0	0	0			0.000935081	-1.60005e-08	0.000969774	-0.00096979	-3.46933e-05
																										744	744		0.0153854	0.014795	0.0662293	0.0662493	5.25074e-05	3.24704e-05	3.05331e-05	1.81515e-05	0	0	0	0	0	0			-0.000602786	-1.09372e-08	-0.000570379	0.000570368	-3.24076e-05
																										745	745		0.0201889	0.0215717	0.0965626	0.0965918	7.65576e-05	4.73615e-05	4.00656e-05	2.64759e-05	0	0	0	0	0	0			0.00136925	-2.03116e-08	0.00141202	-0.00141204	-4.27655e-05
																										746	746		0.0128288	0.0124611	0.0557815	0.0557984	4.42243e-05	2.73653e-05	2.54593e-05	1.52977e-05	0	0	0	0	0	0			-0.000377841	-9.45425e-09	-0.00035083	0.00035082	-2.70111e-05
																										747	747		0.0265875	0.0286956	0.128452	0.12849	0.00010184	6.305e-05	5.27639e-05	3.5246e-05	0	0	0	0	0	0			0.00209055	-2.75143e-08	0.00214683	-0.00214686	-5.62804e-05
																										748	748		0.0109549	0.0107484	0.0481148	0.0481293	3.8146e-05	2.36213e-05	2.17405e-05	1.32047e-05	0	0	0	0	0	0			-0.000215024	-8.36032e-09	-0.000191972	0.000191963	-2.30521e-05
																										749	749		0.0394965	0.0430587	0.192746	0.192804	0.000152814	9.47021e-05	7.83823e-05	5.29401e-05	0	0	0	0	0	0			0.00353671	-4.20077e-08	0.00362022	-0.00362026	-8.35123e-05
																										750	750		0.00952331	0.00943818	0.0422495	0.0422622	3.34959e-05	2.07618e-05	1.88994e-05	1.16062e-05	0	0	0	0	0	0			-9.24206e-05	-7.5167e-09	-7.24009e-05	7.23934e-05	-2.00197e-05
																										751	751		0.0450362	0.0471913	0.211247	0.211311	0.000167481	0.0001039	8.9376e-05	5.80816e-05	0	0	0	0	0	0			0.00212379	-4.25632e-08	0.00221862	-0.00221866	-9.48333e-05
																										752	752		0.0188138	0.0179215	0.0802256	0.0802497	6.3603e-05	3.94703e-05	3.73366e-05	2.20646e-05	0	0	0	0	0	0			-0.000907559	-1.28194e-08	-0.000868167	0.000868154	-3.93919e-05
																										753	753		0.0165527	0.01752	0.0784266	0.0784501	6.21781e-05	3.85982e-05	3.28494e-05	2.1577e-05	0	0	0	0	0	0			0.000956014	-1.61128e-08	0.00099085	-0.000990866	-3.48362e-05
																										754	754		0.0152078	0.0146328	0.0655038	0.0655235	5.19316e-05	3.22463e-05	3.01803e-05	1.80262e-05	0	0	0	0	0	0			-0.000587081	-1.07552e-08	-0.000555252	0.000555242	-3.18286e-05
																										755	755		0.0204772	0.0218927	0.0980007	0.0980301	7.76968e-05	4.82638e-05	4.06377e-05	2.69803e-05	0	0	0	0	0	0			0.00140189	-2.05183e-08	0.00144496	-0.00144498	-4.30698e-05
																										756	756		0.0127014	0.0123447	0.0552608	0.0552774	4.38109e-05	2.72209e-05	2.52063e-05	1.52169e-05	0	0	0	0	0	0			-0.000366712	-9.3134e-09	-0.000340142	0.000340132	-2.65702e-05
																										757	757		0.027106	0.0292725	0.131035	0.131074	0.000103887	6.45818e-05	5.37926e-05	3.61023e-05	0	0	0	0	0	0			0.00214881	-2.79392e-08	0.00220578	-0.00220581	-5.69677e-05
																										758	758		0.0108592	0.0106608	0.047723	0.0477373	3.78349e-05	2.35249e-05	2.15504e-05	1.31508e-05	0	0	0	0	0	0			-0.000206774	-8.24663e-09	-0.000184073	0.000184064	-2.27013e-05
																										759	759		0.0406888	0.0443848	0.198684	0.198743	0.00015752	9.8021e-05	8.07481e-05	5.47954e-05	0	0	0	0	0	0			0.00366999	-4.31055e-08	0.0037554	-0.00375545	-8.54088e-05
																										760	760		0.00944878	0.00936987	0.0419441	0.0419566	3.32534e-05	2.06964e-05	1.87514e-05	1.15696e-05	0	0	0	0	0	0			-8.60984e-05	-7.42196e-09	-6.63671e-05	6.63597e-05	-1.97313e-05
																										761	761		0.0448575	0.0468497	0.20972	0.209783	0.000166268	0.00010357	8.90209e-05	5.78976e-05	0	0	0	0	0	0			0.00196109	-4.17123e-08	0.00205487	-0.00205491	-9.37791e-05
																										762	762		0.0203603	0.019331	0.0865361	0.086562	6.86051e-05	4.27502e-05	4.04056e-05	2.38981e-05	0	0	0	0	0	0			-0.00104582	-1.35913e-08	-0.00100347	0.00100345	-4.23488e-05
																										763	763		0.0155962	0.0164534	0.0736529	0.0736748	5.83926e-05	3.6397e-05	3.09511e-05	2.03466e-05	0	0	0	0	0	0			0.000846594	-1.49422e-08	0.000879179	-0.000879194	-3.25852e-05
																										764	764		0.0162341	0.0155691	0.0696955	0.0697163	5.52541e-05	3.44506e-05	3.22169e-05	1.92585e-05	0	0	0	0	0	0			-0.000677968	-1.12541e-08	-0.000644217	0.000644206	-3.37506e-05
																										765	765		0.0189909	0.020237	0.0905898	0.0906168	7.18204e-05	4.47957e-05	3.76878e-05	2.50416e-05	0	0	0	0	0	0			0.0012335	-1.8735e-08	0.00127315	-0.00127317	-3.96522e-05
																										766	766		0.0134315	0.0130114	0.0582459	0.0582633	4.6177e-05	2.88084e-05	2.66551e-05	1.61044e-05	0	0	0	0	0	0			-0.000430635	-9.65952e-09	-0.000402725	0.000402715	-2.79096e-05
																										767	767		0.0244893	0.0263598	0.117998	0.118033	9.355e-05	5.83903e-05	4.85995e-05	3.26411e-05	0	0	0	0	0	0			0.00185458	-2.48608e-08	0.00190567	-0.0019057	-5.10932e-05
																										768	768		0.0114047	0.0111596	0.0499563	0.0499712	3.9605e-05	2.4725e-05	2.26329e-05	1.38217e-05	0	0	0	0	0	0			-0.000253907	-8.49937e-09	-0.000230224	0.000230216	-2.36826e-05
																										769	769		0.0349145	0.0379609	0.16993	0.16998	0.000134722	8.41624e-05	6.92884e-05	4.70482e-05	0	0	0	0	0	0			0.00302418	-3.64451e-08	0.00309695	-0.00309698	-7.27631e-05
																										770	770		0.00987157	0.00975699	0.0436775	0.0436904	3.46272e-05	2.1636e-05	1.95903e-05	1.20949e-05	0	0	0	0	0	0			-0.000122076	-7.61439e-09	-0.000101597	0.00010159	-2.0479e-05
																										771	771		0.0458344	0.0487856	0.218387	0.218452	0.000173138	0.000108275	9.09591e-05	6.05278e-05	0	0	0	0	0	0			0.00292074	-4.48887e-08	0.00301599	-0.00301603	-9.5249e-05
																										772	772		0.0137061	0.0132621	0.0593688	0.0593864	4.70668e-05	2.94414e-05	2.72001e-05	1.64582e-05	0	0	0	0	0	0			-0.000454748	-9.7678e-09	-0.000426391	0.000426381	-2.83575e-05
																										773	773		0.0236921	0.0254723	0.114026	0.11406	9.04e-05	5.65727e-05	4.70173e-05	3.16251e-05	0	0	0	0	0	0			0.00176481	-2.38807e-08	0.001814	-0.00181403	-4.91956e-05
																										774	774		0.011608	0.0113454	0.0507884	0.0508035	4.02644e-05	2.52029e-05	2.30362e-05	1.40889e-05	0	0	0	0	0	0			-0.000271528	-8.57478e-09	-0.000247528	0.000247519	-2.40003e-05
																										775	775		0.0332688	0.0361299	0.161734	0.161782	0.000128223	8.03108e-05	6.60224e-05	4.48951e-05	0	0	0	0	0	0			0.00283994	-3.44867e-08	0.00290895	-0.00290898	-6.90053e-05
																										776	776		0.010028	0.00990017	0.0443187	0.0443318	3.51353e-05	2.20105e-05	1.99007e-05	1.23042e-05	0	0	0	0	0	0			-0.000135437	-7.66912e-09	-0.000114724	0.000114716	-2.07136e-05
																										777	777		0.0461736	0.0495016	0.221593	0.221659	0.000175679	0.000110151	9.1632e-05	6.1576e-05	0	0	0	0	0	0			0.00329794	-4.60253e-08	0.00339348	-0.00339352	-9.55382e-05
																										778	778		0.0121406	0.0118321	0.0529675	0.0529832	4.19917e-05	2.63345e-05	2.40931e-05	1.47214e-05	0	0	0	0	0	0			-0.00031781	-8.84476e-09	-0.00029279	0.000292781	-2.502e-05
																										779	779		0.0298128	0.0322844	0.144521	0.144564	0.000114576	7.18954e-05	5.91638e-05	4.01907e-05	0	0	0	0	0	0			0.00245264	-3.05705e-08	0.00251427	-0.0025143	-6.1623e-05
																										780	780		0.010435	0.0102726	0.0459862	0.0459998	3.6457e-05	2.28808e-05	2.07083e-05	1.27907e-05	0	0	0	0	0	0			-0.000170299	-7.87412e-09	-0.000148813	0.000148805	-2.1486e-05
																										781	781		0.0469999	0.0513641	0.229931	0.229999	0.000182288	0.000114509	9.32716e-05	6.40127e-05	0	0	0	0	0	0			0.00433491	-4.9404e-08	0.0044319	-0.00443195	-9.69883e-05
																										782	782		0.0092229	0.00916281	0.0410181	0.0410301	3.25183e-05	2.04307e-05	1.83029e-05	1.14211e-05	0	0	0	0	0	0			-6.69718e-05	-7.1755e-09	-4.80096e-05	4.80024e-05	-1.89622e-05
																										783	783		0.0442992	0.0458143	0.20509	0.20515	0.000162593	0.000102237	8.79119e-05	5.71521e-05	0	0	0	0	0	0			0.00148437	-3.93689e-08	0.00157544	-0.00157548	-9.10762e-05
																										784	784		0.026826	0.0252208	0.112905	0.112938	8.95074e-05	5.63069e-05	5.32363e-05	3.14765e-05	0	0	0	0	0	0			-0.00162694	-1.68999e-08	-0.001572	0.00157198	-5.49434e-05
																										785	785		0.0133392	0.0139347	0.0623796	0.0623979	4.94536e-05	3.11175e-05	2.64716e-05	1.73952e-05	0	0	0	0	0	0			0.000586499	-1.22241e-08	0.0006139	-0.000613912	-2.74003e-05
																										786	786		0.0202394	0.0192206	0.0860437	0.0860689	6.82127e-05	4.2936e-05	4.01652e-05	2.4002e-05	0	0	0	0	0	0			-0.00103501	-1.32629e-08	-0.000993581	0.000993568	-4.14266e-05
																										787	787		0.0156615	0.0165261	0.0739796	0.0740013	5.865e-05	3.69273e-05	3.10803e-05	2.0643e-05	0	0	0	0	0	0			0.000854092	-1.47919e-08	0.000886237	-0.000886252	-3.21452e-05
																										788	788		0.0161548	0.0154965	0.0693724	0.0693928	5.49963e-05	3.46365e-05	3.20592e-05	1.93624e-05	0	0	0	0	0	0			-0.000670948	-1.09997e-08	-0.000637903	0.000637892	-3.30455e-05
																										789	789		0.0190909	0.0203483	0.0910898	0.0911165	7.22147e-05	4.54966e-05	3.78859e-05	2.54334e-05	0	0	0	0	0	0			0.00124487	-1.85718e-08	0.00128402	-0.00128404	-3.91521e-05
																										790	790		0.0133755	0.0129601	0.0580177	0.0580347	4.59947e-05	2.89843e-05	2.65437e-05	1.62027e-05	0	0	0	0	0	0			-0.000425739	-9.45257e-09	-0.000398397	0.000398388	-2.7342e-05
																										791	791		0.0246614	0.0265511	0.118857	0.118892	9.4228e-05	5.94066e-05	4.89404e-05	3.32093e-05	0	0	0	0	0	0			0.00187397	-2.46941e-08	0.00192449	-0.00192452	-5.05279e-05
																										792	792		0.0113631	0.0111214	0.0497866	0.0498012	3.94693e-05	2.48886e-05	2.25501e-05	1.39132e-05	0	0	0	0	0	0			-0.00025032	-8.32546e-09	-0.00022711	0.000227102	-2.32093e-05
																										793	793		0.0352767	0.0383634	0.171735	0.171786	0.000136149	8.59104e-05	7.00064e-05	4.80254e-05	0	0	0	0	0	0			0.00306474	-3.63303e-08	0.00313692	-0.00313696	-7.21836e-05
																										794	794		0.00983948	0.00972748	0.0435463	0.043559	3.45222e-05	2.17874e-05	1.95264e-05	1.21795e-05	0	0	0	0	0	0			-0.000119351	-7.46472e-09	-9.92772e-05	9.92697e-05	-2.00742e-05
																										795	795		0.0457629	0.048638	0.217731	0.217795	0.000172613	0.00010903	9.08162e-05	6.09499e-05	0	0	0	0	0	0			0.00284521	-4.3968e-08	0.00293861	-0.00293865	-9.34049e-05
																										796	796		0.0140683	0.0135926	0.0608494	0.0608672	4.82392e-05	3.04776e-05	2.79185e-05	1.70375e-05	0	0	0	0	0	0			-0.000486602	-9.78816e-09	-0.000457969	0.000457959	-2.86328e-05
																										797	797		0.022759	0.0244332	0.109377	0.109409	8.67116e-05	5.48074e-05	4.5165e-05	3.06383e-05	0	0	0	0	0	0			0.00165965	-2.25137e-08	0.00170606	-0.00170608	-4.64084e-05
																										798	798		0.0118745	0.0115888	0.0518792	0.0518943	4.11279e-05	2.6001e-05	2.35648e-05	1.4535e-05	0	0	0	0	0	0			-0.000294673	-8.56933e-09	-0.000270525	0.000270516	-2.41482e-05
																										799	799		0.0314046	0.0340553	0.152451	0.152495	0.00012086	7.6452e-05	6.23221e-05	4.2738e-05	0	0	0	0	0	0			0.00263111	-3.19619e-08	0.00269507	-0.0026951	-6.396e-05
																										800	800		0.0102321	0.0100869	0.0451555	0.0451686	3.57976e-05	2.26485e-05	2.03056e-05	1.26609e-05	0	0	0	0	0	0			-0.000152914	-7.6498e-09	-0.000132127	0.00013212	-2.07861e-05
																										801	801		0.0465978	0.0504352	0.225777	0.225843	0.000178991	0.000113343	9.24727e-05	6.33605e-05	0	0	0	0	0	0			0.00380827	-4.70909e-08	0.00390298	-0.00390303	-9.47131e-05
																										802	802		0.0105093	0.0103404	0.0462907	0.0463041	3.66974e-05	2.32423e-05	2.08555e-05	1.29928e-05	0	0	0	0	0	0			-0.000176685	-7.78849e-09	-0.000155375	0.000155367	-2.13099e-05
																										803	803		0.0459778	0.0502667	0.225023	0.225088	0.000178393	0.000113083	9.12423e-05	6.32152e-05	0	0	0	0	0	0			0.00426091	-4.77678e-08	0.0043542	-0.00435425	-9.32895e-05
																										804	804		0.00917519	0.00911898	0.0408227	0.0408345	3.23626e-05	2.05179e-05	1.8208e-05	1.14699e-05	0	0	0	0	0	0			-6.29482e-05	-7.03651e-09	-4.43723e-05	4.43653e-05	-1.85758e-05
																										805	805		0.0441778	0.0455952	0.204113	0.204172	0.000161814	0.000102671	8.76702e-05	5.73946e-05	0	0	0	0	0	0			0.00138705	-3.84465e-08	0.00147643	-0.00147647	-8.93803e-05
																										806	806		0.0286875	0.0269157	0.120495	0.120529	9.55217e-05	6.06369e-05	5.69299e-05	3.3897e-05	0	0	0	0	0	0			-0.00179489	-1.7591e-08	-0.00173699	0.00173697	-5.79001e-05
																										807	807		0.0129563	0.013507	0.060466	0.0604835	4.79353e-05	3.0436e-05	2.57115e-05	1.70143e-05	0	0	0	0	0	0			0.00054204	-1.16318e-08	0.000568224	-0.000568236	-2.61848e-05
																										808	808		0.021314	0.0201996	0.0904282	0.0904543	7.16867e-05	4.55329e-05	4.22972e-05	2.54537e-05	0	0	0	0	0	0			-0.00113127	-1.36057e-08	-0.00108829	0.00108828	-4.29838e-05
																										809	809		0.0151202	0.0159221	0.0712775	0.0712981	5.65063e-05	3.59004e-05	3.00057e-05	2.00689e-05	0	0	0	0	0	0			0.000792006	-1.3996e-08	0.000822535	-0.000822549	-3.05287e-05
																										810	810		0.0168531	0.0161333	0.0722242	0.0722451	5.72556e-05	3.63867e-05	3.34446e-05	2.03408e-05	0	0	0	0	0	0			-0.000732946	-1.11867e-08	-0.000698985	0.000698974	-3.39615e-05
																										811	811		0.0182684	0.0194317	0.0869886	0.0870137	6.89615e-05	4.38403e-05	3.62533e-05	2.45075e-05	0	0	0	0	0	0			0.0011515	-1.74248e-08	0.00118835	-0.00118836	-3.68496e-05
																										812	812		0.0138652	0.013407	0.0600197	0.060037	4.75805e-05	3.02551e-05	2.75152e-05	1.69131e-05	0	0	0	0	0	0			-0.000468745	-9.55926e-09	-0.000440827	0.000440818	-2.79179e-05
																										813	813		0.0232658	0.0249972	0.111903	0.111936	8.87131e-05	5.64339e-05	4.61705e-05	3.15475e-05	0	0	0	0	0	0			0.0017168	-2.28515e-08	0.00176368	-0.0017637	-4.68793e-05
																										814	814		0.0117252	0.0114523	0.0512688	0.0512836	4.06433e-05	2.586e-05	2.32684e-05	1.44562e-05	0	0	0	0	0	0			-0.000281718	-8.38679e-09	-0.000258131	0.000258122	-2.35871e-05
																										815	815		0.0324094	0.035173	0.157457	0.157502	0.000124826	7.947e-05	6.43156e-05	4.44251e-05	0	0	0	0	0	0			0.00274371	-3.27541e-08	0.00280892	-0.00280895	-6.52138e-05
																										816	816		0.0101179	0.00998223	0.0446877	0.0447005	3.54261e-05	2.25579e-05	2.00787e-05	1.26102e-05	0	0	0	0	0	0			-0.000143142	-7.49905e-09	-0.000122813	0.000122806	-2.03292e-05
																										817	817		0.0463624	0.0499119	0.223438	0.223502	0.000177133	0.000112886	9.20049e-05	6.31054e-05	0	0	0	0	0	0			0.00352059	-4.56839e-08	0.00361369	-0.00361374	-9.31003e-05
																										818	818		0.0113712	0.0111286	0.04982	0.0498344	3.94946e-05	2.51747e-05	2.25658e-05	1.40731e-05	0	0	0	0	0	0			-0.00025103	-8.16643e-09	-0.000228226	0.000228218	-2.28044e-05
																										819	819		0.0352028	0.0382807	0.171369	0.171419	0.000135855	8.66528e-05	6.9859e-05	4.84404e-05	0	0	0	0	0	0			0.00305649	-3.56875e-08	0.00312707	-0.00312711	-7.0585e-05
																										820	820		0.00984568	0.009733	0.0435721	0.0435846	3.45416e-05	2.20355e-05	1.95385e-05	1.23182e-05	0	0	0	0	0	0			-0.000119892	-7.32539e-09	-0.000100174	0.000100166	-1.97189e-05
																										821	821		0.0457763	0.0486656	0.21786	0.217923	0.00017271	0.00011027	9.08415e-05	6.16425e-05	0	0	0	0	0	0			0.00286018	-4.33067e-08	0.00295177	-0.00295182	-9.1596e-05
																										822	822		0.0139944	0.0135249	0.0605481	0.0605654	4.79988e-05	3.06529e-05	2.77715e-05	1.71355e-05	0	0	0	0	0	0			-0.000480115	-9.54953e-09	-0.000452142	0.000452133	-2.79724e-05
																										823	823		0.0229383	0.0246324	0.110271	0.110303	8.74182e-05	5.58497e-05	4.55202e-05	3.12209e-05	0	0	0	0	0	0			0.00167988	-2.23501e-08	0.00172573	-0.00172575	-4.58455e-05
																										824	824		0.0118202	0.0115391	0.0516577	0.0516725	4.09511e-05	2.61681e-05	2.34568e-05	1.46284e-05	0	0	0	0	0	0			-0.000289973	-8.37058e-09	-0.00026637	0.000266361	-2.36031e-05
																										825	825		0.0317581	0.0344481	0.154213	0.154257	0.000122253	7.81656e-05	6.30227e-05	4.36959e-05	0	0	0	0	0	0			0.00267074	-3.18453e-08	0.00273412	-0.00273415	-6.33824e-05
																										826	826		0.0101906	0.0100487	0.0449858	0.0449987	3.5662e-05	2.28054e-05	2.02229e-05	1.27486e-05	0	0	0	0	0	0			-0.000149372	-7.4799e-09	-0.000129049	0.000129041	-2.03234e-05
																										827	827		0.0465127	0.0502445	0.224929	0.224993	0.000178313	0.000114125	9.23026e-05	6.37977e-05	0	0	0	0	0	0			0.00370333	-4.60041e-08	0.00379597	-0.00379602	-9.26469e-05
																										828	828		0.0108081	0.0106137	0.0475151	0.0475287	3.76669e-05	2.41123e-05	2.14483e-05	1.34792e-05	0	0	0	0	0	0			-0.000202408	-7.79858e-09	-0.000180892	0.000180885	-2.1516e-05
																										829	829		0.0413557	0.045125	0.202011	0.202068	0.000160144	0.000102592	8.20687e-05	5.73509e-05	0	0	0	0	0	0			0.00374457	-4.20733e-08	0.0038268	-0.00382684	-8.22274e-05
																										830	830		0.00940891	0.00933297	0.0417817	0.0417936	3.31218e-05	2.12221e-05	1.86716e-05	1.18635e-05	0	0	0	0	0	0			-8.2751e-05	-7.0312e-09	-6.40503e-05	6.40432e-05	-1.87007e-05
																										831	831		0.0447598	0.0466652	0.208908	0.208968	0.00016561	0.000106194	8.88239e-05	5.93643e-05	0	0	0	0	0	0			0.00187599	-3.95631e-08	0.00196483	-0.00196487	-8.8836e-05
																										832	832		0.0212733	0.0201622	0.0902629	0.0902885	7.15536e-05	4.58981e-05	4.22159e-05	2.56578e-05	0	0	0	0	0	0			-0.00112763	-1.33116e-08	-0.00108543	0.00108542	-4.22003e-05
																										833	833		0.0151386	0.0159425	0.0713704	0.0713907	5.65783e-05	3.63016e-05	3.00419e-05	2.02932e-05	0	0	0	0	0	0			0.00079414	-1.38012e-08	0.000824151	-0.000824165	-3.00116e-05
																										834	834		0.0168268	0.0161091	0.0721175	0.072138	5.71694e-05	3.66909e-05	3.3392e-05	2.05109e-05	0	0	0	0	0	0			-0.000730623	-1.09552e-08	-0.000697274	0.000697263	-3.33487e-05
																										835	835		0.0182963	0.0194625	0.0871285	0.0871532	6.90704e-05	4.4343e-05	3.63082e-05	2.47885e-05	0	0	0	0	0	0			0.00115468	-1.7193e-08	0.00119091	-0.00119093	-3.62299e-05
																										836	836		0.0138468	0.0133901	0.0599452	0.0599622	4.75201e-05	3.05148e-05	2.74784e-05	1.70583e-05	0	0	0	0	0	0			-0.000467143	-9.36889e-09	-0.000439727	0.000439718	-2.7416e-05
																										837	837		0.0233126	0.025049	0.112138	0.11217	8.88963e-05	5.71078e-05	4.62628e-05	3.19242e-05	0	0	0	0	0	0			0.00172209	-2.25652e-08	0.00176819	-0.00176821	-4.61045e-05
																										838	838		0.0117117	0.0114398	0.0512138	0.0512283	4.05985e-05	2.6086e-05	2.32412e-05	1.45825e-05	0	0	0	0	0	0			-0.000280554	-8.22543e-09	-0.000257391	0.000257382	-2.3163e-05
																										839	839		0.0325033	0.0352771	0.157926	0.157971	0.000125195	8.04886e-05	6.45013e-05	4.49945e-05	0	0	0	0	0	0			0.00275425	-3.23817e-08	0.00281843	-0.00281846	-6.41804e-05
																										840	840		0.0101075	0.00997257	0.0446454	0.044658	3.53915e-05	2.27574e-05	2.00578e-05	1.27218e-05	0	0	0	0	0	0			-0.000142264	-7.35928e-09	-0.000122301	0.000122294	-1.99628e-05
																										841	841		0.0463403	0.0498636	0.223227	0.22329	0.00017696	0.000113882	9.19599e-05	6.36622e-05	0	0	0	0	0	0			0.00349504	-4.49278e-08	0.00358637	-0.00358641	-9.13307e-05
																										842	842		0.0114541	0.0112043	0.05016	0.0501742	3.97629e-05	2.55943e-05	2.27302e-05	1.43076e-05	0	0	0	0	0	0			-0.000258226	-8.06106e-09	-0.000235643	0.000235635	-2.25831e-05
																										843	843		0.0344874	0.0374844	0.167808	0.167856	0.000133028	8.56788e-05	6.84385e-05	4.78959e-05	0	0	0	0	0	0			0.00297643	-3.44117e-08	0.00304428	-0.00304432	-6.78573e-05
																										844	844		0.00990961	0.0097914	0.0438345	0.0438469	3.47486e-05	2.23842e-05	1.96651e-05	1.25131e-05	0	0	0	0	0	0			-0.000125358	-7.22917e-09	-0.000105849	0.000105842	-1.95092e-05
																										845	845		0.0459168	0.0489577	0.219173	0.219234	0.000173745	0.000112012	9.11193e-05	6.26167e-05	0	0	0	0	0	0			0.00301239	-4.31754e-08	0.00310258	-0.00310262	-9.01923e-05
																										846	846		0.0132889	0.0128806	0.0576648	0.057681	4.57118e-05	2.94765e-05	2.63711e-05	1.64779e-05	0	0	0	0	0	0			-0.000418172	-8.99882e-09	-0.000392052	0.000392043	-2.61195e-05
																										847	847		0.0249347	0.0268546	0.120222	0.120256	9.53039e-05	6.14819e-05	4.94816e-05	3.43694e-05	0	0	0	0	0	0			0.00190477	-2.41498e-08	0.00195368	-0.0019537	-4.891e-05
																										848	848		0.0112986	0.0110621	0.0495237	0.0495376	3.92582e-05	2.53308e-05	2.24215e-05	1.41604e-05	0	0	0	0	0	0			-0.000244768	-7.94143e-09	-0.000222588	0.00022258	-2.21806e-05
																										849	849		0.0358573	0.0390082	0.174631	0.17468	0.000138436	8.93803e-05	7.11567e-05	4.99651e-05	0	0	0	0	0	0			0.00312975	-3.57413e-08	0.00319996	-0.00319999	-7.02111e-05
																										850	850		0.00978965	0.00968154	0.043343	0.0433551	3.43586e-05	2.21872e-05	1.9427e-05	1.2403e-05	0	0	0	0	0	0			-0.000115131	-7.13246e-09	-9.59428e-05	9.59356e-05	-1.91883e-05
																										851	851		0.0456506	0.0484083	0.216715	0.216775	0.000171795	0.000111025	9.05909e-05	6.20648e-05	0	0	0	0	0	0			0.00272914	-4.20423e-08	0.0028184	-0.00281844	-8.92545e-05
																										852	852		0.014663	0.0141349	0.0632805	0.0632983	5.01631e-05	3.24262e-05	2.90977e-05	1.81268e-05	0	0	0	0	0	0			-0.000539021	-9.67115e-09	-0.000510323	0.000510313	-2.86981e-05
																										853	853		0.0214615	0.0229878	0.102912	0.102941	8.15809e-05	5.27547e-05	4.2589e-05	2.94908e-05	0	0	0	0	0	0			0.00151323	-2.03682e-08	0.00155514	-0.00155516	-4.19041e-05
																										854	854		0.0123081	0.0119847	0.0536542	0.0536692	4.25322e-05	2.75092e-05	2.44246e-05	1.53781e-05	0	0	0	0	0	0			-0.000332439	-8.43296e-09	-0.000308378	0.000308369	-2.4061e-05
																										855	855		0.0289173	0.0312867	0.140065	0.140104	0.000111033	7.18506e-05	5.73845e-05	4.01657e-05	0	0	0	0	0	0			0.00235223	-2.82605e-08	0.0024086	-0.00240863	-5.63727e-05
																										856	856		0.0105621	0.0103885	0.046508	0.046521	3.68673e-05	2.38615e-05	2.09598e-05	1.3339e-05	0	0	0	0	0	0			-0.000181252	-7.50807e-09	-0.000160632	0.000160625	-2.06191e-05
																										857	857		0.045059	0.0492435	0.220454	0.220515	0.000174759	0.000113199	8.94167e-05	6.32799e-05	0	0	0	0	0	0			0.00415833	-4.53016e-08	0.00424598	-0.00424603	-8.76519e-05
																										858	858		0.00921657	0.00915662	0.0409932	0.0410046	3.24957e-05	2.10521e-05	1.82897e-05	1.17685e-05	0	0	0	0	0	0			-6.64732e-05	-6.78725e-09	-4.85151e-05	4.85084e-05	-1.79581e-05
																										859	859		0.0442821	0.0457834	0.204966	0.205023	0.000162479	0.000105339	8.78749e-05	5.88863e-05	0	0	0	0	0	0			0.00147226	-3.74018e-08	0.00155835	-0.00155839	-8.60916e-05
																										860	860		0.0270415	0.0254161	0.113787	0.113818	9.01984e-05	5.85022e-05	5.36621e-05	3.27037e-05	0	0	0	0	0	0			-0.00164641	-1.59529e-08	-0.00159377	0.00159376	-5.26386e-05
																										861	861		0.01329	0.0138793	0.0621358	0.062153	4.92559e-05	3.1954e-05	2.6373e-05	1.78628e-05	0	0	0	0	0	0			0.000580841	-1.1588e-08	0.000606641	-0.000606653	-2.58004e-05
																										862	862		0.0203653	0.0193345	0.0865596	0.0865837	6.86156e-05	4.45276e-05	4.04135e-05	2.48917e-05	0	0	0	0	0	0			-0.00104631	-1.25224e-08	-0.00100671	0.0010067	-3.95972e-05
																										863	863		0.0155918	0.0164477	0.0736339	0.0736544	5.83706e-05	3.7889e-05	3.09408e-05	2.11806e-05	0	0	0	0	0	0			0.000846147	-1.40262e-08	0.000876375	-0.000876389	-3.02278e-05
																										864	864		0.0162371	0.015571	0.0697105	0.0697298	5.52593e-05	3.58787e-05	3.22214e-05	2.00568e-05	0	0	0	0	0	0			-0.000678286	-1.03936e-08	-0.000646751	0.000646741	-3.15348e-05
																										865	865		0.0189844	0.0202288	0.0905615	0.0905867	7.17894e-05	4.66262e-05	3.76732e-05	2.60649e-05	0	0	0	0	0	0			0.00123283	-1.76085e-08	0.00126958	-0.0012696	-3.67539e-05
																										866	866		0.0134334	0.0130125	0.0582562	0.0582723	4.61795e-05	2.99995e-05	2.66577e-05	1.67702e-05	0	0	0	0	0	0			-0.000430858	-8.94076e-09	-0.000404799	0.000404791	-2.60586e-05
																										867	867		0.0244788	0.0263469	0.117951	0.117984	9.35014e-05	6.07664e-05	4.85763e-05	3.39695e-05	0	0	0	0	0	0			0.00185346	-2.3393e-08	0.00190078	-0.0019008	-4.73185e-05
																										868	868		0.011406	0.0111602	0.0499637	0.0499775	3.96061e-05	2.57448e-05	2.26345e-05	1.43918e-05	0	0	0	0	0	0			-0.000254074	-7.88341e-09	-0.000231977	0.000231969	-2.20962e-05
																										869	869		0.0348937	0.037936	0.169834	0.169881	0.00013463	8.75647e-05	6.9244e-05	4.89502e-05	0	0	0	0	0	0			0.00302192	-3.43284e-08	0.00308925	-0.00308928	-6.73244e-05
																										870	870		0.00987253	0.00975732	0.0436829	0.043695	3.46274e-05	2.25258e-05	1.95913e-05	1.25923e-05	0	0	0	0	0	0			-0.000122207	-7.07648e-09	-0.000103113	0.000103106	-1.90935e-05
																										871	871		0.0458349	0.0487872	0.218415	0.218475	0.000173139	0.000112718	9.09557e-05	6.30112e-05	0	0	0	0	0	0			0.0029244	-4.22112e-08	0.00301273	-0.00301277	-8.83235e-05
																										872	872		0.0136872	0.0132441	0.0592934	0.0593098	4.70014e-05	3.06058e-05	2.71611e-05	1.71092e-05	0	0	0	0	0	0			-0.000453132	-9.02767e-09	-0.000426693	0.000426684	-2.64385e-05
																										873	873		0.0237403	0.0255247	0.114271	0.114303	9.05837e-05	5.90089e-05	4.71107e-05	3.2987e-05	0	0	0	0	0	0			0.0017703	-2.25298e-08	0.00181598	-0.001816	-4.5676e-05
																										874	874		0.0115939	0.0113319	0.0507325	0.0507465	4.02152e-05	2.62023e-05	2.30071e-05	1.46475e-05	0	0	0	0	0	0			-0.000270352	-7.94332e-09	-0.000247988	0.00024798	-2.23645e-05
																										875	875		0.0333681	0.0362385	0.162235	0.16228	0.000128605	8.38411e-05	6.62162e-05	4.68686e-05	0	0	0	0	0	0			0.00285112	-3.26054e-08	0.0029152	-0.00291523	-6.40793e-05
																										876	876		0.0100171	0.00988961	0.0442754	0.0442876	3.50968e-05	2.28843e-05	1.98781e-05	1.27927e-05	0	0	0	0	0	0			-0.000134551	-7.11949e-09	-0.00011526	0.000115253	-1.92908e-05
																										877	877		0.0461486	0.0494488	0.221377	0.221438	0.000175487	0.000114513	9.1578e-05	6.40145e-05	0	0	0	0	0	0			0.00327262	-4.32231e-08	0.00336111	-0.00336115	-8.84942e-05
																										878	878		0.0122329	0.0119158	0.053347	0.0533617	4.22875e-05	2.75999e-05	2.42751e-05	1.54288e-05	0	0	0	0	0	0			-0.000325897	-8.24303e-09	-0.000302371	0.000302363	-2.35257e-05
																										879	879		0.029306	0.0317189	0.142002	0.142041	0.000112566	7.3505e-05	5.81552e-05	4.10905e-05	0	0	0	0	0	0			0.00239585	-2.82719e-08	0.00245195	-0.00245197	-5.6097e-05
																										880	880		0.010505	0.0103361	0.0462747	0.0462874	3.66814e-05	2.39569e-05	2.08463e-05	1.33923e-05	0	0	0	0	0	0			-0.00017636	-7.34751e-09	-0.000156189	0.000156181	-2.01711e-05
																										881	881		0.0460405	0.0503346	0.225343	0.225405	0.00017863	0.000116757	9.13634e-05	6.52693e-05	0	0	0	0	0	0			0.00426796	-4.57037e-08	0.00435589	-0.00435593	-8.79212e-05
																										882	882		0.00917182	0.0091155	0.04081	0.0408211	3.23495e-05	2.11477e-05	1.82007e-05	1.18219e-05	0	0	0	0	0	0			-6.26999e-05	-6.64846e-09	-4.5126e-05	4.51194e-05	-1.75739e-05
																										883	883		0.0441682	0.0455777	0.20405	0.204106	0.000161749	0.000105815	8.76477e-05	5.91525e-05	0	0	0	0	0	0			0.00138109	-3.64948e-08	0.00146548	-0.00146552	-8.43921e-05
																										884	884		0.0288071	0.0270234	0.120985	0.121018	9.5902e-05	6.2766e-05	5.7165e-05	3.50872e-05	0	0	0	0	0	0			-0.00180572	-1.65131e-08	-0.00175052	0.0017505	-5.51973e-05
																										885	885		0.0129331	0.0134807	0.0603525	0.060369	4.7841e-05	3.13174e-05	2.56646e-05	1.75069e-05	0	0	0	0	0	0			0.0005394	-1.10369e-08	0.000564071	-0.000564082	-2.46703e-05
																										886	886		0.0213816	0.0202603	0.0907066	0.0907314	7.19009e-05	4.70827e-05	4.24298e-05	2.632e-05	0	0	0	0	0	0			-0.00113737	-1.27866e-08	-0.00109646	0.00109644	-4.09152e-05
																										887	887		0.0150879	0.0158855	0.0711186	0.0711381	5.63752e-05	3.6925e-05	2.99405e-05	2.06417e-05	0	0	0	0	0	0			0.000788344	-1.32903e-08	0.00081708	-0.000817093	-2.87356e-05
																										888	888		0.0168964	0.0161721	0.0724031	0.0724229	5.73922e-05	3.7601e-05	3.35293e-05	2.10196e-05	0	0	0	0	0	0			-0.000736834	-1.05278e-08	-0.000704544	0.000704533	-3.22904e-05
																										889	889		0.0182201	0.0193771	0.0867501	0.0867738	6.87662e-05	4.50662e-05	3.6156e-05	2.51928e-05	0	0	0	0	0	0			0.00114604	-1.65552e-08	0.00118069	-0.00118071	-3.46467e-05
																										890	890		0.0138952	0.0134339	0.0601442	0.0601606	4.76749e-05	3.12507e-05	2.75738e-05	1.74697e-05	0	0	0	0	0	0			-0.000471425	-9.00933e-09	-0.000444906	0.000444897	-2.65192e-05
																										891	891		0.0231853	0.0249067	0.111506	0.111537	8.83901e-05	5.79617e-05	4.60091e-05	3.24015e-05	0	0	0	0	0	0			0.00170778	-2.17152e-08	0.00175179	-0.00175181	-4.40143e-05
																										892	892		0.0117472	0.0114719	0.0513603	0.0513743	4.07121e-05	2.67019e-05	2.33112e-05	1.49268e-05	0	0	0	0	0	0			-0.000283667	-7.91578e-09	-0.00026128	0.000261273	-2.23867e-05
																										893	893		0.0322494	0.0349937	0.156665	0.156708	0.000124187	8.14948e-05	6.39958e-05	4.5557e-05	0	0	0	0	0	0			0.00272583	-3.11091e-08	0.00278693	-0.00278696	-6.10999e-05
																										894	894		0.0101347	0.00999718	0.0447577	0.0447699	3.54784e-05	2.32857e-05	2.01113e-05	1.30171e-05	0	0	0	0	0	0			-0.000144617	-7.08792e-09	-0.000125337	0.00012533	-1.92799e-05
																										895	895		0.0463961	0.0499867	0.223789	0.223849	0.000177395	0.000116521	9.20684e-05	6.5137e-05	0	0	0	0	0	0			0.00356367	-4.37292e-08	0.00365143	-0.00365148	-8.77618e-05
																										896	896		0.0112322	0.0110011	0.0492525	0.0492659	3.90412e-05	2.56485e-05	2.22892e-05	1.4338e-05	0	0	0	0	0	0			-0.000239043	-7.62936e-09	-0.000217707	0.0002177	-2.13362e-05
																										897	897		0.0364848	0.0397054	0.177759	0.177808	0.000140908	9.26278e-05	7.24003e-05	5.17805e-05	0	0	0	0	0	0			0.00319998	-3.54094e-08	0.00326885	-0.00326888	-6.88646e-05
																										898	898		0.00973824	0.00963423	0.0431329	0.0431446	3.41903e-05	2.2479e-05	1.93246e-05	1.25661e-05	0	0	0	0	0	0			-0.000110773	-6.86282e-09	-9.23105e-05	9.23037e-05	-1.84628e-05
																										899	899		0.0455337	0.0481717	0.215665	0.215723	0.000170953	0.00011248	9.0357e-05	6.28783e-05	0	0	0	0	0	0			0.00261048	-4.04228e-08	0.00269639	-0.00269643	-8.59116e-05
																										900	900		0.0153252	0.0147388	0.0659869	0.0660048	5.23056e-05	3.4423e-05	3.04112e-05	1.9243e-05	0	0	0	0	0	0			-0.000597534	-9.64537e-09	-0.000568493	0.000568484	-2.90411e-05
																										901	901		0.0202804	0.0216721	0.0970257	0.0970519	7.69105e-05	5.06325e-05	4.02443e-05	2.83044e-05	0	0	0	0	0	0			0.00137971	-1.85682e-08	0.00141791	-0.00141793	-3.81994e-05
																										902	902		0.0127854	0.0124204	0.0556073	0.0556224	4.4078e-05	2.90237e-05	2.53713e-05	1.62247e-05	0	0	0	0	0	0			-0.000374126	-8.3708e-09	-0.000349933	0.000349925	-2.41925e-05
																										903	903		0.0267526	0.0288772	0.129283	0.129318	0.00010248	6.7509e-05	5.30877e-05	3.77387e-05	0	0	0	0	0	0			0.0021092	-2.52423e-08	0.0021595	-0.00215952	-5.0295e-05
																										904	904		0.0109222	0.0107176	0.0479835	0.0479965	3.80349e-05	2.50599e-05	2.16739e-05	1.40089e-05	0	0	0	0	0	0			-0.000212277	-7.42905e-09	-0.000191644	0.000191637	-2.06326e-05
																										905	905		0.039876	0.0434775	0.194648	0.194701	0.000154294	0.000101727	7.91296e-05	5.68671e-05	0	0	0	0	0	0			0.00357923	-3.87388e-08	0.00365402	-0.00365406	-7.47912e-05
																										906	906		0.00949772	0.00941393	0.0421469	0.0421583	3.34084e-05	2.20297e-05	1.88472e-05	1.2315e-05	0	0	0	0	0	0			-9.03226e-05	-6.70163e-09	-7.24183e-05	7.24116e-05	-1.79043e-05
																										907	907		0.0449729	0.0470701	0.210735	0.210791	0.000167044	0.000110229	8.92438e-05	6.16199e-05	0	0	0	0	0	0			0.00206955	-3.83674e-08	0.00215395	-0.00215399	-8.44e-05
																										908	908		0.0192986	0.0183619	0.0822088	0.082231	6.51634e-05	4.30126e-05	3.8296e-05	2.40448e-05	0	0	0	0	0	0			-0.000950939	-1.15372e-08	-0.000914549	0.000914537	-3.63904e-05
																										909	909		0.0162206	0.0171485	0.0767746	0.0767952	6.08572e-05	4.01805e-05	3.21881e-05	2.24616e-05	0	0	0	0	0	0			0.000918165	-1.42843e-08	0.000948554	-0.000948568	-3.03888e-05
																										910	910		0.0155322	0.0149277	0.066833	0.0668509	5.29756e-05	3.49851e-05	3.0822e-05	1.95573e-05	0	0	0	0	0	0			-0.000615858	-9.67497e-09	-0.000586612	0.000586603	-2.92456e-05
																										911	911		0.0199564	0.0213111	0.0954106	0.0954363	7.56295e-05	4.99617e-05	3.96013e-05	2.79294e-05	0	0	0	0	0	0			0.00134304	-1.8128e-08	0.00138036	-0.00138038	-3.73216e-05
																										912	912		0.0129335	0.0125556	0.056213	0.0562281	4.45577e-05	2.94412e-05	2.5665e-05	1.64581e-05	0	0	0	0	0	0			-0.00038708	-8.38316e-09	-0.000362765	0.000362757	-2.4315e-05
																										913	913		0.0261746	0.0282337	0.126403	0.126437	0.000100197	6.62324e-05	5.19404e-05	3.7025e-05	0	0	0	0	0	0			0.00204424	-2.45072e-08	0.0020931	-0.00209312	-4.88551e-05
																										914	914		0.0110333	0.0108191	0.0484384	0.0484514	3.83951e-05	2.53845e-05	2.18942e-05	1.41904e-05	0	0	0	0	0	0			-0.000221864	-7.4319e-09	-0.000201157	0.000201149	-2.0707e-05
																										915	915		0.0385671	0.0420214	0.188131	0.188181	0.000149126	9.8656e-05	7.65319e-05	5.51504e-05	0	0	0	0	0	0			0.00343289	-3.71865e-08	0.00350471	-0.00350475	-7.18146e-05
																										916	916		0.00958405	0.00949294	0.042501	0.0425124	3.36888e-05	2.22905e-05	1.90184e-05	1.24608e-05	0	0	0	0	0	0			-9.76609e-05	-6.69912e-09	-7.97117e-05	7.9705e-05	-1.79492e-05
																										917	917		0.0451773	0.0474652	0.212505	0.212562	0.000168445	0.000111534	8.9649e-05	6.23495e-05	0	0	0	0	0	0			0.00226061	-3.87977e-08	0.00234478	-0.00234482	-8.41719e-05
[truncated: 83 more rows]
[truncated: 43 more columns]

## Sheet: DR10
Control Panel																													Section 1. Changes in each reaction during the test delta-t																Section 2. Changes in concentration of each component
[truncated: 1,009 more rows]
[truncated: 43 more columns]

[truncated: 10 more sheets: DR9, DR8, DR7, DR6, DR5, DR4, DR3, DR2, DR1, Run]
