# Supplementary material for: A suite of mathematical solutions to describe ternary complex formation and their application to targeted protein degradation by heterobifunctional ligands
Source: J Biol Chem. 2020 Aug 28;295(45):15280–91. doi: 10.1074/jbc.RA120.014715 (PMC7650257; doi:10.1074/jbc.RA120.014715)
Supplement: Supporting Information [file supp_RA120.014715_161351_2_supp_587111_qfn6vn.xlsx]

## Sheet: Gss_backup
	Section 1
	D/R Data; Place measured TCS and total protac concentrations here
	Provide total concentration of each protein here
	E_total, nM	100	100	100	100	100	100
	P_total, nM	40	40	40	40	40	40
	K_E1 tentative, nM	100	100	100	100	100	100
	TC Signal
	L_total, nM	meas TCS1	meas TCS2	meas TCS3	meas TCS4	meas TCS5	meas TCS6
	2	76.3969	155.694	136.229	1064.23	416.069	3081.63
	6	226.053	459.868	402.762	3094.01	1209.18	9053.6
	18	650.384	1317.39	1155.82	8453.37	3298.09	25094.3
	54	1715.65	3458.16	3022.4	19390.4	7478.84	51100
	162	3497.32	7246.3	5980.92	30121.5	10791.4	54943.4
	486	4241.65	9794.86	6882.36	27924	7904.81	39966.1
	1458	3012.35	7780.76	4695.43	16919.2	3536	21446.8
	4374	1452.61	4023.93	2213.79	7577.24	1297.76	9073.04
	13122	562.062	1610.59	847.995	2851.09	446.419	3335.58
	39366	197.678	574.07	297.11	993.168	150.364	1152.15
	118098	67.1145	195.833	100.74	336.113	50.2949	388.783
	354294	22.5102	65.7886	33.7729	112.611	16.7843	130.13
	Gaussian Curve fitting of TC by LeastSumSquare on totalL
	Suggested Initial Condition
	Amplitude	4241.65	9794.86	6882.36	30121.5	10791.4	54943.4			Optimized results	TCS1	TCS2	TCS3	TCS4	TCS5	TCS6
	Mean	2.68664	2.68664	2.68664	2.20952	2.20952	2.20952			Gauss EC_max	486	486	486	162	162	162
	SD	0.823524	0.823524	0.823524	0.823524	0.823524	0.823524			Gauss TC_max	4241.65	9794.86	6882.36	30121.5	10791.4	54943.4
										Gauss FWHM	1.93925	1.93925	1.93925	1.93925	1.93925	1.93925
	SumSqDiff	1.28767e+06	5.7557e+06	3.8509e+06	1.08951e+08	1.5764e+07	1.36175e+08			Gauss AUC	8756.83	20221.4	14208.5	62185.4	22278.7	113430
	Amp_optimized	4241.65	9794.86	6882.36	30121.5	10791.4	54943.4			Gauss EC50_1	52.1208	52.1208	52.1208	17.3736	17.3736	17.3736
	Mean_optimized	2.68664	2.68664	2.68664	2.20952	2.20952	2.20952			Gauss EC50_2	4531.7	4531.7	4531.7	1510.57	1510.57	1510.57
	SD_optimized	0.823524	0.823524	0.823524	0.823524	0.823524	0.823524
	log L_total	pred TCS1	pred TCS2	pred TCS3	pred TCS4	pred TCS5	pred TCS6
	0.30103	63.8734	147.497	103.639	2054.28	735.972	3747.12			Section 1 Quick Instruction
	0.778151	289.279	668.006	469.375	6650.88	2382.76	12131.6			Step1. Copy data into bright yellow highlighted areas in Cells B7-H23
	1.25527	936.564	2162.72	1519.64	15393	5514.73	28077.7			Step2. Optimize Amp, Mean, and SD in the area C32-H34 using Solver function
	1.73239	2167.61	5005.46	3517.09	25467.6	9124.1	46454.4				Target SumSqDiff to be minimum
	2.20952	3586.3	8281.51	5819.01	30121.5	10791.4	54943.4				by Changing parameters Amp, Mean, and SD
	2.68664	4241.65	9794.86	6882.36	25467.6	9124.1	46454.4			Step3. Goto Section 2a followed by Section 2b
	3.16376	3586.3	8281.51	5819.01	15393	5514.73	28077.7				Once system calibration is finished (beta value is obtained), Section 2a can be skipped
	3.64088	2167.61	5005.46	3517.09	6650.88	2382.76	12131.6				Provide beta value obtained from calibration experiment
	4.118	936.564	2162.72	1519.64	2054.28	735.972	3747.12
	4.59512	289.279	668.006	469.375	453.588	162.504	827.372
	5.07224	63.8734	147.497	103.639	71.5958	25.6501	130.595
	5.54936	10.082	23.2814	16.3587	8.07859	2.89426	14.7358

## Sheet: extLSS_backup
	Section 1																					Section 2																			Section 2a								Section 2b
																																									Section 2a Optimization Round 1 Quick Instruction								Section 2b Optimization Round 2 Quick Instruction
	D/R Data; Place measured TCS and total protac concentrations here																					extLSS Results; K_E1, K_P1, alpha and beta all FLOATED
	Provide total concentration of each protein here
	E_total, nM	100	100	100	100	100	100
	P_total, nM	40	40	40	40	40	40
	K_E1 tentative, nM	100	100	100	100	100	100
	TC Signal																																								extLSS Test Condition_1								extLSS Test Condition_2;
	L_total, nM	meas TCS1	meas TCS2	meas TCS3	meas TCS4	meas TCS5	meas TCS6																								extLSS Optimization of PLE with Han's PLE function											extLSS Optimization; K_E1, K_P1, alpha and beta all FLOATED
	2	76.3969	155.694	136.229	1064.23	416.069	3081.63
	6	226.053	459.868	402.762	3094.01	1209.18	9053.6																																			K_E1, K_P1, alpha, & beta = floated
	18	650.384	1317.39	1155.82	8453.37	3298.09	25094.3																																		Suggested initial conditions based on Gaussian curve fitting w total L								Suggested initial conditions based on Gaussian curve fitting w total L
	54	1715.65	3458.16	3022.4	19390.4	7478.84	51100																								Suggested initial conditions based on Gaussian curve fitting w total L										ECmax_Gss	486	486	486	162	162	162		ECmax_Gss
	162	3497.32	7246.3	5980.92	30121.5	10791.4	54943.4																								ECmax_Gss	486	486	486	162	162	162				TCmax_Gss	4241.65	9794.86	6882.36	30121.5	10791.4	54943.4		TCmax_Gss
	486	4241.65	9794.86	6882.36	27924	7904.81	39966.1																								TCmax_Gss	4241.65	9794.86	6882.36	30121.5	10791.4	54943.4				PLEmax_tentative	1.64834	3.80636	2.67454	11.7055	4.19364	21.3515		PLEmax_tentative
	1458	3012.35	7780.76	4695.43	16919.2	3536	21446.8																								PLEmax_tentative	1.64834	3.80636	2.67454	11.7055	4.19364	21.3515				E total	100	100	100	100	100	100		E total
	4374	1452.61	4023.93	2213.79	7577.24	1297.76	9073.04																								E total	100	100	100	100	100	100				P total	40	40	40	40	40	40		P total
	13122	562.062	1610.59	847.995	2851.09	446.419	3335.58																								P total	40	40	40	40	40	40				K_E1 tentative	100	100	100	100	100	100		K_E1 tentative
	39366	197.678	574.07	297.11	993.168	150.364	1152.15																								K_E1 tentative	100	100	100	100	100	100				K_P1 tentative	2361.96	2361.96	2361.96	262.44	262.44	262.44		K_P1 tentative
	118098	67.1145	195.833	100.74	336.113	50.2949	388.783																								K_P1 tentative	2361.96	2361.96	2361.96	262.44	262.44	262.44				alpha tentative	1.50064	3.75428	2.52821	3.21629	0.839148	9.99298		alpha tentative
	354294	22.5102	65.7886	33.7729	112.611	16.7843	130.13																								alpha tentative	1.50064	3.75428	2.52821	3.21629	0.839148	9.99298				beta tentative	2573.28	2573.28	2573.28	2573.28	2573.28	2573.28		beta fixed
																															beta tentative	2573.28	2573.28	2573.28	2573.28	2573.28	2573.28					extLSS Optimization; K_E1, K_P1, alpha and beta all FLOATED
	Gaussian Curve fitting of TC by LeastSumSquare on totalL																																								extLSS Test RESULTS_1								extLSS Test RESULTS_2;
	Suggested Initial Condition																														Fitted Values by Iterative LeastSquareSum method using free L										Fitted Values by Iterative LeastSquareSum method using free L								Fitted Values by Iterative LeastSquareSum method using free L
	Amplitude	4241.65	9794.86	6882.36	30121.5	10791.4	54943.4			Optimized results	TCS1	TCS2	TCS3	TCS4	TCS5	TCS6						Optimized results	TCS1	TCS2	TCS3	TCS4	TCS5	TCS6			SumSqDff	1.47033e+06	3.07664e+06	5.78699e+06	9.8128e+06	7.67908e+06	8.27377e+08				SumSqDff	7.67649	2195.56	27.2465	387.169	1494.41	16205.5		SumSqDff
	Mean	2.68664	2.68664	2.68664	2.20952	2.20952	2.20952			Gauss EC_max	486	486	486	162	162	162						E_total, fixed	100	100	100	100	100	100			E_total, fixed	100	100	100	100	100	100				E_total, fixed	100	100	100	100	100	100		E_total, fixed
	SD	0.823524	0.823524	0.823524	0.823524	0.823524	0.823524			Gauss TC_max	4241.65	9794.86	6882.36	30121.5	10791.4	54943.4						P_total, fixed	40	40	40	40	40	40			P_total, fixed	40	40	40	40	40	40				P_total, fixed	40	40	40	40	40	40		P_total, fixed
										Gauss FWHM	1.93925	1.93925	1.93925	1.93925	1.93925	1.93925						K_E1, optimized	100	100	100	100	100	100			K_E1, optimized	100	100	100	100	100	100				K_E1, floated								K_E1, floated
	SumSqDiff	1.28767e+06	5.7557e+06	3.8509e+06	1.08951e+08	1.5764e+07	1.36175e+08			Gauss AUC	8756.83	20221.4	14208.5	62185.4	22278.7	113430						K_P1, optimized	2361.96	2361.96	2361.96	262.44	262.44	262.44			K_P1, optimized	2361.96	2361.96	2361.96	262.44	262.44	262.44				K_P1, floated								K_P1, floated
	Amp_optimized	4241.65	9794.86	6882.36	30121.5	10791.4	54943.4			Gauss EC50_1	52.1208	52.1208	52.1208	17.3736	17.3736	17.3736						alpha, optimized	1.50064	3.75428	2.52821	3.21629	0.839148	9.99298			alpha, optimized	1.50064	3.75428	2.52821	3.21629	0.839148	9.99298				alpha, floated								alpha, floated
	Mean_optimized	2.68664	2.68664	2.68664	2.20952	2.20952	2.20952			Gauss EC50_2	4531.7	4531.7	4531.7	1510.57	1510.57	1510.57						beta, optimized	2573.28	2573.28	2573.28	2573.28	2573.28	2573.28			beta, optimized	2573.28	2573.28	2573.28	2573.28	2573.28	2573.28				beta, floated								beta, fixed
	SD_optimized	0.823524	0.823524	0.823524	0.823524	0.823524	0.823524																extLSS Results; K_E1, K_P1, alpha and beta all FLOATED									extLSS Results; K_E1, K_P1, alpha and beta all FLOATED										extLSS Results; K_E1, K_P1, alpha and beta all FLOATED
																						EC_max, nM	486	486	486	162	162	162			EC_max, nM	486	486	486	162	162	162				EC_max, nM	0	0	0	0	0	0		EC_max, nM
	log L_total	pred TCS1	pred TCS2	pred TCS3	pred TCS4	pred TCS5	pred TCS6															PLE_max, nM	1.64834	3.80636	2.67454	11.7055	4.19364	21.3515			PLE_max, nM	1.64834	3.80636	2.67454	11.7055	4.19364	21.3515				PLE_max, nM	#DIV/0!	#DIV/0!	#DIV/0!	#DIV/0!	#DIV/0!	#DIV/0!		PLE_max, nM
	0.30103	63.8734	147.497	103.639	2054.28	735.972	3747.12			Section 1 Quick Instruction												EF_max, %	4.12085	9.51591	6.68636	29.2637	10.4841	53.3787			EF_max, %	4.12085	9.51591	6.68636	29.2637	10.4841	53.3787				EF_max, %	#DIV/0!	#DIV/0!	#DIV/0!	#DIV/0!	#DIV/0!	#DIV/0!		EF_max, %
	0.778151	289.279	668.006	469.375	6650.88	2382.76	12131.6			Step1. Copy data into bright yellow highlighted areas in Cells B7-H23												EC50_1, nM	51.7911	48.5846	50.2597	18.9446	23.8852	12.6369			EC50_1, nM	51.7911	48.5846	50.2597	18.9446	23.8852	12.6369				EC50_1, nM	#DIV/0!	#DIV/0!	#DIV/0!	#DIV/0!	#DIV/0!	#DIV/0!		EC50_1, nM
	1.25527	936.564	2162.72	1519.64	15393	5514.73	28077.7			Step2. Optimize Amp, Mean, and SD in the area C32-H34 using Solver function												EC50_2, nM	4560.55	4861.54	4699.51	1385.3	1098.76	2076.77			EC50_2, nM	4560.55	4861.54	4699.51	1385.3	1098.76	2076.77				EC50_2, nM	#DIV/0!	#DIV/0!	#DIV/0!	#DIV/0!	#DIV/0!	#DIV/0!		EC50_2, nM
	1.73239	2167.61	5005.46	3517.09	25467.6	9124.1	46454.4				Target SumSqDiff to be minimum											FWHM	1.94476	2.00028	1.97083	1.86406	1.66277	2.21575			FWHM	1.94476	2.00028	1.97083	1.86406	1.66277	2.21575				FWHM	#DIV/0!	#DIV/0!	#DIV/0!	#DIV/0!	#DIV/0!	#DIV/0!		FWHM
	2.20952	3586.3	8281.51	5819.01	30121.5	10791.4	54943.4				by Changing parameters Amp, Mean, and SD											SD	0.825862	0.849437	0.836934	0.791592	0.706113	0.94094			SD	0.825862	0.849437	0.836934	0.791592	0.706113	0.94094				SD	#DIV/0!	#DIV/0!	#DIV/0!	#DIV/0!	#DIV/0!	#DIV/0!		SD
	2.68664	4241.65	9794.86	6882.36	25467.6	9124.1	46454.4			Step3. Goto Section 2a followed by Section 2b												AUC, nMxlog(nM)	3.41264	8.10546	5.61147	23.2288	7.42337	50.3646			AUC, nMxlog(nM)	3.41264	8.10546	5.61147	23.2288	7.42337	50.3646				AUC, nMxlog(nM)	#DIV/0!	#DIV/0!	#DIV/0!	#DIV/0!	#DIV/0!	#DIV/0!		AUC, nMxlog(nM)
	3.16376	3586.3	8281.51	5819.01	15393	5514.73	28077.7				Once system calibration is finished (beta value is obtained), Section 2a can be skipped
	3.64088	2167.61	5005.46	3517.09	6650.88	2382.76	12131.6				Provide beta value obtained from calibration experiment											f(EC_max)	2428.33	1054.68	1498.26	353.426	958.02	208.692			f(EC_max)	2428.33	1054.68	1498.26	353.426	958.02	208.692				f(EC_max)	#DIV/0!	#DIV/0!	#DIV/0!	#DIV/0!	#DIV/0!	#DIV/0!		f(EC_max)
	4.118	936.564	2162.72	1519.64	2054.28	735.972	3747.12															g for EC50	4612.34	4910.12	4749.77	1404.25	1122.64	2089.41			g for EC50	4612.34	4910.12	4749.77	1404.25	1122.64	2089.41				g for EC50	#DIV/0!	#DIV/0!	#DIV/0!	#DIV/0!	#DIV/0!	#DIV/0!		g for EC50
	4.59512	289.279	668.006	469.375	453.588	162.504	827.372															PLE, f(L)	f(L) = Pt + Et + (L + K_P1)(L + K_E1)/alpha/L; PLE = [f(L) - sqrt(f^2(L) - 4PtEt)]/2								PLE, f(L)	f(L) = Pt + Et + (L + K_P1)(L + K_E1)/alpha/L; PLE = [f(L) - sqrt(f^2(L) - 4PtEt)]/2									PLE, f(L)	f(L) = Pt + Et + (L + K_P1)(L + K_E1)/alpha/L; PLE = [f(L) - sqrt(f^2(L) - 4PtEt)]/2							PLE, f(L)
	5.07224	63.8734	147.497	103.639	71.5958	25.6501	130.595															EC50_1/2	EC50 = [g -/+ sqrt(g^2-4PtEt)]/2								EC50_1/2	EC50 = [g -/+ sqrt(g^2-4PtEt)]/2									EC50_1/2	EC50 = [g -/+ sqrt(g^2-4PtEt)]/2							EC50_1/2
	5.54936	10.082	23.2814	16.3587	8.07859	2.89426	14.7358															EC_max	EC_max = sqrt(K_P1 x K_E1)								EC_max	EC_max = sqrt(K_P1 x K_E1)									EC_max	EC_max = sqrt(K_P1 x K_E1)							EC_max
																						EF_max, %	EF_max = PLE_max / Pt x 100								EF_max, %	EF_max = PLE_max / Pt x 100									EF_max, %	EF_max = PLE_max / Pt x 100							EF_max, %
																						SD	FWHM = 2 x sqrt(2ln2)SD = 2.35482 SD; SD = 0.42466 FWHM								SD	FWHM = 2 x sqrt(2ln2)SD = 2.35482 SD; SD = 0.42466 FWHM									SD	FWHM = 2 x sqrt(2ln2)SD = 2.35482 SD; SD = 0.42466 FWHM							SD
																						AUC	AUC = Amp x SD / 0.3989 = Amp x SD * sqrt(2pi) = TCS_max x SD / 0.3989								AUC	AUC = Amp x SD / 0.3989 = Amp x SD * sqrt(2pi) = PLE_max x SD / 0.3989									AUC	AUC = Amp x SD / 0.3989 = Amp x SD * sqrt(2pi) = PLE_max x SD / 0.3989							AUC
																															Calculated PLE using tentative beta
																															beta	2573.28	2573.28	2573.28	2573.28	2573.28	2573.28
																															total L	PLE1	PLE2	PLE3	PLE4	PLE5	PLE6				total L	freeL_1	freeL_2	freeL_3	freeL_4	freeL_5	freeL_6		total L
																															2	0.0296885	0.060504	0.0529397	0.413569	0.161688	1.19755				2	0.981769	0.966495	0.970245	0.741688	0.858547	0.376392		2
																															6	0.0878463	0.178709	0.156517	1.20236	0.469899	3.5183				6	2.97522	2.93023	2.94122	2.27096	2.60961	1.18634		6
																															18	0.252745	0.511949	0.44916	3.28505	1.28167	9.75187				18	9.19429	9.06666	9.09759	7.21965	8.1313	4.16605		18
																															54	0.666716	1.34387	1.17453	7.53526	2.90634	19.8579				54	29.9482	29.6281	29.7083	25.0875	26.995	19.6054		54
																															162	1.35909	2.81598	2.32424	11.7055	4.19364	21.3515				162	107.786	107.272	107.446	98.7025	100.018	96.9118		162
																															486	1.64834	3.80636	2.67454	10.8515	3.07188	15.5312				486	400.11	399.997	400.057	386.939	384.085	388.679		486
																															1458	1.17063	3.02367	1.82468	6.57494	1.37412	8.3344				1458	1350.69	1351.23	1350.88	1336.56	1332.61	1337.9		1458
																															4374	0.564496	1.56373	0.860296	2.94458	0.504319	3.52586				4374	4250.94	4251.55	4251.12	4241.34	4239.1	4241.87		4374
																															13122	0.218422	0.62589	0.329538	1.10796	0.173482	1.29623				13122	12989.1	12989.4	12989.2	12984.6	12983.7	12984.8		13122
																															39366	0.0768195	0.223089	0.11546	0.385954	0.0584326	0.447737				39366	39228.6	39228.7	39228.6	39226.9	39226.6	39227		39366
																															118098	0.0260813	0.0761022	0.0391483	0.130616	0.019545	0.151085				118098	117959	117959	117959	117958	117958	117958		118098
																															354294	0.00874766	0.025566	0.0131244	0.0437617	0.00652252	0.0505697				354294	354154	354154	354154	354154	354154	354154		354294
																								Calculation of freeL by slope/intercept method at each PLE conc																		a = Pt + Et + KP1 + KE1 – Lt – PLE
																								free Lo_1	free Lo_2	free Lo_3	free Lo_4	free Lo_5	free Lo_6		total L	PLE1	PLE2	PLE3	PLE4	PLE5	PLE6					a_1	a_2	a_3	a_4	a_5	a_6
																								2	2	2	2	2	2		2	0.0296885	0.060504	0.0529397	0.413569	0.161688	1.19755					2599.93	2599.9	2599.91	500.026	500.278	499.242
																								6	6	6	6	6	6		6	0.0878463	0.178709	0.156517	1.20236	0.469899	3.5183					2595.87	2595.78	2595.8	495.238	495.97	492.922
																								18	18	18	18	18	18		18	0.252745	0.511949	0.44916	3.28505	1.28167	9.75187					2583.71	2583.45	2583.51	481.155	483.158	474.688
																								54	54	54	54	54	54		54	0.666716	1.34387	1.17453	7.53526	2.90634	19.8579					2547.29	2546.62	2546.79	440.905	445.534	428.582
																								162	162	162	162	162	162		162	1.35909	2.81598	2.32424	11.7055	4.19364	21.3515					2438.6	2437.14	2437.64	328.735	336.246	319.089
																								486	486	486	486	486	486		486	1.64834	3.80636	2.67454	10.8515	3.07188	15.5312					2114.31	2112.15	2113.29	5.5885	13.3681	0.908816
																								1458	1458	1458	1458	1458	1458		1458	1.17063	3.02367	1.82468	6.57494	1.37412	8.3344					1142.79	1140.94	1142.14	-962.135	-956.934	-963.894
																								4374	4374	4374	4374	4374	4374		4374	0.564496	1.56373	0.860296	2.94458	0.504319	3.52586					-1772.6	-1773.6	-1772.9	-3874.5	-3872.06	-3875.09
																								13122	13122	13122	13122	13122	13122		13122	0.218422	0.62589	0.329538	1.10796	0.173482	1.29623					-10520.3	-10520.7	-10520.4	-12620.7	-12619.7	-12620.9
																								39366	39366	39366	39366	39366	39366		39366	0.0768195	0.223089	0.11546	0.385954	0.0584326	0.447737					-36764.1	-36764.3	-36764.2	-38863.9	-38863.6	-38864
																								118098	118098	118098	118098	118098	118098		118098	0.0260813	0.0761022	0.0391483	0.130616	0.019545	0.151085					-115496	-115496	-115496	-117596	-117596	-117596
																								354294	354294	354294	354294	354294	354294		354294	0.00874766	0.025566	0.0131244	0.0437617	0.00652252	0.0505697					-351692	-351692	-351692	-353792	-353792	-353792
																								free L1_1	free L1_2	free L1_3	free L1_4	free L1_5	free L1_6		total L	PLE1	PLE2	PLE3	PLE4	PLE5	PLE6					a_1	a_2	a_3	a_4	a_5	a_6
																								0.987374	0.972269	0.975977	0.755521	0.869939	0.399372		2	0.0296885	0.060504	0.0529397	0.413569	0.161688	1.19755					2599.93	2599.9	2599.91	500.026	500.278	499.242
																								3.02369	2.98014	2.99078	2.38833	2.70682	1.3807		6	0.0878463	0.178709	0.156517	1.20236	0.469899	3.5183					2595.87	2595.78	2595.8	495.238	495.97	492.922
																								9.58179	9.46542	9.49361	8.11246	8.88285	5.61452		18	0.252745	0.511949	0.44916	3.28505	1.28167	9.75187					2583.71	2583.45	2583.51	481.155	483.158	474.688
																								32.4245	32.1701	32.2337	30.2312	31.5094	26.761		54	0.666716	1.34387	1.17453	7.53526	2.90634	19.8579					2547.29	2546.62	2546.79	440.905	445.534	428.582
																								116.7	116.354	116.471	115.153	115.768	114.339		162	1.35909	2.81598	2.32424	11.7055	4.19364	21.3515					2438.6	2437.14	2437.64	328.735	336.246	319.089
																								412.696	412.621	412.66	409.468	407.716	410.544		486	1.64834	3.80636	2.67454	10.8515	3.07188	15.5312					2114.31	2112.15	2113.29	5.5885	13.3681	0.908816
																								1360.13	1360.58	1360.29	1352.22	1349.23	1353.24		1458	1.17063	3.02367	1.82468	6.57494	1.37412	8.3344					1142.79	1140.94	1142.14	-962.135	-956.934	-963.894
																								4256.32	4256.88	4256.48	4248.64	4246.64	4249.12		4374	0.564496	1.56373	0.860296	2.94458	0.504319	3.52586					-1772.6	-1773.6	-1772.9	-3874.5	-3872.06	-3875.09
																								12991.5	12991.9	12991.6	12987.4	12986.5	12987.6		13122	0.218422	0.62589	0.329538	1.10796	0.173482	1.29623					-10520.3	-10520.7	-10520.4	-12620.7	-12619.7	-12620.9
																								39229.5	39229.7	39229.6	39227.9	39227.6	39227.9		39366	0.0768195	0.223089	0.11546	0.385954	0.0584326	0.447737					-36764.1	-36764.3	-36764.2	-38863.9	-38863.6	-38864
																								117959	117959	117959	117959	117959	117959		118098	0.0260813	0.0761022	0.0391483	0.130616	0.019545	0.151085					-115496	-115496	-115496	-117596	-117596	-117596
																								354154	354154	354154	354154	354154	354154		354294	0.00874766	0.025566	0.0131244	0.0437617	0.00652252	0.0505697					-351692	-351692	-351692	-353792	-353792	-353792
																								free L2_1	free L2_2	free L2_3	free L2_4	free L2_5	free L2_6		total L	PLE1	PLE2	PLE3	PLE4	PLE5	PLE6					a_1	a_2	a_3	a_4	a_5	a_6
																								0.981769	0.966495	0.970245	0.74169	0.858548	0.376396		2	0.0296885	0.060504	0.0529397	0.413569	0.161688	1.19755					2599.93	2599.9	2599.91	500.026	500.278	499.242
																								2.97523	2.93024	2.94123	2.27108	2.60969	1.18668		6	0.0878463	0.178709	0.156517	1.20236	0.469899	3.5183					2595.87	2595.78	2595.8	495.238	495.97	492.922
																								9.19511	9.06752	9.09844	7.22659	8.13619	4.18462		18	0.252745	0.511949	0.44916	3.28505	1.28167	9.75187					2583.71	2583.45	2583.51	481.155	483.158	474.688
																								29.9799	29.6616	29.7413	25.2975	27.1556	20.0197		54	0.666716	1.34387	1.17453	7.53526	2.90634	19.8579					2547.29	2546.62	2546.79	440.905	445.534	428.582
																								108.107	107.606	107.776	100.274	101.448	98.6924		162	1.35909	2.81598	2.32424	11.7055	4.19364	21.3515					2438.6	2437.14	2437.64	328.735	336.246	319.089
																								400.455	400.344	400.402	388.525	385.822	390.175		486	1.64834	3.80636	2.67454	10.8515	3.07188	15.5312					2114.31	2112.15	2113.29	5.5885	13.3681	0.908816
																								1350.77	1351.31	1350.96	1336.88	1332.97	1338.2		1458	1.17063	3.02367	1.82468	6.57494	1.37412	8.3344					1142.79	1140.94	1142.14	-962.135	-956.934	-963.894
																								4250.95	4251.56	4251.13	4241.36	4239.13	4241.9		4374	0.564496	1.56373	0.860296	2.94458	0.504319	3.52586					-1772.6	-1773.6	-1772.9	-3874.5	-3872.06	-3875.09
																								12989.1	12989.4	12989.2	12984.6	12983.7	12984.8		13122	0.218422	0.62589	0.329538	1.10796	0.173482	1.29623					-10520.3	-10520.7	-10520.4	-12620.7	-12619.7	-12620.9
																								39228.6	39228.7	39228.6	39226.9	39226.6	39227		39366	0.0768195	0.223089	0.11546	0.385954	0.0584326	0.447737					-36764.1	-36764.3	-36764.2	-38863.9	-38863.6	-38864
																								117959	117959	117959	117958	117958	117958		118098	0.0260813	0.0761022	0.0391483	0.130616	0.019545	0.151085					-115496	-115496	-115496	-117596	-117596	-117596
																								354154	354154	354154	354154	354154	354154		354294	0.00874766	0.025566	0.0131244	0.0437617	0.00652252	0.0505697					-351692	-351692	-351692	-353792	-353792	-353792
																								free L3_1	free L3_2	free L3_3	free L3_4	free L3_5	free L3_6		total L	PLE1	PLE2	PLE3	PLE4	PLE5	PLE6					a_1	a_2	a_3	a_4	a_5	a_6
																								0.981769	0.966495	0.970245	0.741688	0.858547	0.376392		2	0.0296885	0.060504	0.0529397	0.413569	0.161688	1.19755					2599.93	2599.9	2599.91	500.026	500.278	499.242
																								2.97522	2.93023	2.94122	2.27096	2.60961	1.18634		6	0.0878463	0.178709	0.156517	1.20236	0.469899	3.5183					2595.87	2595.78	2595.8	495.238	495.97	492.922
																								9.19429	9.06666	9.09759	7.21965	8.1313	4.16605		18	0.252745	0.511949	0.44916	3.28505	1.28167	9.75187					2583.71	2583.45	2583.51	481.155	483.158	474.688
																								29.9482	29.6281	29.7083	25.0878	26.9953	19.6069		54	0.666716	1.34387	1.17453	7.53526	2.90634	19.8579					2547.29	2546.62	2546.79	440.905	445.534	428.582
																								107.786	107.272	107.446	98.719	100.032	96.9334		162	1.35909	2.81598	2.32424	11.7055	4.19364	21.3515					2438.6	2437.14	2437.64	328.735	336.246	319.089
																								400.111	399.997	400.057	386.948	384.095	388.686		486	1.64834	3.80636	2.67454	10.8515	3.07188	15.5312					2114.31	2112.15	2113.29	5.5885	13.3681	0.908816
																								1350.69	1351.23	1350.88	1336.56	1332.61	1337.9		1458	1.17063	3.02367	1.82468	6.57494	1.37412	8.3344					1142.79	1140.94	1142.14	-962.135	-956.934	-963.894
																								4250.94	4251.55	4251.12	4241.34	4239.1	4241.87		4374	0.564496	1.56373	0.860296	2.94458	0.504319	3.52586					-1772.6	-1773.6	-1772.9	-3874.5	-3872.06	-3875.09
																								12989.1	12989.4	12989.2	12984.6	12983.7	12984.8		13122	0.218422	0.62589	0.329538	1.10796	0.173482	1.29623					-10520.3	-10520.7	-10520.4	-12620.7	-12619.7	-12620.9
																								39228.6	39228.7	39228.6	39226.9	39226.6	39227		39366	0.0768195	0.223089	0.11546	0.385954	0.0584326	0.447737					-36764.1	-36764.3	-36764.2	-38863.9	-38863.6	-38864
																								117959	117959	117959	117958	117958	117958		118098	0.0260813	0.0761022	0.0391483	0.130616	0.019545	0.151085					-115496	-115496	-115496	-117596	-117596	-117596
																								354154	354154	354154	354154	354154	354154		354294	0.00874766	0.025566	0.0131244	0.0437617	0.00652252	0.0505697					-351692	-351692	-351692	-353792	-353792	-353792
																								free L4_1	free L4_2	free L4_3	free L4_4	free L4_5	free L4_6		total L	PLE1	PLE2	PLE3	PLE4	PLE5	PLE6					a_1	a_2	a_3	a_4	a_5	a_6
																								0.981769	0.966495	0.970245	0.741688	0.858547	0.376392		2	0.0296885	0.060504	0.0529397	0.413569	0.161688	1.19755					2599.93	2599.9	2599.91	500.026	500.278	499.242
																								2.97522	2.93023	2.94122	2.27096	2.60961	1.18634		6	0.0878463	0.178709	0.156517	1.20236	0.469899	3.5183					2595.87	2595.78	2595.8	495.238	495.97	492.922
																								9.19429	9.06666	9.09759	7.21965	8.1313	4.16605		18	0.252745	0.511949	0.44916	3.28505	1.28167	9.75187					2583.71	2583.45	2583.51	481.155	483.158	474.688
																								29.9482	29.6281	29.7083	25.0875	26.995	19.6054		54	0.666716	1.34387	1.17453	7.53526	2.90634	19.8579					2547.29	2546.62	2546.79	440.905	445.534	428.582
																								107.786	107.272	107.446	98.7025	100.018	96.9118		162	1.35909	2.81598	2.32424	11.7055	4.19364	21.3515					2438.6	2437.14	2437.64	328.735	336.246	319.089
																								400.11	399.997	400.057	386.939	384.085	388.679		486	1.64834	3.80636	2.67454	10.8515	3.07188	15.5312					2114.31	2112.15	2113.29	5.5885	13.3681	0.908816
																								1350.69	1351.23	1350.88	1336.56	1332.61	1337.9		1458	1.17063	3.02367	1.82468	6.57494	1.37412	8.3344					1142.79	1140.94	1142.14	-962.135	-956.934	-963.894
																								4250.94	4251.55	4251.12	4241.34	4239.1	4241.87		4374	0.564496	1.56373	0.860296	2.94458	0.504319	3.52586					-1772.6	-1773.6	-1772.9	-3874.5	-3872.06	-3875.09
																								12989.1	12989.4	12989.2	12984.6	12983.7	12984.8		13122	0.218422	0.62589	0.329538	1.10796	0.173482	1.29623					-10520.3	-10520.7	-10520.4	-12620.7	-12619.7	-12620.9
																								39228.6	39228.7	39228.6	39226.9	39226.6	39227		39366	0.0768195	0.223089	0.11546	0.385954	0.0584326	0.447737					-36764.1	-36764.3	-36764.2	-38863.9	-38863.6	-38864
																								117959	117959	117959	117958	117958	117958		118098	0.0260813	0.0761022	0.0391483	0.130616	0.019545	0.151085					-115496	-115496	-115496	-117596	-117596	-117596
																								354154	354154	354154	354154	354154	354154		354294	0.00874766	0.025566	0.0131244	0.0437617	0.00652252	0.0505697					-351692	-351692	-351692	-353792	-353792	-353792
																								free L5_1	free L5_2	free L5_3	free L5_4	free L5_5	free L5_6		total L	PLE1	PLE2	PLE3	PLE4	PLE5	PLE6					a_1	a_2	a_3	a_4	a_5	a_6
																								0.981769	0.966495	0.970245	0.741688	0.858547	0.376392		2	0.0296885	0.060504	0.0529397	0.413569	0.161688	1.19755					2599.93	2599.9	2599.91	500.026	500.278	499.242
																								2.97522	2.93023	2.94122	2.27096	2.60961	1.18634		6	0.0878463	0.178709	0.156517	1.20236	0.469899	3.5183					2595.87	2595.78	2595.8	495.238	495.97	492.922
																								9.19429	9.06666	9.09759	7.21965	8.1313	4.16605		18	0.252745	0.511949	0.44916	3.28505	1.28167	9.75187					2583.71	2583.45	2583.51	481.155	483.158	474.688
																								29.9482	29.6281	29.7083	25.0875	26.995	19.6054		54	0.666716	1.34387	1.17453	7.53526	2.90634	19.8579					2547.29	2546.62	2546.79	440.905	445.534	428.582
																								107.786	107.272	107.446	98.7025	100.018	96.9118		162	1.35909	2.81598	2.32424	11.7055	4.19364	21.3515					2438.6	2437.14	2437.64	328.735	336.246	319.089
																								400.11	399.997	400.057	386.939	384.085	388.679		486	1.64834	3.80636	2.67454	10.8515	3.07188	15.5312					2114.31	2112.15	2113.29	5.5885	13.3681	0.908816
																								1350.69	1351.23	1350.88	1336.56	1332.61	1337.9		1458	1.17063	3.02367	1.82468	6.57494	1.37412	8.3344					1142.79	1140.94	1142.14	-962.135	-956.934	-963.894
																								4250.94	4251.55	4251.12	4241.34	4239.1	4241.87		4374	0.564496	1.56373	0.860296	2.94458	0.504319	3.52586					-1772.6	-1773.6	-1772.9	-3874.5	-3872.06	-3875.09
																								12989.1	12989.4	12989.2	12984.6	12983.7	12984.8		13122	0.218422	0.62589	0.329538	1.10796	0.173482	1.29623					-10520.3	-10520.7	-10520.4	-12620.7	-12619.7	-12620.9
																								39228.6	39228.7	39228.6	39226.9	39226.6	39227		39366	0.0768195	0.223089	0.11546	0.385954	0.0584326	0.447737					-36764.1	-36764.3	-36764.2	-38863.9	-38863.6	-38864
																								117959	117959	117959	117958	117958	117958		118098	0.0260813	0.0761022	0.0391483	0.130616	0.019545	0.151085					-115496	-115496	-115496	-117596	-117596	-117596
																								354154	354154	354154	354154	354154	354154		354294	0.00874766	0.025566	0.0131244	0.0437617	0.00652252	0.0505697					-351692	-351692	-351692	-353792	-353792	-353792
																								free L6_1	free L6_2	free L6_3	free L6_4	free L6_5	free L6_6		total L	PLE1	PLE2	PLE3	PLE4	PLE5	PLE6					a_1	a_2	a_3	a_4	a_5	a_6
																								0.981769	0.966495	0.970245	0.741688	0.858547	0.376392		2	0.0296885	0.060504	0.0529397	0.413569	0.161688	1.19755					2599.93	2599.9	2599.91	500.026	500.278	499.242
																								2.97522	2.93023	2.94122	2.27096	2.60961	1.18634		6	0.0878463	0.178709	0.156517	1.20236	0.469899	3.5183					2595.87	2595.78	2595.8	495.238	495.97	492.922
																								9.19429	9.06666	9.09759	7.21965	8.1313	4.16605		18	0.252745	0.511949	0.44916	3.28505	1.28167	9.75187					2583.71	2583.45	2583.51	481.155	483.158	474.688
																								29.9482	29.6281	29.7083	25.0875	26.995	19.6054		54	0.666716	1.34387	1.17453	7.53526	2.90634	19.8579					2547.29	2546.62	2546.79	440.905	445.534	428.582
																								107.786	107.272	107.446	98.7025	100.018	96.9118		162	1.35909	2.81598	2.32424	11.7055	4.19364	21.3515					2438.6	2437.14	2437.64	328.735	336.246	319.089
																								400.11	399.997	400.057	386.939	384.085	388.679		486	1.64834	3.80636	2.67454	10.8515	3.07188	15.5312					2114.31	2112.15	2113.29	5.5885	13.3681	0.908816
																								1350.69	1351.23	1350.88	1336.56	1332.61	1337.9		1458	1.17063	3.02367	1.82468	6.57494	1.37412	8.3344					1142.79	1140.94	1142.14	-962.135	-956.934	-963.894
																								4250.94	4251.55	4251.12	4241.34	4239.1	4241.87		4374	0.564496	1.56373	0.860296	2.94458	0.504319	3.52586					-1772.6	-1773.6	-1772.9	-3874.5	-3872.06	-3875.09
																								12989.1	12989.4	12989.2	12984.6	12983.7	12984.8		13122	0.218422	0.62589	0.329538	1.10796	0.173482	1.29623					-10520.3	-10520.7	-10520.4	-12620.7	-12619.7	-12620.9
																								39228.6	39228.7	39228.6	39226.9	39226.6	39227		39366	0.0768195	0.223089	0.11546	0.385954	0.0584326	0.447737					-36764.1	-36764.3	-36764.2	-38863.9	-38863.6	-38864
																								117959	117959	117959	117958	117958	117958		118098	0.0260813	0.0761022	0.0391483	0.130616	0.019545	0.151085					-115496	-115496	-115496	-117596	-117596	-117596
																								354154	354154	354154	354154	354154	354154		354294	0.00874766	0.025566	0.0131244	0.0437617	0.00652252	0.0505697					-351692	-351692	-351692	-353792	-353792	-353792
																								free L7_1	free L7_2	free L7_3	free L7_4	free L7_5	free L7_6		total L	PLE1	PLE2	PLE3	PLE4	PLE5	PLE6					a_1	a_2	a_3	a_4	a_5	a_6
																								0.981769	0.966495	0.970245	0.741688	0.858547	0.376392		2	0.0296885	0.060504	0.0529397	0.413569	0.161688	1.19755					2599.93	2599.9	2599.91	500.026	500.278	499.242
																								2.97522	2.93023	2.94122	2.27096	2.60961	1.18634		6	0.0878463	0.178709	0.156517	1.20236	0.469899	3.5183					2595.87	2595.78	2595.8	495.238	495.97	492.922
																								9.19429	9.06666	9.09759	7.21965	8.1313	4.16605		18	0.252745	0.511949	0.44916	3.28505	1.28167	9.75187					2583.71	2583.45	2583.51	481.155	483.158	474.688
																								29.9482	29.6281	29.7083	25.0875	26.995	19.6054		54	0.666716	1.34387	1.17453	7.53526	2.90634	19.8579					2547.29	2546.62	2546.79	440.905	445.534	428.582
																								107.786	107.272	107.446	98.7025	100.018	96.9118		162	1.35909	2.81598	2.32424	11.7055	4.19364	21.3515					2438.6	2437.14	2437.64	328.735	336.246	319.089
																								400.11	399.997	400.057	386.939	384.085	388.679		486	1.64834	3.80636	2.67454	10.8515	3.07188	15.5312					2114.31	2112.15	2113.29	5.5885	13.3681	0.908816
																								1350.69	1351.23	1350.88	1336.56	1332.61	1337.9		1458	1.17063	3.02367	1.82468	6.57494	1.37412	8.3344					1142.79	1140.94	1142.14	-962.135	-956.934	-963.894
																								4250.94	4251.55	4251.12	4241.34	4239.1	4241.87		4374	0.564496	1.56373	0.860296	2.94458	0.504319	3.52586					-1772.6	-1773.6	-1772.9	-3874.5	-3872.06	-3875.09
																								12989.1	12989.4	12989.2	12984.6	12983.7	12984.8		13122	0.218422	0.62589	0.329538	1.10796	0.173482	1.29623					-10520.3	-10520.7	-10520.4	-12620.7	-12619.7	-12620.9
																								39228.6	39228.7	39228.6	39226.9	39226.6	39227		39366	0.0768195	0.223089	0.11546	0.385954	0.0584326	0.447737					-36764.1	-36764.3	-36764.2	-38863.9	-38863.6	-38864
																								117959	117959	117959	117958	117958	117958		118098	0.0260813	0.0761022	0.0391483	0.130616	0.019545	0.151085					-115496	-115496	-115496	-117596	-117596	-117596
																								354154	354154	354154	354154	354154	354154		354294	0.00874766	0.025566	0.0131244	0.0437617	0.00652252	0.0505697					-351692	-351692	-351692	-353792	-353792	-353792
																								free L8_1	free L8_2	free L8_3	free L8_4	free L8_5	free L8_6		total L	PLE1	PLE2	PLE3	PLE4	PLE5	PLE6					a_1	a_2	a_3	a_4	a_5	a_6
																								0.981769	0.966495	0.970245	0.741688	0.858547	0.376392		2	0.0296885	0.060504	0.0529397	0.413569	0.161688	1.19755					2599.93	2599.9	2599.91	500.026	500.278	499.242
																								2.97522	2.93023	2.94122	2.27096	2.60961	1.18634		6	0.0878463	0.178709	0.156517	1.20236	0.469899	3.5183					2595.87	2595.78	2595.8	495.238	495.97	492.922
																								9.19429	9.06666	9.09759	7.21965	8.1313	4.16605		18	0.252745	0.511949	0.44916	3.28505	1.28167	9.75187					2583.71	2583.45	2583.51	481.155	483.158	474.688
																								29.9482	29.6281	29.7083	25.0875	26.995	19.6054		54	0.666716	1.34387	1.17453	7.53526	2.90634	19.8579					2547.29	2546.62	2546.79	440.905	445.534	428.582
																								107.786	107.272	107.446	98.7025	100.018	96.9118		162	1.35909	2.81598	2.32424	11.7055	4.19364	21.3515					2438.6	2437.14	2437.64	328.735	336.246	319.089
																								400.11	399.997	400.057	386.939	384.085	388.679		486	1.64834	3.80636	2.67454	10.8515	3.07188	15.5312					2114.31	2112.15	2113.29	5.5885	13.3681	0.908816
																								1350.69	1351.23	1350.88	1336.56	1332.61	1337.9		1458	1.17063	3.02367	1.82468	6.57494	1.37412	8.3344					1142.79	1140.94	1142.14	-962.135	-956.934	-963.894
																								4250.94	4251.55	4251.12	4241.34	4239.1	4241.87		4374	0.564496	1.56373	0.860296	2.94458	0.504319	3.52586					-1772.6	-1773.6	-1772.9	-3874.5	-3872.06	-3875.09
																								12989.1	12989.4	12989.2	12984.6	12983.7	12984.8		13122	0.218422	0.62589	0.329538	1.10796	0.173482	1.29623					-10520.3	-10520.7	-10520.4	-12620.7	-12619.7	-12620.9
																								39228.6	39228.7	39228.6	39226.9	39226.6	39227		39366	0.0768195	0.223089	0.11546	0.385954	0.0584326	0.447737					-36764.1	-36764.3	-36764.2	-38863.9	-38863.6	-38864
																								117959	117959	117959	117958	117958	117958		118098	0.0260813	0.0761022	0.0391483	0.130616	0.019545	0.151085					-115496	-115496	-115496	-117596	-117596	-117596
																								354154	354154	354154	354154	354154	354154		354294	0.00874766	0.025566	0.0131244	0.0437617	0.00652252	0.0505697					-351692	-351692	-351692	-353792	-353792	-353792
																								free L9_1	free L9_2	free L9_3	free L9_4	free L9_5	free L9_6		total L	PLE1	PLE2	PLE3	PLE4	PLE5	PLE6					a_1	a_2	a_3	a_4	a_5	a_6
																								0.981769	0.966495	0.970245	0.741688	0.858547	0.376392		2	0.0296885	0.060504	0.0529397	0.413569	0.161688	1.19755					2599.93	2599.9	2599.91	500.026	500.278	499.242
																								2.97522	2.93023	2.94122	2.27096	2.60961	1.18634		6	0.0878463	0.178709	0.156517	1.20236	0.469899	3.5183					2595.87	2595.78	2595.8	495.238	495.97	492.922
																								9.19429	9.06666	9.09759	7.21965	8.1313	4.16605		18	0.252745	0.511949	0.44916	3.28505	1.28167	9.75187					2583.71	2583.45	2583.51	481.155	483.158	474.688
																								29.9482	29.6281	29.7083	25.0875	26.995	19.6054		54	0.666716	1.34387	1.17453	7.53526	2.90634	19.8579					2547.29	2546.62	2546.79	440.905	445.534	428.582
																								107.786	107.272	107.446	98.7025	100.018	96.9118		162	1.35909	2.81598	2.32424	11.7055	4.19364	21.3515					2438.6	2437.14	2437.64	328.735	336.246	319.089
																								400.11	399.997	400.057	386.939	384.085	388.679		486	1.64834	3.80636	2.67454	10.8515	3.07188	15.5312					2114.31	2112.15	2113.29	5.5885	13.3681	0.908816
																								1350.69	1351.23	1350.88	1336.56	1332.61	1337.9		1458	1.17063	3.02367	1.82468	6.57494	1.37412	8.3344					1142.79	1140.94	1142.14	-962.135	-956.934	-963.894
																								4250.94	4251.55	4251.12	4241.34	4239.1	4241.87		4374	0.564496	1.56373	0.860296	2.94458	0.504319	3.52586					-1772.6	-1773.6	-1772.9	-3874.5	-3872.06	-3875.09
																								12989.1	12989.4	12989.2	12984.6	12983.7	12984.8		13122	0.218422	0.62589	0.329538	1.10796	0.173482	1.29623					-10520.3	-10520.7	-10520.4	-12620.7	-12619.7	-12620.9
																								39228.6	39228.7	39228.6	39226.9	39226.6	39227		39366	0.0768195	0.223089	0.11546	0.385954	0.0584326	0.447737					-36764.1	-36764.3	-36764.2	-38863.9	-38863.6	-38864
																								117959	117959	117959	117958	117958	117958		118098	0.0260813	0.0761022	0.0391483	0.130616	0.019545	0.151085					-115496	-115496	-115496	-117596	-117596	-117596
																								354154	354154	354154	354154	354154	354154		354294	0.00874766	0.025566	0.0131244	0.0437617	0.00652252	0.0505697					-351692	-351692	-351692	-353792	-353792	-353792
																								free L10_1	free L10_2	free L10_3	free L10_4	free L10_5	free L10_6		total L	PLE1	PLE2	PLE3	PLE4	PLE5	PLE6					a_1	a_2	a_3	a_4	a_5	a_6
																								0.981769	0.966495	0.970245	0.741688	0.858547	0.376392		2	0.0296885	0.060504	0.0529397	0.413569	0.161688	1.19755					2599.93	2599.9	2599.91	500.026	500.278	499.242
																								2.97522	2.93023	2.94122	2.27096	2.60961	1.18634		6	0.0878463	0.178709	0.156517	1.20236	0.469899	3.5183					2595.87	2595.78	2595.8	495.238	495.97	492.922
																								9.19429	9.06666	9.09759	7.21965	8.1313	4.16605		18	0.252745	0.511949	0.44916	3.28505	1.28167	9.75187					2583.71	2583.45	2583.51	481.155	483.158	474.688
																								29.9482	29.6281	29.7083	25.0875	26.995	19.6054		54	0.666716	1.34387	1.17453	7.53526	2.90634	19.8579					2547.29	2546.62	2546.79	440.905	445.534	428.582
																								107.786	107.272	107.446	98.7025	100.018	96.9118		162	1.35909	2.81598	2.32424	11.7055	4.19364	21.3515					2438.6	2437.14	2437.64	328.735	336.246	319.089
																								400.11	399.997	400.057	386.939	384.085	388.679		486	1.64834	3.80636	2.67454	10.8515	3.07188	15.5312					2114.31	2112.15	2113.29	5.5885	13.3681	0.908816
																								1350.69	1351.23	1350.88	1336.56	1332.61	1337.9		1458	1.17063	3.02367	1.82468	6.57494	1.37412	8.3344					1142.79	1140.94	1142.14	-962.135	-956.934	-963.894
																								4250.94	4251.55	4251.12	4241.34	4239.1	4241.87		4374	0.564496	1.56373	0.860296	2.94458	0.504319	3.52586					-1772.6	-1773.6	-1772.9	-3874.5	-3872.06	-3875.09
																								12989.1	12989.4	12989.2	12984.6	12983.7	12984.8		13122	0.218422	0.62589	0.329538	1.10796	0.173482	1.29623					-10520.3	-10520.7	-10520.4	-12620.7	-12619.7	-12620.9
																								39228.6	39228.7	39228.6	39226.9	39226.6	39227		39366	0.0768195	0.223089	0.11546	0.385954	0.0584326	0.447737					-36764.1	-36764.3	-36764.2	-38863.9	-38863.6	-38864
																								117959	117959	117959	117958	117958	117958		118098	0.0260813	0.0761022	0.0391483	0.130616	0.019545	0.151085					-115496	-115496	-115496	-117596	-117596	-117596
																								354154	354154	354154	354154	354154	354154		354294	0.00874766	0.025566	0.0131244	0.0437617	0.00652252	0.0505697					-351692	-351692	-351692	-353792	-353792	-353792
[truncated: 24 more columns]

## Sheet: Gss_totalL
	Section 1
	D/R Data; Place measured TCS and total protac concentrations here
	Provide total concentration of each protein here
	E_total, nM	100	100	100	100	100	100
	P_total, nM	40	40	40	40	40	40
	K_E1 tentative, nM	100	100	100	100	100	100
	TC Signal
	L_total, nM	meas TCS1	meas TCS2	meas TCS3	meas TCS4	meas TCS5	meas TCS6
	2	76.3969	155.694	136.229	1064.23	416.069	3081.63
	6	226.053	459.868	402.762	3094.01	1209.18	9053.6
	18	650.384	1317.39	1155.82	8453.37	3298.09	25094.3
	54	1715.65	3458.16	3022.4	19390.4	7478.84	51100
	162	3497.32	7246.3	5980.92	30121.5	10791.4	54943.4
	486	4241.65	9794.86	6882.36	27924	7904.81	39966.1
	1458	3012.35	7780.76	4695.43	16919.2	3536	21446.8
	4374	1452.61	4023.93	2213.79	7577.24	1297.76	9073.04
	13122	562.062	1610.59	847.995	2851.09	446.419	3335.58
	39366	197.678	574.07	297.11	993.168	150.364	1152.15
	118098	67.1145	195.833	100.74	336.113	50.2949	388.783
	354294	22.5102	65.7886	33.7729	112.611	16.7843	130.13
	Gaussian Curve fitting of TC by LeastSumSquare on totalL
	Suggested Initial Condition
	Amplitude	4241.65	9794.86	6882.36	30121.5	10791.4	54943.4			Optimized results	TCS1	TCS2	TCS3	TCS4	TCS5	TCS6
	Mean	2.68664	2.68664	2.68664	2.20952	2.20952	2.20952			Gauss EC_max	486	486	486	162	162	162
	SD	0.823524	0.823524	0.823524	0.823524	0.823524	0.823524			Gauss TC_max	4241.65	9794.86	6882.36	30121.5	10791.4	54943.4
										Gauss FWHM	1.93925	1.93925	1.93925	1.93925	1.93925	1.93925
	SumSqDiff	1.28767e+06	5.7557e+06	3.8509e+06	1.08951e+08	1.5764e+07	1.36175e+08			Gauss AUC	8756.83	20221.4	14208.5	62185.4	22278.7	113430
	Amp_optimized	4241.65	9794.86	6882.36	30121.5	10791.4	54943.4			Gauss EC50_1	52.1208	52.1208	52.1208	17.3736	17.3736	17.3736
	Mean_optimized	2.68664	2.68664	2.68664	2.20952	2.20952	2.20952			Gauss EC50_2	4531.7	4531.7	4531.7	1510.57	1510.57	1510.57
	SD_optimized	0.823524	0.823524	0.823524	0.823524	0.823524	0.823524
	log L_total	pred TCS1	pred TCS2	pred TCS3	pred TCS4	pred TCS5	pred TCS6
	0.30103	63.8734	147.497	103.639	2054.28	735.972	3747.12			Section 1 Quick Instruction
	0.778151	289.279	668.006	469.375	6650.88	2382.76	12131.6			Step1. Copy data into bright yellow highlighted areas in Cells B7-H23
	1.25527	936.564	2162.72	1519.64	15393	5514.73	28077.7			Step2. Optimize Amp, Mean, and SD in the area C32-H34 using Solver function
	1.73239	2167.61	5005.46	3517.09	25467.6	9124.1	46454.4				Target SumSqDiff to be minimum
	2.20952	3586.3	8281.51	5819.01	30121.5	10791.4	54943.4				by Changing parameters Amp, Mean, and SD
	2.68664	4241.65	9794.86	6882.36	25467.6	9124.1	46454.4			Step3. Goto Section 2a followed by Section 2b
	3.16376	3586.3	8281.51	5819.01	15393	5514.73	28077.7				Once system calibration is finished (beta value is obtained), Section 2a can be skipped
	3.64088	2167.61	5005.46	3517.09	6650.88	2382.76	12131.6				Provide beta value obtained from calibration experiment
	4.118	936.564	2162.72	1519.64	2054.28	735.972	3747.12
	4.59512	289.279	668.006	469.375	453.588	162.504	827.372
	5.07224	63.8734	147.497	103.639	71.5958	25.6501	130.595
	5.54936	10.082	23.2814	16.3587	8.07859	2.89426	14.7358

## Sheet: extLSS_freeL
	Section 1																					Section 2																			Section 2a								Section 2b
																																									Section 2a Optimization Round 1 Quick Instruction								Section 2b Optimization Round 2 Quick Instruction
	D/R Data; Place measured TCS and total protac concentrations here																					extLSS Optimization; K_E1, K_P1, alpha and beta all FLOATED																			Step 1. Copy data in AQ20-AV24 and Paste VALUE in AG30-AL34								Step 1. Copy data in AQ20-AV24 and Paste VALUE in AG30-AL34
																																									Step 2. Optimize K_E1, K_P1, alpha, and beta Minimize SumSqDff using Solver								Step 2. Optimize K_E1, K_P1, alpha, and beta Minimize SumSqDff using Solver
	Provide total concentration of each protein here																																									Target SumSqDff in AG27 to Min
	E_total, nM	100	100	100	100	100	100																																			By changing parameters in AG30-AG33
	P_total, nM	40	40	40	40	40	40																																			Repeat for each data set in Col-AG through Col-AL
	K_E1 tentative, nM	100	100	100	100	100	100																																		Step 3. Copy results in AG30-AL34 and Paste VALUE in AQ30-AV34								Step 3. Copy results in AG30-AL34 and Paste VALUE in AY30-BD34
	TC Signal																																								extLSS Test Condition_1								extLSS Test Condition_2;
	L_total, nM	meas TCS1	meas TCS2	meas TCS3	meas TCS4	meas TCS5	meas TCS6																								extLSS Optimization of PLE with Han's PLE function											extLSS Optimization; K_E1, K_P1, alpha and beta all FLOATED
	2	76.3969	155.694	136.229	1064.23	416.069	3081.63
	6	226.053	459.868	402.762	3094.01	1209.18	9053.6																																			K_E1, K_P1, alpha, & beta = floated
	18	650.384	1317.39	1155.82	8453.37	3298.09	25094.3																																		Suggested initial conditions based on Gaussian curve fitting w total L								Suggested initial conditions based on Gaussian curve fitting w total L
	54	1715.65	3458.16	3022.4	19390.4	7478.84	51100																								Suggested initial conditions based on Gaussian curve fitting w total L										ECmax_Gss	486	486	486	162	162	162		ECmax_Gss
	162	3497.32	7246.3	5980.92	30121.5	10791.4	54943.4																								ECmax_Gss	486	486	486	162	162	162				TCmax_Gss	4241.65	9794.86	6882.36	30121.5	10791.4	54943.4		TCmax_Gss
	486	4241.65	9794.86	6882.36	27924	7904.81	39966.1																								TCmax_Gss	4241.65	9794.86	6882.36	30121.5	10791.4	54943.4				PLEmax_tentative	1.64834	3.80636	2.67454	11.7055	4.19364	21.3515		PLEmax_tentative
	1458	3012.35	7780.76	4695.43	16919.2	3536	21446.8																								PLEmax_tentative	1.64834	3.80636	2.67454	11.7055	4.19364	21.3515				E total	100	100	100	100	100	100		E total
	4374	1452.61	4023.93	2213.79	7577.24	1297.76	9073.04																								E total	100	100	100	100	100	100				P total	40	40	40	40	40	40		P total
	13122	562.062	1610.59	847.995	2851.09	446.419	3335.58																								P total	40	40	40	40	40	40				K_E1 tentative	100	100	100	100	100	100		K_E1 tentative
	39366	197.678	574.07	297.11	993.168	150.364	1152.15																								K_E1 tentative	100	100	100	100	100	100				K_P1 tentative	2361.96	2361.96	2361.96	262.44	262.44	262.44		K_P1 tentative
	118098	67.1145	195.833	100.74	336.113	50.2949	388.783																								K_P1 tentative	2361.96	2361.96	2361.96	262.44	262.44	262.44				alpha tentative	1.50064	3.75428	2.52821	3.21629	0.839148	9.99298		alpha tentative
	354294	22.5102	65.7886	33.7729	112.611	16.7843	130.13																								alpha tentative	1.50064	3.75428	2.52821	3.21629	0.839148	9.99298				beta tentative	2573.28	2573.28	2573.28	2573.28	2573.28	2573.28		beta fixed
																															beta tentative	2573.28	2573.28	2573.28	2573.28	2573.28	2573.28					extLSS Optimization; K_E1, K_P1, alpha and beta all FLOATED
	Gaussian Curve fitting of TC by LeastSumSquare on totalL																																								extLSS Test RESULTS_1								extLSS Test RESULTS_2;
	Suggested Initial Condition																														Fitted Values by Iterative LeastSquareSum method using free L										Fitted Values by Iterative LeastSquareSum method using free L								Fitted Values by Iterative LeastSquareSum method using free L
	Amplitude	4241.65	9794.86	6882.36	30121.5	10791.4	54943.4			Optimized results	TCS1	TCS2	TCS3	TCS4	TCS5	TCS6						Optimized results	TCS1	TCS2	TCS3	TCS4	TCS5	TCS6			SumSqDff	1.47033e+06	3.07664e+06	5.78699e+06	9.8128e+06	7.67908e+06	8.27377e+08				SumSqDff	7.67649	2195.56	27.2465	387.169	1494.41	16205.5		SumSqDff
	Mean	2.68664	2.68664	2.68664	2.20952	2.20952	2.20952			Gauss EC_max	486	486	486	162	162	162						E_total, fixed	100	100	100	100	100	100			E_total, fixed	100	100	100	100	100	100				E_total, fixed	100	100	100	100	100	100		E_total, fixed
	SD	0.823524	0.823524	0.823524	0.823524	0.823524	0.823524			Gauss TC_max	4241.65	9794.86	6882.36	30121.5	10791.4	54943.4						P_total, fixed	40	40	40	40	40	40			P_total, fixed	40	40	40	40	40	40				P_total, fixed	40	40	40	40	40	40		P_total, fixed
										Gauss FWHM	1.93925	1.93925	1.93925	1.93925	1.93925	1.93925						K_E1, optimized	100	100	100	100	100	100			K_E1, optimized	100	100	100	100	100	100				K_E1, floated								K_E1, floated
	SumSqDiff	1.28767e+06	5.7557e+06	3.8509e+06	1.08951e+08	1.5764e+07	1.36175e+08			Gauss AUC	8756.83	20221.4	14208.5	62185.4	22278.7	113430						K_P1, optimized	2361.96	2361.96	2361.96	262.44	262.44	262.44			K_P1, optimized	2361.96	2361.96	2361.96	262.44	262.44	262.44				K_P1, floated								K_P1, floated
	Amp_optimized	4241.65	9794.86	6882.36	30121.5	10791.4	54943.4			Gauss EC50_1	52.1208	52.1208	52.1208	17.3736	17.3736	17.3736						alpha, optimized	1.50064	3.75428	2.52821	3.21629	0.839148	9.99298			alpha, optimized	1.50064	3.75428	2.52821	3.21629	0.839148	9.99298				alpha, floated								alpha, floated
	Mean_optimized	2.68664	2.68664	2.68664	2.20952	2.20952	2.20952			Gauss EC50_2	4531.7	4531.7	4531.7	1510.57	1510.57	1510.57						beta, optimized	2573.28	2573.28	2573.28	2573.28	2573.28	2573.28			beta, optimized	2573.28	2573.28	2573.28	2573.28	2573.28	2573.28				beta, floated								beta, fixed
	SD_optimized	0.823524	0.823524	0.823524	0.823524	0.823524	0.823524																extLSS Optimization; K_E1, K_P1, alpha and beta all FLOATED									extLSS Optimization; K_E1, K_P1, alpha and beta all FLOATED										extLSS Results; K_E1, K_P1, alpha and beta all FLOATED
																						EC_max, nM	486	486	486	162	162	162			EC_max, nM	486	486	486	162	162	162				EC_max, nM	0	0	0	0	0	0		EC_max, nM
	log L_total	pred TCS1	pred TCS2	pred TCS3	pred TCS4	pred TCS5	pred TCS6															PLE_max, nM	1.64834	3.80636	2.67454	11.7055	4.19364	21.3515			PLE_max, nM	1.64834	3.80636	2.67454	11.7055	4.19364	21.3515				PLE_max, nM	#DIV/0!	#DIV/0!	#DIV/0!	#DIV/0!	#DIV/0!	#DIV/0!		PLE_max, nM
	0.30103	63.8734	147.497	103.639	2054.28	735.972	3747.12			Section 1 Quick Instruction												EF_max, %	4.12085	9.51591	6.68636	29.2637	10.4841	53.3787			EF_max, %	4.12085	9.51591	6.68636	29.2637	10.4841	53.3787				EF_max, %	#DIV/0!	#DIV/0!	#DIV/0!	#DIV/0!	#DIV/0!	#DIV/0!		EF_max, %
	0.778151	289.279	668.006	469.375	6650.88	2382.76	12131.6			Step1. Copy data into bright yellow highlighted areas in Cells B7-H23												EC50_1, nM	51.7911	48.5846	50.2597	18.9446	23.8852	12.6369			EC50_1, nM	51.7911	48.5846	50.2597	18.9446	23.8852	12.6369				EC50_1, nM	#DIV/0!	#DIV/0!	#DIV/0!	#DIV/0!	#DIV/0!	#DIV/0!		EC50_1, nM
	1.25527	936.564	2162.72	1519.64	15393	5514.73	28077.7			Step2. Optimize Amp, Mean, and SD in the area C32-H34 using Solver function												EC50_2, nM	4560.55	4861.54	4699.51	1385.3	1098.76	2076.77			EC50_2, nM	4560.55	4861.54	4699.51	1385.3	1098.76	2076.77				EC50_2, nM	#DIV/0!	#DIV/0!	#DIV/0!	#DIV/0!	#DIV/0!	#DIV/0!		EC50_2, nM
	1.73239	2167.61	5005.46	3517.09	25467.6	9124.1	46454.4				Target SumSqDiff to be minimum											FWHM	1.94476	2.00028	1.97083	1.86406	1.66277	2.21575			FWHM	1.94476	2.00028	1.97083	1.86406	1.66277	2.21575				FWHM	#DIV/0!	#DIV/0!	#DIV/0!	#DIV/0!	#DIV/0!	#DIV/0!		FWHM
	2.20952	3586.3	8281.51	5819.01	30121.5	10791.4	54943.4				by Changing parameters Amp, Mean, and SD											SD	0.825862	0.849437	0.836934	0.791592	0.706113	0.94094			SD	0.825862	0.849437	0.836934	0.791592	0.706113	0.94094				SD	#DIV/0!	#DIV/0!	#DIV/0!	#DIV/0!	#DIV/0!	#DIV/0!		SD
	2.68664	4241.65	9794.86	6882.36	25467.6	9124.1	46454.4			Step3. Goto Section 2a followed by Section 2b												AUC, nMxlog(nM)	3.41264	8.10546	5.61147	23.2288	7.42337	50.3646			AUC, nMxlog(nM)	3.41264	8.10546	5.61147	23.2288	7.42337	50.3646				AUC, nMxlog(nM)	#DIV/0!	#DIV/0!	#DIV/0!	#DIV/0!	#DIV/0!	#DIV/0!		AUC, nMxlog(nM)
	3.16376	3586.3	8281.51	5819.01	15393	5514.73	28077.7				Once system calibration is finished (beta value is obtained), Section 2a can be skipped
	3.64088	2167.61	5005.46	3517.09	6650.88	2382.76	12131.6				Provide beta value obtained from calibration experiment											f(EC_max)	2428.33	1054.68	1498.26	353.426	958.02	208.692			f(EC_max)	2428.33	1054.68	1498.26	353.426	958.02	208.692				f(EC_max)	#DIV/0!	#DIV/0!	#DIV/0!	#DIV/0!	#DIV/0!	#DIV/0!		f(EC_max)
	4.118	936.564	2162.72	1519.64	2054.28	735.972	3747.12															g for EC50	4612.34	4910.12	4749.77	1404.25	1122.64	2089.41			g for EC50	4612.34	4910.12	4749.77	1404.25	1122.64	2089.41				g for EC50	#DIV/0!	#DIV/0!	#DIV/0!	#DIV/0!	#DIV/0!	#DIV/0!		g for EC50
	4.59512	289.279	668.006	469.375	453.588	162.504	827.372															PLE, f(L)	f(L) = Pt + Et + (L + K_P1)(L + K_E1)/alpha/L; PLE = [f(L) - sqrt(f^2(L) - 4PtEt)]/2								PLE, f(L)	f(L) = Pt + Et + (L + K_P1)(L + K_E1)/alpha/L; PLE = [f(L) - sqrt(f^2(L) - 4PtEt)]/2									PLE, f(L)	f(L) = Pt + Et + (L + K_P1)(L + K_E1)/alpha/L; PLE = [f(L) - sqrt(f^2(L) - 4PtEt)]/2							PLE, f(L)
	5.07224	63.8734	147.497	103.639	71.5958	25.6501	130.595															EC50_1/2	EC50 = [g -/+ sqrt(g^2-4PtEt)]/2								EC50_1/2	EC50 = [g -/+ sqrt(g^2-4PtEt)]/2									EC50_1/2	EC50 = [g -/+ sqrt(g^2-4PtEt)]/2							EC50_1/2
	5.54936	10.082	23.2814	16.3587	8.07859	2.89426	14.7358															EC_max	EC_max = sqrt(K_P1 x K_E1)								EC_max	EC_max = sqrt(K_P1 x K_E1)									EC_max	EC_max = sqrt(K_P1 x K_E1)							EC_max
																						EF_max, %	EF_max = PLE_max / Pt x 100								EF_max, %	EF_max = PLE_max / Pt x 100									EF_max, %	EF_max = PLE_max / Pt x 100							EF_max, %
																						SD	FWHM = 2 x sqrt(2ln2)SD = 2.35482 SD; SD = 0.42466 FWHM								SD	FWHM = 2 x sqrt(2ln2)SD = 2.35482 SD; SD = 0.42466 FWHM									SD	FWHM = 2 x sqrt(2ln2)SD = 2.35482 SD; SD = 0.42466 FWHM							SD
																						AUC	AUC = Amp x SD / 0.3989 = Amp x SD * sqrt(2pi) = TCS_max x SD / 0.3989								AUC	AUC = Amp x SD / 0.3989 = Amp x SD * sqrt(2pi) = PLE_max x SD / 0.3989									AUC	AUC = Amp x SD / 0.3989 = Amp x SD * sqrt(2pi) = PLE_max x SD / 0.3989							AUC
																															Calculated PLE using tentative beta
																															beta	2573.28	2573.28	2573.28	2573.28	2573.28	2573.28
																															total L	PLE1	PLE2	PLE3	PLE4	PLE5	PLE6				total L	freeL_1	freeL_2	freeL_3	freeL_4	freeL_5	freeL_6		total L
																															2	0.0296885	0.060504	0.0529397	0.413569	0.161688	1.19755				2	0.981769	0.966495	0.970245	0.741688	0.858547	0.376392		2
																															6	0.0878463	0.178709	0.156517	1.20236	0.469899	3.5183				6	2.97522	2.93023	2.94122	2.27096	2.60961	1.18634		6
																															18	0.252745	0.511949	0.44916	3.28505	1.28167	9.75187				18	9.19429	9.06666	9.09759	7.21965	8.1313	4.16605		18
																															54	0.666716	1.34387	1.17453	7.53526	2.90634	19.8579				54	29.9482	29.6281	29.7083	25.0875	26.995	19.6054		54
																															162	1.35909	2.81598	2.32424	11.7055	4.19364	21.3515				162	107.786	107.272	107.446	98.7025	100.018	96.9118		162
																															486	1.64834	3.80636	2.67454	10.8515	3.07188	15.5312				486	400.11	399.997	400.057	386.939	384.085	388.679		486
																															1458	1.17063	3.02367	1.82468	6.57494	1.37412	8.3344				1458	1350.69	1351.23	1350.88	1336.56	1332.61	1337.9		1458
																															4374	0.564496	1.56373	0.860296	2.94458	0.504319	3.52586				4374	4250.94	4251.55	4251.12	4241.34	4239.1	4241.87		4374
																															13122	0.218422	0.62589	0.329538	1.10796	0.173482	1.29623				13122	12989.1	12989.4	12989.2	12984.6	12983.7	12984.8		13122
																															39366	0.0768195	0.223089	0.11546	0.385954	0.0584326	0.447737				39366	39228.6	39228.7	39228.6	39226.9	39226.6	39227		39366
																															118098	0.0260813	0.0761022	0.0391483	0.130616	0.019545	0.151085				118098	117959	117959	117959	117958	117958	117958		118098
																															354294	0.00874766	0.025566	0.0131244	0.0437617	0.00652252	0.0505697				354294	354154	354154	354154	354154	354154	354154		354294
																								Calculation of freeL by slope/intercept method at each PLE conc																		a = Pt + Et + KP1 + KE1 – Lt – PLE
																								free Lo_1	free Lo_2	free Lo_3	free Lo_4	free Lo_5	free Lo_6		total L	PLE1	PLE2	PLE3	PLE4	PLE5	PLE6					a_1	a_2	a_3	a_4	a_5	a_6
																								2	2	2	2	2	2		2	0.0296885	0.060504	0.0529397	0.413569	0.161688	1.19755					2599.93	2599.9	2599.91	500.026	500.278	499.242
																								6	6	6	6	6	6		6	0.0878463	0.178709	0.156517	1.20236	0.469899	3.5183					2595.87	2595.78	2595.8	495.238	495.97	492.922
																								18	18	18	18	18	18		18	0.252745	0.511949	0.44916	3.28505	1.28167	9.75187					2583.71	2583.45	2583.51	481.155	483.158	474.688
																								54	54	54	54	54	54		54	0.666716	1.34387	1.17453	7.53526	2.90634	19.8579					2547.29	2546.62	2546.79	440.905	445.534	428.582
																								162	162	162	162	162	162		162	1.35909	2.81598	2.32424	11.7055	4.19364	21.3515					2438.6	2437.14	2437.64	328.735	336.246	319.089
																								486	486	486	486	486	486		486	1.64834	3.80636	2.67454	10.8515	3.07188	15.5312					2114.31	2112.15	2113.29	5.5885	13.3681	0.908816
																								1458	1458	1458	1458	1458	1458		1458	1.17063	3.02367	1.82468	6.57494	1.37412	8.3344					1142.79	1140.94	1142.14	-962.135	-956.934	-963.894
																								4374	4374	4374	4374	4374	4374		4374	0.564496	1.56373	0.860296	2.94458	0.504319	3.52586					-1772.6	-1773.6	-1772.9	-3874.5	-3872.06	-3875.09
																								13122	13122	13122	13122	13122	13122		13122	0.218422	0.62589	0.329538	1.10796	0.173482	1.29623					-10520.3	-10520.7	-10520.4	-12620.7	-12619.7	-12620.9
																								39366	39366	39366	39366	39366	39366		39366	0.0768195	0.223089	0.11546	0.385954	0.0584326	0.447737					-36764.1	-36764.3	-36764.2	-38863.9	-38863.6	-38864
																								118098	118098	118098	118098	118098	118098		118098	0.0260813	0.0761022	0.0391483	0.130616	0.019545	0.151085					-115496	-115496	-115496	-117596	-117596	-117596
																								354294	354294	354294	354294	354294	354294		354294	0.00874766	0.025566	0.0131244	0.0437617	0.00652252	0.0505697					-351692	-351692	-351692	-353792	-353792	-353792
																								free L1_1	free L1_2	free L1_3	free L1_4	free L1_5	free L1_6		total L	PLE1	PLE2	PLE3	PLE4	PLE5	PLE6					a_1	a_2	a_3	a_4	a_5	a_6
																								0.987374	0.972269	0.975977	0.755521	0.869939	0.399372		2	0.0296885	0.060504	0.0529397	0.413569	0.161688	1.19755					2599.93	2599.9	2599.91	500.026	500.278	499.242
																								3.02369	2.98014	2.99078	2.38833	2.70682	1.3807		6	0.0878463	0.178709	0.156517	1.20236	0.469899	3.5183					2595.87	2595.78	2595.8	495.238	495.97	492.922
																								9.58179	9.46542	9.49361	8.11246	8.88285	5.61452		18	0.252745	0.511949	0.44916	3.28505	1.28167	9.75187					2583.71	2583.45	2583.51	481.155	483.158	474.688
																								32.4245	32.1701	32.2337	30.2312	31.5094	26.761		54	0.666716	1.34387	1.17453	7.53526	2.90634	19.8579					2547.29	2546.62	2546.79	440.905	445.534	428.582
																								116.7	116.354	116.471	115.153	115.768	114.339		162	1.35909	2.81598	2.32424	11.7055	4.19364	21.3515					2438.6	2437.14	2437.64	328.735	336.246	319.089
																								412.696	412.621	412.66	409.468	407.716	410.544		486	1.64834	3.80636	2.67454	10.8515	3.07188	15.5312					2114.31	2112.15	2113.29	5.5885	13.3681	0.908816
																								1360.13	1360.58	1360.29	1352.22	1349.23	1353.24		1458	1.17063	3.02367	1.82468	6.57494	1.37412	8.3344					1142.79	1140.94	1142.14	-962.135	-956.934	-963.894
																								4256.32	4256.88	4256.48	4248.64	4246.64	4249.12		4374	0.564496	1.56373	0.860296	2.94458	0.504319	3.52586					-1772.6	-1773.6	-1772.9	-3874.5	-3872.06	-3875.09
																								12991.5	12991.9	12991.6	12987.4	12986.5	12987.6		13122	0.218422	0.62589	0.329538	1.10796	0.173482	1.29623					-10520.3	-10520.7	-10520.4	-12620.7	-12619.7	-12620.9
																								39229.5	39229.7	39229.6	39227.9	39227.6	39227.9		39366	0.0768195	0.223089	0.11546	0.385954	0.0584326	0.447737					-36764.1	-36764.3	-36764.2	-38863.9	-38863.6	-38864
																								117959	117959	117959	117959	117959	117959		118098	0.0260813	0.0761022	0.0391483	0.130616	0.019545	0.151085					-115496	-115496	-115496	-117596	-117596	-117596
																								354154	354154	354154	354154	354154	354154		354294	0.00874766	0.025566	0.0131244	0.0437617	0.00652252	0.0505697					-351692	-351692	-351692	-353792	-353792	-353792
																								free L2_1	free L2_2	free L2_3	free L2_4	free L2_5	free L2_6		total L	PLE1	PLE2	PLE3	PLE4	PLE5	PLE6					a_1	a_2	a_3	a_4	a_5	a_6
																								0.981769	0.966495	0.970245	0.74169	0.858548	0.376396		2	0.0296885	0.060504	0.0529397	0.413569	0.161688	1.19755					2599.93	2599.9	2599.91	500.026	500.278	499.242
																								2.97523	2.93024	2.94123	2.27108	2.60969	1.18668		6	0.0878463	0.178709	0.156517	1.20236	0.469899	3.5183					2595.87	2595.78	2595.8	495.238	495.97	492.922
																								9.19511	9.06752	9.09844	7.22659	8.13619	4.18462		18	0.252745	0.511949	0.44916	3.28505	1.28167	9.75187					2583.71	2583.45	2583.51	481.155	483.158	474.688
																								29.9799	29.6616	29.7413	25.2975	27.1556	20.0197		54	0.666716	1.34387	1.17453	7.53526	2.90634	19.8579					2547.29	2546.62	2546.79	440.905	445.534	428.582
																								108.107	107.606	107.776	100.274	101.448	98.6924		162	1.35909	2.81598	2.32424	11.7055	4.19364	21.3515					2438.6	2437.14	2437.64	328.735	336.246	319.089
																								400.455	400.344	400.402	388.525	385.822	390.175		486	1.64834	3.80636	2.67454	10.8515	3.07188	15.5312					2114.31	2112.15	2113.29	5.5885	13.3681	0.908816
																								1350.77	1351.31	1350.96	1336.88	1332.97	1338.2		1458	1.17063	3.02367	1.82468	6.57494	1.37412	8.3344					1142.79	1140.94	1142.14	-962.135	-956.934	-963.894
																								4250.95	4251.56	4251.13	4241.36	4239.13	4241.9		4374	0.564496	1.56373	0.860296	2.94458	0.504319	3.52586					-1772.6	-1773.6	-1772.9	-3874.5	-3872.06	-3875.09
																								12989.1	12989.4	12989.2	12984.6	12983.7	12984.8		13122	0.218422	0.62589	0.329538	1.10796	0.173482	1.29623					-10520.3	-10520.7	-10520.4	-12620.7	-12619.7	-12620.9
																								39228.6	39228.7	39228.6	39226.9	39226.6	39227		39366	0.0768195	0.223089	0.11546	0.385954	0.0584326	0.447737					-36764.1	-36764.3	-36764.2	-38863.9	-38863.6	-38864
																								117959	117959	117959	117958	117958	117958		118098	0.0260813	0.0761022	0.0391483	0.130616	0.019545	0.151085					-115496	-115496	-115496	-117596	-117596	-117596
																								354154	354154	354154	354154	354154	354154		354294	0.00874766	0.025566	0.0131244	0.0437617	0.00652252	0.0505697					-351692	-351692	-351692	-353792	-353792	-353792
																								free L3_1	free L3_2	free L3_3	free L3_4	free L3_5	free L3_6		total L	PLE1	PLE2	PLE3	PLE4	PLE5	PLE6					a_1	a_2	a_3	a_4	a_5	a_6
																								0.981769	0.966495	0.970245	0.741688	0.858547	0.376392		2	0.0296885	0.060504	0.0529397	0.413569	0.161688	1.19755					2599.93	2599.9	2599.91	500.026	500.278	499.242
																								2.97522	2.93023	2.94122	2.27096	2.60961	1.18634		6	0.0878463	0.178709	0.156517	1.20236	0.469899	3.5183					2595.87	2595.78	2595.8	495.238	495.97	492.922
																								9.19429	9.06666	9.09759	7.21965	8.1313	4.16605		18	0.252745	0.511949	0.44916	3.28505	1.28167	9.75187					2583.71	2583.45	2583.51	481.155	483.158	474.688
																								29.9482	29.6281	29.7083	25.0878	26.9953	19.6069		54	0.666716	1.34387	1.17453	7.53526	2.90634	19.8579					2547.29	2546.62	2546.79	440.905	445.534	428.582
																								107.786	107.272	107.446	98.719	100.032	96.9334		162	1.35909	2.81598	2.32424	11.7055	4.19364	21.3515					2438.6	2437.14	2437.64	328.735	336.246	319.089
																								400.111	399.997	400.057	386.948	384.095	388.686		486	1.64834	3.80636	2.67454	10.8515	3.07188	15.5312					2114.31	2112.15	2113.29	5.5885	13.3681	0.908816
																								1350.69	1351.23	1350.88	1336.56	1332.61	1337.9		1458	1.17063	3.02367	1.82468	6.57494	1.37412	8.3344					1142.79	1140.94	1142.14	-962.135	-956.934	-963.894
																								4250.94	4251.55	4251.12	4241.34	4239.1	4241.87		4374	0.564496	1.56373	0.860296	2.94458	0.504319	3.52586					-1772.6	-1773.6	-1772.9	-3874.5	-3872.06	-3875.09
																								12989.1	12989.4	12989.2	12984.6	12983.7	12984.8		13122	0.218422	0.62589	0.329538	1.10796	0.173482	1.29623					-10520.3	-10520.7	-10520.4	-12620.7	-12619.7	-12620.9
																								39228.6	39228.7	39228.6	39226.9	39226.6	39227		39366	0.0768195	0.223089	0.11546	0.385954	0.0584326	0.447737					-36764.1	-36764.3	-36764.2	-38863.9	-38863.6	-38864
																								117959	117959	117959	117958	117958	117958		118098	0.0260813	0.0761022	0.0391483	0.130616	0.019545	0.151085					-115496	-115496	-115496	-117596	-117596	-117596
																								354154	354154	354154	354154	354154	354154		354294	0.00874766	0.025566	0.0131244	0.0437617	0.00652252	0.0505697					-351692	-351692	-351692	-353792	-353792	-353792
																								free L4_1	free L4_2	free L4_3	free L4_4	free L4_5	free L4_6		total L	PLE1	PLE2	PLE3	PLE4	PLE5	PLE6					a_1	a_2	a_3	a_4	a_5	a_6
																								0.981769	0.966495	0.970245	0.741688	0.858547	0.376392		2	0.0296885	0.060504	0.0529397	0.413569	0.161688	1.19755					2599.93	2599.9	2599.91	500.026	500.278	499.242
																								2.97522	2.93023	2.94122	2.27096	2.60961	1.18634		6	0.0878463	0.178709	0.156517	1.20236	0.469899	3.5183					2595.87	2595.78	2595.8	495.238	495.97	492.922
																								9.19429	9.06666	9.09759	7.21965	8.1313	4.16605		18	0.252745	0.511949	0.44916	3.28505	1.28167	9.75187					2583.71	2583.45	2583.51	481.155	483.158	474.688
																								29.9482	29.6281	29.7083	25.0875	26.995	19.6054		54	0.666716	1.34387	1.17453	7.53526	2.90634	19.8579					2547.29	2546.62	2546.79	440.905	445.534	428.582
																								107.786	107.272	107.446	98.7025	100.018	96.9118		162	1.35909	2.81598	2.32424	11.7055	4.19364	21.3515					2438.6	2437.14	2437.64	328.735	336.246	319.089
																								400.11	399.997	400.057	386.939	384.085	388.679		486	1.64834	3.80636	2.67454	10.8515	3.07188	15.5312					2114.31	2112.15	2113.29	5.5885	13.3681	0.908816
																								1350.69	1351.23	1350.88	1336.56	1332.61	1337.9		1458	1.17063	3.02367	1.82468	6.57494	1.37412	8.3344					1142.79	1140.94	1142.14	-962.135	-956.934	-963.894
																								4250.94	4251.55	4251.12	4241.34	4239.1	4241.87		4374	0.564496	1.56373	0.860296	2.94458	0.504319	3.52586					-1772.6	-1773.6	-1772.9	-3874.5	-3872.06	-3875.09
																								12989.1	12989.4	12989.2	12984.6	12983.7	12984.8		13122	0.218422	0.62589	0.329538	1.10796	0.173482	1.29623					-10520.3	-10520.7	-10520.4	-12620.7	-12619.7	-12620.9
																								39228.6	39228.7	39228.6	39226.9	39226.6	39227		39366	0.0768195	0.223089	0.11546	0.385954	0.0584326	0.447737					-36764.1	-36764.3	-36764.2	-38863.9	-38863.6	-38864
																								117959	117959	117959	117958	117958	117958		118098	0.0260813	0.0761022	0.0391483	0.130616	0.019545	0.151085					-115496	-115496	-115496	-117596	-117596	-117596
																								354154	354154	354154	354154	354154	354154		354294	0.00874766	0.025566	0.0131244	0.0437617	0.00652252	0.0505697					-351692	-351692	-351692	-353792	-353792	-353792
																								free L5_1	free L5_2	free L5_3	free L5_4	free L5_5	free L5_6		total L	PLE1	PLE2	PLE3	PLE4	PLE5	PLE6					a_1	a_2	a_3	a_4	a_5	a_6
																								0.981769	0.966495	0.970245	0.741688	0.858547	0.376392		2	0.0296885	0.060504	0.0529397	0.413569	0.161688	1.19755					2599.93	2599.9	2599.91	500.026	500.278	499.242
																								2.97522	2.93023	2.94122	2.27096	2.60961	1.18634		6	0.0878463	0.178709	0.156517	1.20236	0.469899	3.5183					2595.87	2595.78	2595.8	495.238	495.97	492.922
																								9.19429	9.06666	9.09759	7.21965	8.1313	4.16605		18	0.252745	0.511949	0.44916	3.28505	1.28167	9.75187					2583.71	2583.45	2583.51	481.155	483.158	474.688
																								29.9482	29.6281	29.7083	25.0875	26.995	19.6054		54	0.666716	1.34387	1.17453	7.53526	2.90634	19.8579					2547.29	2546.62	2546.79	440.905	445.534	428.582
																								107.786	107.272	107.446	98.7025	100.018	96.9118		162	1.35909	2.81598	2.32424	11.7055	4.19364	21.3515					2438.6	2437.14	2437.64	328.735	336.246	319.089
																								400.11	399.997	400.057	386.939	384.085	388.679		486	1.64834	3.80636	2.67454	10.8515	3.07188	15.5312					2114.31	2112.15	2113.29	5.5885	13.3681	0.908816
																								1350.69	1351.23	1350.88	1336.56	1332.61	1337.9		1458	1.17063	3.02367	1.82468	6.57494	1.37412	8.3344					1142.79	1140.94	1142.14	-962.135	-956.934	-963.894
																								4250.94	4251.55	4251.12	4241.34	4239.1	4241.87		4374	0.564496	1.56373	0.860296	2.94458	0.504319	3.52586					-1772.6	-1773.6	-1772.9	-3874.5	-3872.06	-3875.09
																								12989.1	12989.4	12989.2	12984.6	12983.7	12984.8		13122	0.218422	0.62589	0.329538	1.10796	0.173482	1.29623					-10520.3	-10520.7	-10520.4	-12620.7	-12619.7	-12620.9
																								39228.6	39228.7	39228.6	39226.9	39226.6	39227		39366	0.0768195	0.223089	0.11546	0.385954	0.0584326	0.447737					-36764.1	-36764.3	-36764.2	-38863.9	-38863.6	-38864
																								117959	117959	117959	117958	117958	117958		118098	0.0260813	0.0761022	0.0391483	0.130616	0.019545	0.151085					-115496	-115496	-115496	-117596	-117596	-117596
																								354154	354154	354154	354154	354154	354154		354294	0.00874766	0.025566	0.0131244	0.0437617	0.00652252	0.0505697					-351692	-351692	-351692	-353792	-353792	-353792
																								free L6_1	free L6_2	free L6_3	free L6_4	free L6_5	free L6_6		total L	PLE1	PLE2	PLE3	PLE4	PLE5	PLE6					a_1	a_2	a_3	a_4	a_5	a_6
																								0.981769	0.966495	0.970245	0.741688	0.858547	0.376392		2	0.0296885	0.060504	0.0529397	0.413569	0.161688	1.19755					2599.93	2599.9	2599.91	500.026	500.278	499.242
																								2.97522	2.93023	2.94122	2.27096	2.60961	1.18634		6	0.0878463	0.178709	0.156517	1.20236	0.469899	3.5183					2595.87	2595.78	2595.8	495.238	495.97	492.922
																								9.19429	9.06666	9.09759	7.21965	8.1313	4.16605		18	0.252745	0.511949	0.44916	3.28505	1.28167	9.75187					2583.71	2583.45	2583.51	481.155	483.158	474.688
																								29.9482	29.6281	29.7083	25.0875	26.995	19.6054		54	0.666716	1.34387	1.17453	7.53526	2.90634	19.8579					2547.29	2546.62	2546.79	440.905	445.534	428.582
																								107.786	107.272	107.446	98.7025	100.018	96.9118		162	1.35909	2.81598	2.32424	11.7055	4.19364	21.3515					2438.6	2437.14	2437.64	328.735	336.246	319.089
																								400.11	399.997	400.057	386.939	384.085	388.679		486	1.64834	3.80636	2.67454	10.8515	3.07188	15.5312					2114.31	2112.15	2113.29	5.5885	13.3681	0.908816
																								1350.69	1351.23	1350.88	1336.56	1332.61	1337.9		1458	1.17063	3.02367	1.82468	6.57494	1.37412	8.3344					1142.79	1140.94	1142.14	-962.135	-956.934	-963.894
																								4250.94	4251.55	4251.12	4241.34	4239.1	4241.87		4374	0.564496	1.56373	0.860296	2.94458	0.504319	3.52586					-1772.6	-1773.6	-1772.9	-3874.5	-3872.06	-3875.09
																								12989.1	12989.4	12989.2	12984.6	12983.7	12984.8		13122	0.218422	0.62589	0.329538	1.10796	0.173482	1.29623					-10520.3	-10520.7	-10520.4	-12620.7	-12619.7	-12620.9
																								39228.6	39228.7	39228.6	39226.9	39226.6	39227		39366	0.0768195	0.223089	0.11546	0.385954	0.0584326	0.447737					-36764.1	-36764.3	-36764.2	-38863.9	-38863.6	-38864
																								117959	117959	117959	117958	117958	117958		118098	0.0260813	0.0761022	0.0391483	0.130616	0.019545	0.151085					-115496	-115496	-115496	-117596	-117596	-117596
																								354154	354154	354154	354154	354154	354154		354294	0.00874766	0.025566	0.0131244	0.0437617	0.00652252	0.0505697					-351692	-351692	-351692	-353792	-353792	-353792
																								free L7_1	free L7_2	free L7_3	free L7_4	free L7_5	free L7_6		total L	PLE1	PLE2	PLE3	PLE4	PLE5	PLE6					a_1	a_2	a_3	a_4	a_5	a_6
																								0.981769	0.966495	0.970245	0.741688	0.858547	0.376392		2	0.0296885	0.060504	0.0529397	0.413569	0.161688	1.19755					2599.93	2599.9	2599.91	500.026	500.278	499.242
																								2.97522	2.93023	2.94122	2.27096	2.60961	1.18634		6	0.0878463	0.178709	0.156517	1.20236	0.469899	3.5183					2595.87	2595.78	2595.8	495.238	495.97	492.922
																								9.19429	9.06666	9.09759	7.21965	8.1313	4.16605		18	0.252745	0.511949	0.44916	3.28505	1.28167	9.75187					2583.71	2583.45	2583.51	481.155	483.158	474.688
																								29.9482	29.6281	29.7083	25.0875	26.995	19.6054		54	0.666716	1.34387	1.17453	7.53526	2.90634	19.8579					2547.29	2546.62	2546.79	440.905	445.534	428.582
																								107.786	107.272	107.446	98.7025	100.018	96.9118		162	1.35909	2.81598	2.32424	11.7055	4.19364	21.3515					2438.6	2437.14	2437.64	328.735	336.246	319.089
																								400.11	399.997	400.057	386.939	384.085	388.679		486	1.64834	3.80636	2.67454	10.8515	3.07188	15.5312					2114.31	2112.15	2113.29	5.5885	13.3681	0.908816
																								1350.69	1351.23	1350.88	1336.56	1332.61	1337.9		1458	1.17063	3.02367	1.82468	6.57494	1.37412	8.3344					1142.79	1140.94	1142.14	-962.135	-956.934	-963.894
																								4250.94	4251.55	4251.12	4241.34	4239.1	4241.87		4374	0.564496	1.56373	0.860296	2.94458	0.504319	3.52586					-1772.6	-1773.6	-1772.9	-3874.5	-3872.06	-3875.09
																								12989.1	12989.4	12989.2	12984.6	12983.7	12984.8		13122	0.218422	0.62589	0.329538	1.10796	0.173482	1.29623					-10520.3	-10520.7	-10520.4	-12620.7	-12619.7	-12620.9
																								39228.6	39228.7	39228.6	39226.9	39226.6	39227		39366	0.0768195	0.223089	0.11546	0.385954	0.0584326	0.447737					-36764.1	-36764.3	-36764.2	-38863.9	-38863.6	-38864
																								117959	117959	117959	117958	117958	117958		118098	0.0260813	0.0761022	0.0391483	0.130616	0.019545	0.151085					-115496	-115496	-115496	-117596	-117596	-117596
																								354154	354154	354154	354154	354154	354154		354294	0.00874766	0.025566	0.0131244	0.0437617	0.00652252	0.0505697					-351692	-351692	-351692	-353792	-353792	-353792
																								free L8_1	free L8_2	free L8_3	free L8_4	free L8_5	free L8_6		total L	PLE1	PLE2	PLE3	PLE4	PLE5	PLE6					a_1	a_2	a_3	a_4	a_5	a_6
																								0.981769	0.966495	0.970245	0.741688	0.858547	0.376392		2	0.0296885	0.060504	0.0529397	0.413569	0.161688	1.19755					2599.93	2599.9	2599.91	500.026	500.278	499.242
																								2.97522	2.93023	2.94122	2.27096	2.60961	1.18634		6	0.0878463	0.178709	0.156517	1.20236	0.469899	3.5183					2595.87	2595.78	2595.8	495.238	495.97	492.922
																								9.19429	9.06666	9.09759	7.21965	8.1313	4.16605		18	0.252745	0.511949	0.44916	3.28505	1.28167	9.75187					2583.71	2583.45	2583.51	481.155	483.158	474.688
																								29.9482	29.6281	29.7083	25.0875	26.995	19.6054		54	0.666716	1.34387	1.17453	7.53526	2.90634	19.8579					2547.29	2546.62	2546.79	440.905	445.534	428.582
																								107.786	107.272	107.446	98.7025	100.018	96.9118		162	1.35909	2.81598	2.32424	11.7055	4.19364	21.3515					2438.6	2437.14	2437.64	328.735	336.246	319.089
																								400.11	399.997	400.057	386.939	384.085	388.679		486	1.64834	3.80636	2.67454	10.8515	3.07188	15.5312					2114.31	2112.15	2113.29	5.5885	13.3681	0.908816
																								1350.69	1351.23	1350.88	1336.56	1332.61	1337.9		1458	1.17063	3.02367	1.82468	6.57494	1.37412	8.3344					1142.79	1140.94	1142.14	-962.135	-956.934	-963.894
																								4250.94	4251.55	4251.12	4241.34	4239.1	4241.87		4374	0.564496	1.56373	0.860296	2.94458	0.504319	3.52586					-1772.6	-1773.6	-1772.9	-3874.5	-3872.06	-3875.09
																								12989.1	12989.4	12989.2	12984.6	12983.7	12984.8		13122	0.218422	0.62589	0.329538	1.10796	0.173482	1.29623					-10520.3	-10520.7	-10520.4	-12620.7	-12619.7	-12620.9
																								39228.6	39228.7	39228.6	39226.9	39226.6	39227		39366	0.0768195	0.223089	0.11546	0.385954	0.0584326	0.447737					-36764.1	-36764.3	-36764.2	-38863.9	-38863.6	-38864
																								117959	117959	117959	117958	117958	117958		118098	0.0260813	0.0761022	0.0391483	0.130616	0.019545	0.151085					-115496	-115496	-115496	-117596	-117596	-117596
																								354154	354154	354154	354154	354154	354154		354294	0.00874766	0.025566	0.0131244	0.0437617	0.00652252	0.0505697					-351692	-351692	-351692	-353792	-353792	-353792
																								free L9_1	free L9_2	free L9_3	free L9_4	free L9_5	free L9_6		total L	PLE1	PLE2	PLE3	PLE4	PLE5	PLE6					a_1	a_2	a_3	a_4	a_5	a_6
																								0.981769	0.966495	0.970245	0.741688	0.858547	0.376392		2	0.0296885	0.060504	0.0529397	0.413569	0.161688	1.19755					2599.93	2599.9	2599.91	500.026	500.278	499.242
																								2.97522	2.93023	2.94122	2.27096	2.60961	1.18634		6	0.0878463	0.178709	0.156517	1.20236	0.469899	3.5183					2595.87	2595.78	2595.8	495.238	495.97	492.922
																								9.19429	9.06666	9.09759	7.21965	8.1313	4.16605		18	0.252745	0.511949	0.44916	3.28505	1.28167	9.75187					2583.71	2583.45	2583.51	481.155	483.158	474.688
																								29.9482	29.6281	29.7083	25.0875	26.995	19.6054		54	0.666716	1.34387	1.17453	7.53526	2.90634	19.8579					2547.29	2546.62	2546.79	440.905	445.534	428.582
																								107.786	107.272	107.446	98.7025	100.018	96.9118		162	1.35909	2.81598	2.32424	11.7055	4.19364	21.3515					2438.6	2437.14	2437.64	328.735	336.246	319.089
																								400.11	399.997	400.057	386.939	384.085	388.679		486	1.64834	3.80636	2.67454	10.8515	3.07188	15.5312					2114.31	2112.15	2113.29	5.5885	13.3681	0.908816
																								1350.69	1351.23	1350.88	1336.56	1332.61	1337.9		1458	1.17063	3.02367	1.82468	6.57494	1.37412	8.3344					1142.79	1140.94	1142.14	-962.135	-956.934	-963.894
																								4250.94	4251.55	4251.12	4241.34	4239.1	4241.87		4374	0.564496	1.56373	0.860296	2.94458	0.504319	3.52586					-1772.6	-1773.6	-1772.9	-3874.5	-3872.06	-3875.09
																								12989.1	12989.4	12989.2	12984.6	12983.7	12984.8		13122	0.218422	0.62589	0.329538	1.10796	0.173482	1.29623					-10520.3	-10520.7	-10520.4	-12620.7	-12619.7	-12620.9
																								39228.6	39228.7	39228.6	39226.9	39226.6	39227		39366	0.0768195	0.223089	0.11546	0.385954	0.0584326	0.447737					-36764.1	-36764.3	-36764.2	-38863.9	-38863.6	-38864
																								117959	117959	117959	117958	117958	117958		118098	0.0260813	0.0761022	0.0391483	0.130616	0.019545	0.151085					-115496	-115496	-115496	-117596	-117596	-117596
																								354154	354154	354154	354154	354154	354154		354294	0.00874766	0.025566	0.0131244	0.0437617	0.00652252	0.0505697					-351692	-351692	-351692	-353792	-353792	-353792
																								free L10_1	free L10_2	free L10_3	free L10_4	free L10_5	free L10_6		total L	PLE1	PLE2	PLE3	PLE4	PLE5	PLE6					a_1	a_2	a_3	a_4	a_5	a_6
																								0.981769	0.966495	0.970245	0.741688	0.858547	0.376392		2	0.0296885	0.060504	0.0529397	0.413569	0.161688	1.19755					2599.93	2599.9	2599.91	500.026	500.278	499.242
																								2.97522	2.93023	2.94122	2.27096	2.60961	1.18634		6	0.0878463	0.178709	0.156517	1.20236	0.469899	3.5183					2595.87	2595.78	2595.8	495.238	495.97	492.922
																								9.19429	9.06666	9.09759	7.21965	8.1313	4.16605		18	0.252745	0.511949	0.44916	3.28505	1.28167	9.75187					2583.71	2583.45	2583.51	481.155	483.158	474.688
																								29.9482	29.6281	29.7083	25.0875	26.995	19.6054		54	0.666716	1.34387	1.17453	7.53526	2.90634	19.8579					2547.29	2546.62	2546.79	440.905	445.534	428.582
																								107.786	107.272	107.446	98.7025	100.018	96.9118		162	1.35909	2.81598	2.32424	11.7055	4.19364	21.3515					2438.6	2437.14	2437.64	328.735	336.246	319.089
																								400.11	399.997	400.057	386.939	384.085	388.679		486	1.64834	3.80636	2.67454	10.8515	3.07188	15.5312					2114.31	2112.15	2113.29	5.5885	13.3681	0.908816
																								1350.69	1351.23	1350.88	1336.56	1332.61	1337.9		1458	1.17063	3.02367	1.82468	6.57494	1.37412	8.3344					1142.79	1140.94	1142.14	-962.135	-956.934	-963.894
																								4250.94	4251.55	4251.12	4241.34	4239.1	4241.87		4374	0.564496	1.56373	0.860296	2.94458	0.504319	3.52586					-1772.6	-1773.6	-1772.9	-3874.5	-3872.06	-3875.09
																								12989.1	12989.4	12989.2	12984.6	12983.7	12984.8		13122	0.218422	0.62589	0.329538	1.10796	0.173482	1.29623					-10520.3	-10520.7	-10520.4	-12620.7	-12619.7	-12620.9
																								39228.6	39228.7	39228.6	39226.9	39226.6	39227		39366	0.0768195	0.223089	0.11546	0.385954	0.0584326	0.447737					-36764.1	-36764.3	-36764.2	-38863.9	-38863.6	-38864
																								117959	117959	117959	117958	117958	117958		118098	0.0260813	0.0761022	0.0391483	0.130616	0.019545	0.151085					-115496	-115496	-115496	-117596	-117596	-117596
																								354154	354154	354154	354154	354154	354154		354294	0.00874766	0.025566	0.0131244	0.0437617	0.00652252	0.0505697					-351692	-351692	-351692	-353792	-353792	-353792
[truncated: 24 more columns]
